# Supplementary material for: Meta-cancer phosphoproteomic analysis unveils association of Tau phosphosites with DNA damage response
Source: Front Syst Biol. 2026 May 22;6:1819794. doi: 10.3389/fsysb.2026.1819794 (PMC13236540; doi:10.3389/fsysb.2026.1819794)
Supplement: Supplementary file 1 [file Table1.xlsx]

## Sheet: Content
Meta-Cancer Phosphoproteomic Analysis Unveils Association of Tau Phosphosites with DNA Damage Response
Tejaswini Rohinath Poojari 1, Leona Dcunha 1, Mukthar Ahmed 2, Pathiyil Sajini Sekhar 1, Samseera Ummar 1, Levin John 3, Prashant Kumar Modi 4, Sowmya Soman 1, Rajesh Raju 1*, Akhina Palollathil 1*
Table of contents
Supplementary Table S1a: Human cellular Tau profile data
Supplementary Table S1b: Human cellular Tau differential data
Supplementary Table S1c: Co-occurrence of Tau phosphosites
Supplementary Table S2a: List of Tau Predominant positively co-differentially regulated phosphosites in other proteins
Supplementary Table S2b: List of Tau Predominant negatively co-differentially regulated phosphosites in other proteins
Supplementary Table S3: Gene Enrichment for All UUDD Tau Predominant Phosphosites
Supplementary Table S4: Cell Line and Cancer-Specific Tau Phosphosites
Supplementary Table S5a: Binary interactors of Tau Predominant Sites
Supplementary Table S5b: Complex interactors of Tau
Supplementary Table S6: Upstream kinases of Tau Predominant phosphosites
INDEX
site1	Tau phosphosite
site2	Phosphosites in the other proteins (PsOP) analyzed as the pair with the specific Tau phosphosite
n_00	The number of datasets in which both sites were not detected to be differentially regulated
n_uddu_nd	Sum of the number of datasets in which only one of the two sites were detected to be differentially regulated under UtauUothers (not detected), or UothersDtau(not detected), or DtauDothers (not detected), or DothersUtau (not detected)
n_uddu	The number of datasets in which both sites were detected to differentially regulated, however, found to be correlated negatively in either or both in UtauDothers or DtauUothers categories
n_uudd	Sum of the number of datasets in which both sites were detected to differentially regulated and also correlated positively in either or both among UtauUothers or DtauDothers categories
n_uudd/n_uddu	Ratio between n_uddu and n_uudd
p-Value	The p-value from a one-sided Fisher’s exact test (FET)
pmid confidence	Number of research article (Pubmed ID)
code count confidence	Number of experimental conditions in the study in which the Tau phosphosite is differentially regulated
SUM_UU	Sum of phosphosites that were upregulated when Tau was upregulated (UtauUothers)
SUM_DD	Sum of phosphosites that were downregulated when Tau was upregulated (UtauDothers)
SUM UUDD	Out of the total 222 datasets, the sum of the number of datasets in which both sites were detected to be differentially regulated and also correlated positively in either or both among UtauUothers or DtauDothers categories. It is the same as n_uudd.
exp_condition UUDD	Experimental condition in the study in which the positively correlated phosphosites are differentially regulated
SUM_UD	Sum of phosphosites that were downregulated when Tau was upregulated (UtauDothers)
SUM_DU	Sum of phosphosites that were upregulated when Tau was downregulated (DtauUothers)
SUM UDDU	Out of the total 222 datasets, the sum of the number of datasets in which both sites were detected to be differentially regulated, however, found to be correlated negatively in either or both in UtauDothers or DtauUothers categories. It is the same as n_uddu.
exp_condition UDDU	Experimental condition in the study in which the negatively correlated phosphosites are differentially regulated
pmid_UUDD	Reference to the specific research article (Pubmed ID) of positively correlated phosphosites
code_UUDD	Experimental condition code for positively correlated phosphosites
pmid_count_UUDD	Number of distinct studies that support positive correlation
code_count_UUDD	Number of distinct experimental conditions based on the experiment condition code that support positive correlation
pmid_UDDU	Reference to the specific research article (Pubmed ID) of negatively correlated phosphosites
code_UDDU	Experimental condition code for neatively correlated phosphosites
pmid_count_UDDU	Number of distinct studies that support negative correlation
code_count_UDDU	Number of distinct experimental conditions based on the experiment condition code that support negative correlation
kinase/phosphatase	If the PsOP is currently classified as a kinase or a phosphatase
Binary_interaction	The experimentally known protein-protein interactors extracted from databases such as Human Protein Reference Database (HPRD) , Biomolecular Interaction Network Database (BIND)
ochoa_downstream	Whether the PsOP is a Downstream substrate predicted by Johnson et al., (2023)
Ochoa_upstream	Whether the PsOP is an Upstream kinase predicted by Johnson et al., (2023)
predictive_downstream	Whether the PsOP is a Downstream substrates predicted by by NetworKIN and AKID
predictive_Upstream	Whether the PsOP is a Downstream substrate predicted by NetworKIN and AKID
expvalid_downStream	Whether the PsOP is an Experimentally validated substrate as documented in diverse databases including PhosphositePlus
htp_downstream	Whether the PsOP is a Downstream substrate predicted by a high-throughput approach based on an in vitro screen of 3825 kinases as provided in iKiP-DB
complex_number	Whether the PsOP is a Complex protein-protein interactor extracted from CORUM (comprehensive resource of mammalian protein complexes)
site2_present_gene	Whether the PsOP is present
complex_present	Whether the Complex protein-protein interactor extracted from CORUM (comprehensive resource of mammalian protein complexes) is present
ON_FUNCTION	The function assigned to the PsOP based on the regulatory information available on them in PhosphositePlus
ON_PROCESS	The biological process assigned to the PsOP based on the regulatory information available to them in PhosphositePlus
ON_PROT_INTERACT	The information assigned to the PsOP based on the regulatory information available to them in PhosphositePlus whether they can regulate or are known to play a role in the interactions or regulation of interactions
ON_OTHER_INTERACT	The information assigned to the PsOP based on the regulatory information available to them in PhosphositePlus whether they can regulate or are known to play a role in the interactions with molecules other than proteins

## Sheet: S1a
Supplementary Table S1a: Human cellular Tau profile data
PubMed ID	Modified Sequence	Localisation	Species	Cell/tissue	Profile	Cell type_disease	Quantification	Enrichment	Mass spectrometer	Intensities	Mapped_accession	Mapped_gene	Mapped_phosphosite	Exp_condition	Exp_cond_id
20071362	SPVVSGDTS(ph)PR	0.94	H	C	Profiling	cellular signaling	SILAC	TiO2	LTQ-Orbitrap	['Present', 'Present', 'Present']	P10636	MAPT	S721	HB-EGF(3min)@A498 cell line	Prat_520
20071362	SPVVSGDTS(ph)PR	0.94	H	C	Profiling	cellular signaling	SILAC	TiO2	LTQ-Orbitrap	['Present', 'Present', 'Present']	P10636	MAPT	S721	LPA(3min)@A498 cell line	Prat_707
20071362	SPVVSGDTS(ph)PR	0.94	H	C	Profiling	cellular signaling	SILAC	TiO2	LTQ-Orbitrap	['Present', 'Present', 'Present']	P10636	MAPT	S721	Serum starvation@A498 cell line	Prat_1077
20363803	SPVVS(ph)GDTSPR	0.923379	H	C	Profiling	Signaling network	SILAC	TIO2	LTQ-Orbitrap	[1.7382, 2.4026]	P10636	MAPT	S717	Ang II(15min)@AT1R-HEK cell line	Prat_61
20363803	SPVVSGDTS(ph)PR	0.989718	H	C	Profiling	Signaling network	SILAC	TIO2	LTQ-Orbitrap	[1.7382, 0.73571]	P10636	MAPT	S721	Ang II(15min)@AT1R-HEK cell line	Prat_61
20363803	T(ph)PPKS(ph)PSSAK	0.999925	H	C	Profiling	Signaling network	SILAC	TIO2	LTQ-Orbitrap	[0.57469, 0.6593]	P10636	MAPT	S552	Ang II(15min)@AT1R-HEK cell line	Prat_61
20363803	SPVVS(ph)GDTSPR	0.923379	H	C	Profiling	Signaling network	SILAC	TIO2	LTQ-Orbitrap	[0.73751, 0.81479]	P10636	MAPT	S717	Ang II(153min)@AT1R-HEK cell line	Prat_60
20363803	SPVVSGDTS(ph)PR	0.989718	H	C	Profiling	Signaling network	SILAC	TIO2	LTQ-Orbitrap	[0.79657, 1.7948]	P10636	MAPT	S721	Ang II(153min)@AT1R-HEK cell line	Prat_60		a
20363803	T(ph)PPKS(ph)PSSAK	0.999925	H	C	Profiling	Signaling network	SILAC	TIO2	LTQ-Orbitrap	[0.69576, 0.78458]	P10636	MAPT	S552	Ang II(153min)@AT1R-HEK cell line	Prat_60
20363803	SPVVS(ph)GDTSPR	0.923379	H	C	Profiling	Signaling network	SILAC	TIO2	LTQ-Orbitrap	[1.0357, 1.5882]	P10636	MAPT	S717	SII Ang II(15min)@AT1R-HEK cell line	Prat_1093
20363803	SPVVSGDTS(ph)PR	0.989718	H	C	Profiling	Signaling network	SILAC	TIO2	LTQ-Orbitrap	[1.0357, 0.93353]	P10636	MAPT	S721	SII Ang II(15min)@AT1R-HEK cell line	Prat_1093
20363803	T(ph)PPKS(ph)PSSAK	0.999925	H	C	Profiling	Signaling network	SILAC	TIO2	LTQ-Orbitrap	[0.76412, 0.90569]	P10636	MAPT	S552	SII Ang II(15min)@AT1R-HEK cell line	Prat_1093
20363803	SPVVS(ph)GDTSPR	0.923379	H	C	Profiling	Signaling network	SILAC	TIO2	LTQ-Orbitrap	[0.91521, 1.1249]	P10636	MAPT	S717	SII Ang II(3min)@AT1R-HEK cell line	Prat_1094
20363803	SPVVSGDTS(ph)PR	0.989718	H	C	Profiling	Signaling network	SILAC	TIO2	LTQ-Orbitrap	[0.91879, 1.2604]	P10636	MAPT	S721	SII Ang II(3min)@AT1R-HEK cell line	Prat_1094
20363803	T(ph)PPKS(ph)PSSAK	0.999925	H	C	Profiling	Signaling network	SILAC	TIO2	LTQ-Orbitrap	[0.71098, 1.0354]	P10636	MAPT	S552	SII Ang II(3min)@AT1R-HEK cell line	Prat_1094
20873877	SPVVS(ph)GDTS(ph)PR	0.977247	H	C	Profiling	No Disease	Label free	TiO2	LTQ-Orbitrap Velos instrument	[25802000.0]	P10636	MAPT	S717	High collision dissociation fragment-HCD2@HeLa S3 cells	Prat_538
22424773	T(ph)DHGAEIVYKSPVVSGDT(ph)SPR	0.770094	H	C	Profiling	DNA damage response	SILAC	TiO2	LTQ Orbitrap	['Present', 'Present', 'Present', 'Present']	P10636	MAPT	T720	Etoposide(24h)@U2OS cells	Prat_453
22424773	VAVVRT(ph)PPKS(ph)PSSAK	0.913386	H	C	Profiling	DNA damage response	SILAC	TiO2	LTQ Orbitrap	['Present', 'Present', 'Present', 'Present']	P10636	MAPT	S552	Etoposide(24h)@U2OS cells	Prat_453
22424773	IGS(ph)TENLK	0.997484	H	C	Profiling	DNA damage response	SILAC	TiO2	LTQ Orbitrap	['Present', 'Present', 'Present', 'Present']	P10636	MAPT	S579	IR(1h)@U2OS cells	Prat_635
22424773	IGS(ph)TENLK	0.997484	H	C	Profiling	DNA damage response	SILAC	TiO2	LTQ Orbitrap	['Present', 'Present', 'Present', 'Present']	P10636	MAPT	S579	DMSO (IR study)@U2OS cells	Prat_269
22424773	T(ph)DHGAEIVYKSPVVSGDT(ph)SPR	0.770094	H	C	Profiling	DNA damage response	SILAC	TiO2	LTQ Orbitrap	['Present', 'Present', 'Present', 'Present']	P10636	MAPT	T720	DMSO@U2OS cells_22424773	Prat_377
22424773	VAVVRT(ph)PPKS(ph)PSSAK	0.913386	H	C	Profiling	DNA damage response	SILAC	TiO2	LTQ Orbitrap	['Present', 'Present', 'Present', 'Present']	P10636	MAPT	S552	DMSO@U2OS cells_22424773	Prat_377
23898821	SKIGS(ph)TENLK	0.994535	H	C	Profiling	Lung cancer	mTRAQ	IMAC	Q Exactive	[]	P10636	MAPT	S579	Crizotinib@H3122 cell line	Prat_207
23898821	AKTDHGAEIVYKS(ph)PVVS(ph)GDTS(ph)PR	0.836983	H	C	Profiling	Lung cancer	mTRAQ	IMAC	Q Exactive	[]	P10636	MAPT	S721	Crizotinib@H3122 cell line	Prat_207
24129246	SGYSSPGS(ph)PGTPGSR	0.852894	H	C	Profiling	Breast cancer	SILAC	TiO2	LTQ-Orbitrap Velos	['Present', 'Present', 'Present', 'Present']	P10636	MAPT	S519	pCMV6-KSR1 transfected@MCF7 cell line	Prat_833
24850871	_TDHGAEIVYKS(ph)PVVS(ph)GDTS(ph)PR_	0.999981	H	C	profiling	T cells stimulated with PGE2	Label Free	Ti-IMAC	LTQ-Orbitrap Elite	[]	P10636	MAPT	S717	PGE2(10min)-MS1@Jurkat T cells	Prat_881
24850871	_TDHGAEIVYKS(ph)PVVS(ph)GDTS(ph)PR_	0.999981	H	C	profiling	T cells stimulated with PGE2	Label Free	Ti-IMAC	LTQ-Orbitrap Elite	[]	P10636	MAPT	S717	PGE2(10min)-MS2@Jurkat T cells	Prat_882
24850871	_TDHGAEIVYKS(ph)PVVS(ph)GDTS(ph)PR_	0.999981	H	C	profiling	T cells stimulated with PGE2	Label Free	Ti-IMAC	LTQ-Orbitrap Elite	[-0.7421422]	P10636	MAPT	S717	PGE2(20min)-MS1@Jurkat T cells	Prat_883
24850871	_TDHGAEIVYKS(ph)PVVS(ph)GDTS(ph)PR_	0.999981	H	C	profiling	T cells stimulated with PGE2	Label Free	Ti-IMAC	LTQ-Orbitrap Elite	[]	P10636	MAPT	S717	PGE2(20min)-MS2@Jurkat T cells	Prat_884
24850871	_TDHGAEIVYKS(ph)PVVS(ph)GDTS(ph)PR_	0.999981	H	C	profiling	T cells stimulated with PGE2	Label Free	Ti-IMAC	LTQ-Orbitrap Elite	[0.1305537]	P10636	MAPT	S717	PGE2(30min)-MS1@Jurkat T cells	Prat_885
24850871	_TDHGAEIVYKS(ph)PVVS(ph)GDTS(ph)PR_	0.999981	H	C	profiling	T cells stimulated with PGE2	Label Free	Ti-IMAC	LTQ-Orbitrap Elite	[]	P10636	MAPT	S717	PGE2(30min)-MS2@Jurkat T cells	Prat_886
24850871	_TDHGAEIVYKS(ph)PVVS(ph)GDTS(ph)PR_	0.999981	H	C	profiling	T cells stimulated with PGE2	Label Free	Ti-IMAC	LTQ-Orbitrap Elite	[0.3166757]	P10636	MAPT	S717	PGE2(5min)-MS1@Jurkat T cells	Prat_887
24850871	_TDHGAEIVYKS(ph)PVVS(ph)GDTS(ph)PR_	0.999981	H	C	profiling	T cells stimulated with PGE2	Label Free	Ti-IMAC	LTQ-Orbitrap Elite	[]	P10636	MAPT	S717	PGE2(5min)-MS2@Jurkat T cells	Prat_888
24850871	_TDHGAEIVYKS(ph)PVVS(ph)GDTS(ph)PR_	0.999981	H	C	profiling	T cells stimulated with PGE2	Label Free	Ti-IMAC	LTQ-Orbitrap Elite	[0.5605545]	P10636	MAPT	S717	PGE2(60min)-MS1@Jurkat T cells	Prat_889
24850871	_TDHGAEIVYKS(ph)PVVS(ph)GDTS(ph)PR_	0.999981	H	C	profiling	T cells stimulated with PGE2	Label Free	Ti-IMAC	LTQ-Orbitrap Elite	[]	P10636	MAPT	S717	PGE2(60min)-MS2@Jurkat T cells	Prat_890
24850871	_TDHGAEIVYKS(ph)PVVS(ph)GDTS(ph)PR_	0.999981	H	C	profiling	T cells stimulated with PGE2	Label Free	Ti-IMAC	LTQ-Orbitrap Elite	[0.01872015]	P10636	MAPT	S717	PGE2(0min)-MS1@Jurkat T cells	Prat_879
24850871	_TDHGAEIVYKS(ph)PVVS(ph)GDTS(ph)PR_	0.999981	H	C	profiling	T cells stimulated with PGE2	Label Free	Ti-IMAC	LTQ-Orbitrap Elite	[]	P10636	MAPT	S717	PGE2(0min)-MS2@Jurkat T cells	Prat_880
25002506	SGYSSPGS(ph)PGTPGSR	0.993087	H	C	Profiling	skin cancer	SILAC	TiO2	Orbitrap	['Present', 'Present', 'Present', 'Present', 'Present']	P10636	MAPT	S519	PD184352+ PMA(30min)@HEK293 cells	Prat_835
25002506	SPVVSGDTS(ph)PR	0.991294	H	C	Profiling	skin cancer	SILAC	TiO2	Orbitrap	['Present', 'Present', 'Present', 'Present', 'Present']	P10636	MAPT	S721	PD184352+ PMA(30min)@HEK293 cells	Prat_835
25002506	TPPAPKT(ph)PPSSGEPPK	0.999316	H	C	Profiling	skin cancer	SILAC	TiO2	Orbitrap	['Present', 'Present', 'Present', 'Present', 'Present']	P10636	MAPT	T498	PD184352+ PMA(30min)@HEK293 cells	Prat_835
25002506	SGYSSPGS(ph)PGTPGSR	0.993087	H	C	Profiling	skin cancer	SILAC	TiO2	Orbitrap	['Present', 'Present', 'Present', 'Present', 'Present']	P10636	MAPT	S519	BI-D1870+ PMA(30min)@HEK293 cells	Prat_98
25002506	SPVVSGDTS(ph)PR	0.991294	H	C	Profiling	skin cancer	SILAC	TiO2	Orbitrap	['Present', 'Present', 'Present', 'Present', 'Present']	P10636	MAPT	S721	BI-D1870+ PMA(30min)@HEK293 cells	Prat_98
25002506	TPPAPKT(ph)PPSSGEPPK	0.999316	H	C	Profiling	skin cancer	SILAC	TiO2	Orbitrap	['Present', 'Present', 'Present', 'Present', 'Present']	P10636	MAPT	T498	BI-D1870+ PMA(30min)@HEK293 cells	Prat_98
25002506	SGYSSPGS(ph)PGTPGSR	0.993087	H	C	Profiling	skin cancer	SILAC	TiO2	Orbitrap	['Present', 'Present', 'Present', 'Present', 'Present']	P10636	MAPT	S519	BI-D1870(2h)@A375 cells	Prat_97
25002506	SPVVSGDTS(ph)PR	0.991294	H	C	Profiling	skin cancer	SILAC	TiO2	Orbitrap	['Present', 'Present', 'Present', 'Present', 'Present']	P10636	MAPT	S721	BI-D1870(2h)@A375 cells	Prat_97
25002506	TPPAPKT(ph)PPSSGEPPK	0.999316	H	C	Profiling	skin cancer	SILAC	TiO2	Orbitrap	['Present', 'Present', 'Present', 'Present', 'Present']	P10636	MAPT	T498	BI-D1870(2h)@A375 cells	Prat_97
25002506	SGYSSPGS(ph)PGTPGSR	0.993087	H	C	Profiling	skin cancer	SILAC	TiO2	Orbitrap	['Present', 'Present', 'Present', 'Present', 'Present']	P10636	MAPT	S519	Control RNAi@A375 cells	Prat_193
25002506	SPVVSGDTS(ph)PR	0.991294	H	C	Profiling	skin cancer	SILAC	TiO2	Orbitrap	['Present', 'Present', 'Present', 'Present', 'Present']	P10636	MAPT	S721	Control RNAi@A375 cells	Prat_193
25002506	TPPAPKT(ph)PPSSGEPPK	0.999316	H	C	Profiling	skin cancer	SILAC	TiO2	Orbitrap	['Present', 'Present', 'Present', 'Present', 'Present']	P10636	MAPT	T498	Control RNAi@A375 cells	Prat_193
25002506	SGYSSPGS(ph)PGTPGSR	0.993087	H	C	Profiling	skin cancer	SILAC	TiO2	Orbitrap	['Present', 'Present', 'Present', 'Present', 'Present']	P10636	MAPT	S519	Control RNAi + PMA(30min)@HEK293 cells	Prat_192
25002506	SPVVSGDTS(ph)PR	0.991294	H	C	Profiling	skin cancer	SILAC	TiO2	Orbitrap	['Present', 'Present', 'Present', 'Present', 'Present']	P10636	MAPT	S721	Control RNAi + PMA(30min)@HEK293 cells	Prat_192
25002506	TPPAPKT(ph)PPSSGEPPK	0.999316	H	C	Profiling	skin cancer	SILAC	TiO2	Orbitrap	['Present', 'Present', 'Present', 'Present', 'Present']	P10636	MAPT	T498	Control RNAi + PMA(30min)@HEK293 cells	Prat_192
25002506	SGYSSPGS(ph)PGTPGSR	0.993087	H	C	Profiling	skin cancer	SILAC	TiO2	Orbitrap	['Present', 'Present', 'Present', 'Present', 'Present']	P10636	MAPT	S519	DMSO@A375 cells	Prat_302
25002506	SPVVSGDTS(ph)PR	0.991294	H	C	Profiling	skin cancer	SILAC	TiO2	Orbitrap	['Present', 'Present', 'Present', 'Present', 'Present']	P10636	MAPT	S721	DMSO@A375 cells	Prat_302
25002506	TPPAPKT(ph)PPSSGEPPK	0.999316	H	C	Profiling	skin cancer	SILAC	TiO2	Orbitrap	['Present', 'Present', 'Present', 'Present', 'Present']	P10636	MAPT	T498	DMSO@A375 cells	Prat_302
25002506	SGYSSPGS(ph)PGTPGSR	0.993087	H	C	Profiling	skin cancer	SILAC	TiO2	Orbitrap	['Present', 'Present', 'Present', 'Present', 'Present']	P10636	MAPT	S519	PD184352(2h)@A375 cells	Prat_834
25002506	SPVVSGDTS(ph)PR	0.991294	H	C	Profiling	skin cancer	SILAC	TiO2	Orbitrap	['Present', 'Present', 'Present', 'Present', 'Present']	P10636	MAPT	S721	PD184352(2h)@A375 cells	Prat_834
25002506	TPPAPKT(ph)PPSSGEPPK	0.999316	H	C	Profiling	skin cancer	SILAC	TiO2	Orbitrap	['Present', 'Present', 'Present', 'Present', 'Present']	P10636	MAPT	T498	PD184352(2h)@A375 cells	Prat_834
25002506	SGYSSPGS(ph)PGTPGSR	0.993087	H	C	Profiling	skin cancer	SILAC	TiO2	Orbitrap	['Present', 'Present', 'Present', 'Present', 'Present']	P10636	MAPT	S519	PMA(30min)@HEK293 cells	Prat_910
25002506	SPVVSGDTS(ph)PR	0.991294	H	C	Profiling	skin cancer	SILAC	TiO2	Orbitrap	['Present', 'Present', 'Present', 'Present', 'Present']	P10636	MAPT	S721	PMA(30min)@HEK293 cells	Prat_910
25002506	TPPAPKT(ph)PPSSGEPPK	0.999316	H	C	Profiling	skin cancer	SILAC	TiO2	Orbitrap	['Present', 'Present', 'Present', 'Present', 'Present']	P10636	MAPT	T498	PMA(30min)@HEK293 cells	Prat_910
25002506	SGYSSPGS(ph)PGTPGSR	0.993087	H	C	Profiling	skin cancer	SILAC	TiO2	Orbitrap	['Present', 'Present', 'Present', 'Present', 'Present']	P10636	MAPT	S519	RSK1/2 RNAi@A375 cells	Prat_967
25002506	SPVVSGDTS(ph)PR	0.991294	H	C	Profiling	skin cancer	SILAC	TiO2	Orbitrap	['Present', 'Present', 'Present', 'Present', 'Present']	P10636	MAPT	S721	RSK1/2 RNAi@A375 cells	Prat_967
25002506	TPPAPKT(ph)PPSSGEPPK	0.999316	H	C	Profiling	skin cancer	SILAC	TiO2	Orbitrap	['Present', 'Present', 'Present', 'Present', 'Present']	P10636	MAPT	T498	RSK1/2 RNAi@A375 cells	Prat_967
25002506	SGYSSPGS(ph)PGTPGSR	0.993087	H	C	Profiling	skin cancer	SILAC	TiO2	Orbitrap	['Present', 'Present', 'Present', 'Present', 'Present']	P10636	MAPT	S519	RSK1/2 RNAi + PMA (30min)@HEK293 cells	Prat_966
25002506	SPVVSGDTS(ph)PR	0.991294	H	C	Profiling	skin cancer	SILAC	TiO2	Orbitrap	['Present', 'Present', 'Present', 'Present', 'Present']	P10636	MAPT	S721	RSK1/2 RNAi + PMA (30min)@HEK293 cells	Prat_966
25002506	TPPAPKT(ph)PPSSGEPPK	0.999316	H	C	Profiling	skin cancer	SILAC	TiO2	Orbitrap	['Present', 'Present', 'Present', 'Present', 'Present']	P10636	MAPT	T498	RSK1/2 RNAi + PMA (30min)@HEK293 cells	Prat_966
25159151		0.975292	H	C	Profiling	Cancer	label-free	pY	Q Exactive	[0.0, 0.0, 0.0, 0.0]	P10636	MAPT	S527	Nocodazole(pY)@Hela cell line	Prat_797
25159151		0.999928	H	C	Profiling	Cancer	label-free	pY	Q Exactive	[0.0, 0.0, 0.0, 0.0]	P10636	MAPT	T534	Nocodazole(pY)@Hela cell line	Prat_797
25159151		0.999981	H	C	Profiling	Cancer	label-free	pY	Q Exactive	[0.0, 0.0, 0.0, 0.0]	P10636	MAPT	S531	Nocodazole(pY)@Hela cell line	Prat_797
25159151		0.993163	H	C	Profiling	Cancer	label-free	pY	Q Exactive	[0.0, 0.0, 0.0, 0.0]	P10636	MAPT	S579	Nocodazole(pY)@Hela cell line	Prat_797
25159151		0.999997	H	C	Profiling	Cancer	label-free	pY	Q Exactive	[0.0, 0.0, 0.0, 0.0]	P10636	MAPT	S717	Nocodazole(pY)@Hela cell line	Prat_797
25159151		0.975292	H	C	Profiling	Cancer	label-free	pY	Q Exactive	[0.0, 0.0, 0.0, 0.0]	P10636	MAPT	S527	Pervanadate@Hela cell line_25159151	Prat_845
25159151		0.999928	H	C	Profiling	Cancer	label-free	pY	Q Exactive	[0.0, 0.0, 0.0, 0.0]	P10636	MAPT	T534	Pervanadate@Hela cell line_25159151	Prat_845
25159151		0.999981	H	C	Profiling	Cancer	label-free	pY	Q Exactive	[0.0, 0.0, 0.0, 0.0]	P10636	MAPT	S531	Pervanadate@Hela cell line_25159151	Prat_845
25159151		0.993163	H	C	Profiling	Cancer	label-free	pY	Q Exactive	[0.0, 0.0, 0.0, 0.0]	P10636	MAPT	S579	Pervanadate@Hela cell line_25159151	Prat_845
25159151		0.999997	H	C	Profiling	Cancer	label-free	pY	Q Exactive	[0.0, 0.0, 0.0, 0.0]	P10636	MAPT	S717	Pervanadate@Hela cell line_25159151	Prat_845
25159151		0.975292	H	C	Profiling	Cancer	label-free	TiO2	Q Exactive mass spectrometer	[0, 0, 86481000, 116090000, 'Yes', 'Yes']	P10636	MAPT	S527	EGF(15min)@HeLa cell line	Prat_412
25159151		0.993163	H	C	Profiling	Cancer	label-free	TiO2	Q Exactive mass spectrometer	[38214000, 39898000, 26926000, 33635000, 'Yes', 'Yes']	P10636	MAPT	S579	EGF(15min)@HeLa cell line	Prat_412
25159151		0.999928	H	C	Profiling	Cancer	label-free	TiO2	Q Exactive mass spectrometer	[106381000, 70384000, 48174000, 0, 'Yes', 'Yes']	P10636	MAPT	T534	EGF(15min)@HeLa cell line	Prat_412
25159151		0.999981	H	C	Profiling	Cancer	label-free	TiO2	Q Exactive mass spectrometer	[68942000, 71599000, 0, 62067000, 'Yes', 'Yes']	P10636	MAPT	S531	EGF(15min)@HeLa cell line	Prat_412
25159151		0.999997	H	C	Profiling	Cancer	label-free	TiO2	Q Exactive mass spectrometer	[76699000, 140436000, 83472000, 26896000, 'Yes', 'Yes']	P10636	MAPT	S717	EGF(15min)@HeLa cell line	Prat_412
25159151		0.975292	H	C	Profiling	Cancer	label-free	pY	Q Exactive	[2566500000.0, 0.0, 0.0, 0.0]	P10636	MAPT	S527	EGF(5min)@HeLa cell line	Prat_414
25159151		0.999928	H	C	Profiling	Cancer	label-free	pY	Q Exactive	[11431000000.0, 0.0, 0.0, 0.0]	P10636	MAPT	T534	EGF(5min)@HeLa cell line	Prat_414
25159151		0.999981	H	C	Profiling	Cancer	label-free	pY	Q Exactive	[781880000.0, 0.0, 0.0, 0.0]	P10636	MAPT	S531	EGF(5min)@HeLa cell line	Prat_414
25159151		0.993163	H	C	Profiling	Cancer	label-free	pY	Q Exactive	[1297700000.0, 0.0, 0.0, 0.0]	P10636	MAPT	S579	EGF(5min)@HeLa cell line	Prat_414
25159151		0.999997	H	C	Profiling	Cancer	label-free	pY	Q Exactive	[3569600000.0, 0.0, 0.0, 0.0]	P10636	MAPT	S717	EGF(5min)@HeLa cell line	Prat_414
25159151		0.975292	H	C	Profiling	Cancer	label-free	TiO2	Q Exactive mass spectrometer	[0, 64044000, 0, 908048000, 'Yes', 'Yes']	P10636	MAPT	S527	Nocodazole(TiO2)@Hela cell line	Prat_798
25159151		0.993163	H	C	Profiling	Cancer	label-free	TiO2	Q Exactive mass spectrometer	[38295000, 46486000, 27645000, 79289000, 'Yes', 'Yes']	P10636	MAPT	S579	Nocodazole(TiO2)@Hela cell line	Prat_798
25159151		0.999928	H	C	Profiling	Cancer	label-free	TiO2	Q Exactive mass spectrometer	[1121050000, 1704270000, 3022790000, 1258510000, 'Yes', 'Yes']	P10636	MAPT	T534	Nocodazole(TiO2)@Hela cell line	Prat_798
25159151		0.999981	H	C	Profiling	Cancer	label-free	TiO2	Q Exactive mass spectrometer	[14712000, 46992000, 0, 0, 'Yes', 'Yes']	P10636	MAPT	S531	Nocodazole(TiO2)@Hela cell line	Prat_798
25159151		0.999997	H	C	Profiling	Cancer	label-free	TiO2	Q Exactive mass spectrometer	[12581600, 0, 0, 6450400, 'Yes', 'Yes']	P10636	MAPT	S717	Nocodazole(TiO2)@Hela cell line	Prat_798
25159151		0.975292	H	C	Profiling	Cancer	label-free	TiO2	Q Exactive mass spectrometer	[196784000, 234540000, 0, 295290000, 188390000, 5852200]	P10636	MAPT	S527	Untreated@HeLa cell line	Prat_1327
25159151		0.975292	H	C	Profiling	Cancer	label-free	pY	Q Exactive	[0.0, 0.0, 0.0]	P10636	MAPT	S527	Untreated@HeLa cell line	Prat_1327
25159151		0.993163	H	C	Profiling	Cancer	label-free	TiO2	Q Exactive mass spectrometer	[231170000, 142520000, 72965000, 191380000, 177860000, 151420000]	P10636	MAPT	S579	Untreated@HeLa cell line	Prat_1327
25159151		0.999928	H	C	Profiling	Cancer	label-free	TiO2	Q Exactive mass spectrometer	[134797000, 154678000, 41804000, 114910000, 27795000, 35652000]	P10636	MAPT	T534	Untreated@HeLa cell line	Prat_1327
25159151		0.999928	H	C	Profiling	Cancer	label-free	pY	Q Exactive	[0.0, 0.0, 0.0]	P10636	MAPT	T534	Untreated@HeLa cell line	Prat_1327
25159151		0.999981	H	C	Profiling	Cancer	label-free	TiO2	Q Exactive mass spectrometer	[78086000, 72615000, 0, 92845000, 22226000, 74607000]	P10636	MAPT	S531	Untreated@HeLa cell line	Prat_1327
25159151		0.999981	H	C	Profiling	Cancer	label-free	pY	Q Exactive	[0.0, 0.0, 0.0]	P10636	MAPT	S531	Untreated@HeLa cell line	Prat_1327
25159151		0.993163	H	C	Profiling	Cancer	label-free	pY	Q Exactive	[0.0, 0.0, 0.0]	P10636	MAPT	S579	Untreated@HeLa cell line	Prat_1327
25159151		0.999997	H	C	Profiling	Cancer	label-free	TiO2	Q Exactive mass spectrometer	[6774900, 878805000, 245496000, 196601000, 270203000, 103731000]	P10636	MAPT	S717	Untreated@HeLa cell line	Prat_1327
25159151		0.999997	H	C	Profiling	Cancer	label-free	pY	Q Exactive	[0.0, 0.0, 0.0]	P10636	MAPT	S717	Untreated@HeLa cell line	Prat_1327
25404012	SPVVSGDTS(ph)PR	0.990517	H	C	Profiling	lung cancer	SILAC	TiO2	LTQ Orbitrap XL	['Present', 'Present', 'Present', 'Present']	P10636	MAPT	S721	EGF@H3255cell line	Prat_416
25404012	SPVVSGDTS(ph)PR	0.990517	H	C	Profiling	lung cancer	SILAC	TiO2	LTQ Orbitrap XL	['Present', 'Present', 'Present', 'Present']	P10636	MAPT	S721	EGF+Erlotinib@H3255cell line	Prat_418
25404012	SPVVSGDTS(ph)PR	0.990517	H	C	Profiling	lung cancer	SILAC	TiO2	LTQ Orbitrap XL	['Present', 'Present', 'Present', 'Present']	P10636	MAPT	S721	Untreated@H3255cell line	Prat_1323
25849741		0.999982	H	C	Profiling	Breast cancer	SILAC	TiO2	Q Exactive	['Present', 'Present', 'Present', 'Present']	P10636	MAPT	T498	IKKb(K44M)+TNF-alpha@MCF7 cells	Prat_610
25849741		0.999986	H	C	Profiling	Breast cancer	SILAC	TiO2	Q Exactive	['Present', 'Present', 'Present', 'Present']	P10636	MAPT	T522	IKKb(K44M)+TNF-alpha@MCF7 cells	Prat_610
25849741		0.950857	H	C	Profiling	Breast cancer	SILAC	TiO2	Q Exactive	['Present', 'Present', 'Present', 'Present']	P10636	MAPT	S721	IKKb(K44M)+TNF-alpha@MCF7 cells	Prat_610
25849741		0.999672	H	C	Profiling	Breast cancer	SILAC	TiO2	Q Exactive	['Present', 'Present', 'Present', 'Present']	P10636	MAPT	S516	IKKb(K44M)+TNF-alpha@MCF7 cells	Prat_610
25849741		0.999976	H	C	Profiling	Breast cancer	SILAC	TiO2	Q Exactive	['Present', 'Present', 'Present', 'Present']	P10636	MAPT	S531	IKKb(K44M)+TNF-alpha@MCF7 cells	Prat_610
25849741		0.999762	H	C	Profiling	Breast cancer	SILAC	TiO2	Q Exactive	['Present', 'Present', 'Present', 'Present']	P10636	MAPT	S579	IKKb(K44M)+TNF-alpha@MCF7 cells	Prat_610
25849741		0.999982	H	C	Profiling	Breast cancer	SILAC	TiO2	Q Exactive	['Present', 'Present', 'Present', 'Present']	P10636	MAPT	T498	TNF-alpha@MCF7 cells	Prat_1211
25849741		0.999672	H	C	Profiling	Breast cancer	SILAC	TiO2	Q Exactive	['Present', 'Present', 'Present', 'Present']	P10636	MAPT	S516	TNF-alpha@MCF7 cells	Prat_1211
25849741		0.999986	H	C	Profiling	Breast cancer	SILAC	TiO2	Q Exactive	['Present', 'Present', 'Present', 'Present']	P10636	MAPT	T522	TNF-alpha@MCF7 cells	Prat_1211
25849741		0.950857	H	C	Profiling	Breast cancer	SILAC	TiO2	Q Exactive	['Present', 'Present', 'Present', 'Present']	P10636	MAPT	S721	TNF-alpha@MCF7 cells	Prat_1211
25849741		0.999976	H	C	Profiling	Breast cancer	SILAC	TiO2	Q Exactive	['Present', 'Present', 'Present', 'Present']	P10636	MAPT	S531	TNF-alpha@MCF7 cells	Prat_1211
25849741		0.999762	H	C	Profiling	Breast cancer	SILAC	TiO2	Q Exactive	['Present', 'Present', 'Present', 'Present']	P10636	MAPT	S579	TNF-alpha@MCF7 cells	Prat_1211
25849741		0.999982	H	C	Profiling	Breast cancer	SILAC	TiO2	Q Exactive	['Present', 'Present', 'Present', 'Present']	P10636	MAPT	T498	TNF-alpha+SC-514 IKK@MCF7 cells	Prat_1213
25849741		0.999672	H	C	Profiling	Breast cancer	SILAC	TiO2	Q Exactive	['Present', 'Present', 'Present', 'Present']	P10636	MAPT	S516	TNF-alpha+SC-514 IKK@MCF7 cells	Prat_1213
25849741		0.999986	H	C	Profiling	Breast cancer	SILAC	TiO2	Q Exactive	['Present', 'Present', 'Present', 'Present']	P10636	MAPT	T522	TNF-alpha+SC-514 IKK@MCF7 cells	Prat_1213
25849741		0.950857	H	C	Profiling	Breast cancer	SILAC	TiO2	Q Exactive	['Present', 'Present', 'Present', 'Present']	P10636	MAPT	S721	TNF-alpha+SC-514 IKK@MCF7 cells	Prat_1213
25849741		0.999976	H	C	Profiling	Breast cancer	SILAC	TiO2	Q Exactive	['Present', 'Present', 'Present', 'Present']	P10636	MAPT	S531	TNF-alpha+SC-514 IKK@MCF7 cells	Prat_1213
25849741		0.999762	H	C	Profiling	Breast cancer	SILAC	TiO2	Q Exactive	['Present', 'Present', 'Present', 'Present']	P10636	MAPT	S579	TNF-alpha+SC-514 IKK@MCF7 cells	Prat_1213
25849741		0.999982	H	C	Profiling	Breast cancer	SILAC	TiO2	Q Exactive	['Present', 'Present', 'Present', 'Present']	P10636	MAPT	T498	TNF-alpha+IKKb@MCF7 cells	Prat_1212
25849741		0.999672	H	C	Profiling	Breast cancer	SILAC	TiO2	Q Exactive	['Present', 'Present', 'Present', 'Present']	P10636	MAPT	S516	TNF-alpha+IKKb@MCF7 cells	Prat_1212
25849741		0.999986	H	C	Profiling	Breast cancer	SILAC	TiO2	Q Exactive	['Present', 'Present', 'Present', 'Present']	P10636	MAPT	T522	TNF-alpha+IKKb@MCF7 cells	Prat_1212
25849741		0.950857	H	C	Profiling	Breast cancer	SILAC	TiO2	Q Exactive	['Present', 'Present', 'Present', 'Present']	P10636	MAPT	S721	TNF-alpha+IKKb@MCF7 cells	Prat_1212
25849741		0.999976	H	C	Profiling	Breast cancer	SILAC	TiO2	Q Exactive	['Present', 'Present', 'Present', 'Present']	P10636	MAPT	S531	TNF-alpha+IKKb@MCF7 cells	Prat_1212
25849741		0.999762	H	C	Profiling	Breast cancer	SILAC	TiO2	Q Exactive	['Present', 'Present', 'Present', 'Present']	P10636	MAPT	S579	TNF-alpha+IKKb@MCF7 cells	Prat_1212
25907765	SGYSSPGS(ph)PGTPGSR	0.996148	H	C	Profiling	mTORC1 Inhibition	SILAC	TiO2	LTQ-FT	['Present', 'Present', 'Present', 'Present']	P10636	MAPT	S519	Insulin+aa+RaptorKD@shRaptor HeLa cells	Prat_626
25907765	SGYSSPGS(ph)PGTPGSR	0.996148	H	C	Profiling	mTORC1 Inhibition	SILAC	TiO2	LTQ-FT	['Present', 'Present', 'Present', 'Present']	P10636	MAPT	S519	Insulin+aa@shRaptor HeLa cells	Prat_625
25907765	SGYSSPGS(ph)PGTPGSR	0.996148	H	C	Profiling	mTORC1 Inhibition	SILAC	TiO2	LTQ-FT	['Present', 'Present', 'Present', 'Present']	P10636	MAPT	S519	Serum+aa starvation@shRaptor HeLa cells	Prat_1080
26434776	_SGYS(ph)SPGS(ph)PGTPGSR_	0.999982	H	C	profiling	Bone cancer	SILAC	IMAC+pY-1000	LTQ-Orbitrap Elite	[247870000.0]	P10636	MAPT	S519	DMSO-CID1@H929 cells	Prat_273
26434776	_SRT(ph)PSLPTPPTREPK_	0.796113	H	C	profiling	Bone cancer	SILAC	IMAC+pY-1000	LTQ-Orbitrap Elite	[0.0]	P10636	MAPT	T529	DMSO-CID1@H929 cells	Prat_273
26434776	_VAVVRT(ph)PPKS(ph)PSSAK_	0.944874	H	C	profiling	Bone cancer	SILAC	IMAC+pY-1000	LTQ-Orbitrap Elite	[0.0]	P10636	MAPT	S552	DMSO-CID1@H929 cells	Prat_273
26434776	_VAVVRT(ph)PPKSPSSAK_	0.999981	H	C	profiling	Bone cancer	SILAC	IMAC+pY-1000	LTQ-Orbitrap Elite	[127000000.0]	P10636	MAPT	T548	DMSO-CID1@H929 cells	Prat_273
26434776	_SGYS(ph)SPGS(ph)PGTPGSR_	0.999982	H	C	profiling	Bone cancer	SILAC	IMAC+pY-1000	LTQ-Orbitrap Elite	[247870000.0]	P10636	MAPT	S519	DMSO-CID1@H929 cells	Prat_273
26434776	_SRT(ph)PSLPTPPTREPK_	0.796113	H	C	profiling	Bone cancer	SILAC	IMAC+pY-1000	LTQ-Orbitrap Elite	[0.0]	P10636	MAPT	T529	DMSO-CID1@H929 cells	Prat_273
26434776	_VAVVRT(ph)PPKS(ph)PSSAK_	0.944874	H	C	profiling	Bone cancer	SILAC	IMAC+pY-1000	LTQ-Orbitrap Elite	[0.0]	P10636	MAPT	S552	DMSO-CID1@H929 cells	Prat_273
26434776	_VAVVRT(ph)PPKSPSSAK_	0.999981	H	C	profiling	Bone cancer	SILAC	IMAC+pY-1000	LTQ-Orbitrap Elite	[127000000.0]	P10636	MAPT	T548	DMSO-CID1@H929 cells	Prat_273
26434776	_SGYS(ph)SPGS(ph)PGTPGSR_	0.999982	H	C	profiling	Bone cancer	SILAC	IMAC+pY-1000	LTQ-Orbitrap Elite	[119490000.0]	P10636	MAPT	S519	DMSO-HCD1@H929 cells	Prat_274
26434776	_SRT(ph)PSLPTPPTREPK_	0.796113	H	C	profiling	Bone cancer	SILAC	IMAC+pY-1000	LTQ-Orbitrap Elite	[1191300.0]	P10636	MAPT	T529	DMSO-HCD1@H929 cells	Prat_274
26434776	_VAVVRT(ph)PPKS(ph)PSSAK_	0.944874	H	C	profiling	Bone cancer	SILAC	IMAC+pY-1000	LTQ-Orbitrap Elite	[9556700.0]	P10636	MAPT	S552	DMSO-HCD1@H929 cells	Prat_274
26434776	_VAVVRT(ph)PPKSPSSAK_	0.999981	H	C	profiling	Bone cancer	SILAC	IMAC+pY-1000	LTQ-Orbitrap Elite	[9556700.0]	P10636	MAPT	T548	DMSO-HCD1@H929 cells	Prat_274
26434776	_SGYS(ph)SPGS(ph)PGTPGSR_	0.999982	H	C	profiling	Bone cancer	SILAC	IMAC+pY-1000	LTQ-Orbitrap Elite	[119490000.0]	P10636	MAPT	S519	DMSO-HCD1@H929 cells	Prat_274
26434776	_SRT(ph)PSLPTPPTREPK_	0.796113	H	C	profiling	Bone cancer	SILAC	IMAC+pY-1000	LTQ-Orbitrap Elite	[1191300.0]	P10636	MAPT	T529	DMSO-HCD1@H929 cells	Prat_274
26434776	_VAVVRT(ph)PPKS(ph)PSSAK_	0.944874	H	C	profiling	Bone cancer	SILAC	IMAC+pY-1000	LTQ-Orbitrap Elite	[9556700.0]	P10636	MAPT	S552	DMSO-HCD1@H929 cells	Prat_274
26434776	_VAVVRT(ph)PPKSPSSAK_	0.999981	H	C	profiling	Bone cancer	SILAC	IMAC+pY-1000	LTQ-Orbitrap Elite	[9556700.0]	P10636	MAPT	T548	DMSO-HCD1@H929 cells	Prat_274
26434776	_SGYS(ph)SPGS(ph)PGTPGSR_	0.999982	H	C	profiling	Bone cancer	SILAC	IMAC+pY-1000	LTQ-Orbitrap Elite	[32386000.0]	P10636	MAPT	S519	DMSO-HCDls2@H929 cells	Prat_275
26434776	_SRT(ph)PSLPTPPTREPK_	0.796113	H	C	profiling	Bone cancer	SILAC	IMAC+pY-1000	LTQ-Orbitrap Elite	[35390000.0]	P10636	MAPT	T529	DMSO-HCDls2@H929 cells	Prat_275
26434776	_VAVVRT(ph)PPKS(ph)PSSAK_	0.944874	H	C	profiling	Bone cancer	SILAC	IMAC+pY-1000	LTQ-Orbitrap Elite	[42975000.0]	P10636	MAPT	S552	DMSO-HCDls2@H929 cells	Prat_275
26434776	_VAVVRT(ph)PPKSPSSAK_	0.999981	H	C	profiling	Bone cancer	SILAC	IMAC+pY-1000	LTQ-Orbitrap Elite	[70089000.0]	P10636	MAPT	T548	DMSO-HCDls2@H929 cells	Prat_275
26434776	_SGYS(ph)SPGS(ph)PGTPGSR_	0.999982	H	C	profiling	Bone cancer	SILAC	IMAC+pY-1000	LTQ-Orbitrap Elite	[32386000.0]	P10636	MAPT	S519	DMSO-HCDls2@H929 cells	Prat_275
26434776	_SRT(ph)PSLPTPPTREPK_	0.796113	H	C	profiling	Bone cancer	SILAC	IMAC+pY-1000	LTQ-Orbitrap Elite	[35390000.0]	P10636	MAPT	T529	DMSO-HCDls2@H929 cells	Prat_275
26434776	_VAVVRT(ph)PPKS(ph)PSSAK_	0.944874	H	C	profiling	Bone cancer	SILAC	IMAC+pY-1000	LTQ-Orbitrap Elite	[42975000.0]	P10636	MAPT	S552	DMSO-HCDls2@H929 cells	Prat_275
26434776	_VAVVRT(ph)PPKSPSSAK_	0.999981	H	C	profiling	Bone cancer	SILAC	IMAC+pY-1000	LTQ-Orbitrap Elite	[70089000.0]	P10636	MAPT	T548	DMSO-HCDls2@H929 cells	Prat_275
26434776	_SGYS(ph)SPGS(ph)PGTPGSR_	0.999982	H	C	profiling	Bone cancer	SILAC	IMAC+pY-1000	LTQ-Orbitrap Elite	[286270000.0]	P10636	MAPT	S519	Imatinib-CID1@H929 cells	Prat_616
26434776	_SRT(ph)PSLPTPPTREPK_	0.796113	H	C	profiling	Bone cancer	SILAC	IMAC+pY-1000	LTQ-Orbitrap Elite	[0.0]	P10636	MAPT	T529	Imatinib-CID1@H929 cells	Prat_616
26434776	_VAVVRT(ph)PPKS(ph)PSSAK_	0.944874	H	C	profiling	Bone cancer	SILAC	IMAC+pY-1000	LTQ-Orbitrap Elite	[0.0]	P10636	MAPT	S552	Imatinib-CID1@H929 cells	Prat_616
26434776	_VAVVRT(ph)PPKSPSSAK_	0.999981	H	C	profiling	Bone cancer	SILAC	IMAC+pY-1000	LTQ-Orbitrap Elite	[106180000.0]	P10636	MAPT	T548	Imatinib-CID1@H929 cells	Prat_616
26434776	_SGYS(ph)SPGS(ph)PGTPGSR_	0.999982	H	C	profiling	Bone cancer	SILAC	IMAC+pY-1000	LTQ-Orbitrap Elite	[286270000.0]	P10636	MAPT	S519	Imatinib-CID1@H929 cells	Prat_616
26434776	_SRT(ph)PSLPTPPTREPK_	0.796113	H	C	profiling	Bone cancer	SILAC	IMAC+pY-1000	LTQ-Orbitrap Elite	[0.0]	P10636	MAPT	T529	Imatinib-CID1@H929 cells	Prat_616
26434776	_VAVVRT(ph)PPKS(ph)PSSAK_	0.944874	H	C	profiling	Bone cancer	SILAC	IMAC+pY-1000	LTQ-Orbitrap Elite	[0.0]	P10636	MAPT	S552	Imatinib-CID1@H929 cells	Prat_616
26434776	_VAVVRT(ph)PPKSPSSAK_	0.999981	H	C	profiling	Bone cancer	SILAC	IMAC+pY-1000	LTQ-Orbitrap Elite	[106180000.0]	P10636	MAPT	T548	Imatinib-CID1@H929 cells	Prat_616
26434776	_SGYS(ph)SPGS(ph)PGTPGSR_	0.999982	H	C	profiling	Bone cancer	SILAC	IMAC+pY-1000	LTQ-Orbitrap Elite	[188630000.0]	P10636	MAPT	S519	Imatinib-HCD1@H929 cells	Prat_617
26434776	_SRT(ph)PSLPTPPTREPK_	0.796113	H	C	profiling	Bone cancer	SILAC	IMAC+pY-1000	LTQ-Orbitrap Elite	[4243100.0]	P10636	MAPT	T529	Imatinib-HCD1@H929 cells	Prat_617
26434776	_VAVVRT(ph)PPKS(ph)PSSAK_	0.944874	H	C	profiling	Bone cancer	SILAC	IMAC+pY-1000	LTQ-Orbitrap Elite	[24418000.0]	P10636	MAPT	S552	Imatinib-HCD1@H929 cells	Prat_617
26434776	_VAVVRT(ph)PPKSPSSAK_	0.999981	H	C	profiling	Bone cancer	SILAC	IMAC+pY-1000	LTQ-Orbitrap Elite	[24418000.0]	P10636	MAPT	T548	Imatinib-HCD1@H929 cells	Prat_617
26434776	_SGYS(ph)SPGS(ph)PGTPGSR_	0.999982	H	C	profiling	Bone cancer	SILAC	IMAC+pY-1000	LTQ-Orbitrap Elite	[188630000.0]	P10636	MAPT	S519	Imatinib-HCD1@H929 cells	Prat_617
26434776	_SRT(ph)PSLPTPPTREPK_	0.796113	H	C	profiling	Bone cancer	SILAC	IMAC+pY-1000	LTQ-Orbitrap Elite	[4243100.0]	P10636	MAPT	T529	Imatinib-HCD1@H929 cells	Prat_617
26434776	_VAVVRT(ph)PPKS(ph)PSSAK_	0.944874	H	C	profiling	Bone cancer	SILAC	IMAC+pY-1000	LTQ-Orbitrap Elite	[24418000.0]	P10636	MAPT	S552	Imatinib-HCD1@H929 cells	Prat_617
26434776	_VAVVRT(ph)PPKSPSSAK_	0.999981	H	C	profiling	Bone cancer	SILAC	IMAC+pY-1000	LTQ-Orbitrap Elite	[24418000.0]	P10636	MAPT	T548	Imatinib-HCD1@H929 cells	Prat_617
26434776	_SGYS(ph)SPGS(ph)PGTPGSR_	0.999982	H	C	profiling	Bone cancer	SILAC	IMAC+pY-1000	LTQ-Orbitrap Elite	[39490000.0]	P10636	MAPT	S519	Imatinib-HCDls2@H929 cells	Prat_618
26434776	_SRT(ph)PSLPTPPTREPK_	0.796113	H	C	profiling	Bone cancer	SILAC	IMAC+pY-1000	LTQ-Orbitrap Elite	[45022000.0]	P10636	MAPT	T529	Imatinib-HCDls2@H929 cells	Prat_618
26434776	_VAVVRT(ph)PPKS(ph)PSSAK_	0.944874	H	C	profiling	Bone cancer	SILAC	IMAC+pY-1000	LTQ-Orbitrap Elite	[36700000.0]	P10636	MAPT	S552	Imatinib-HCDls2@H929 cells	Prat_618
26434776	_VAVVRT(ph)PPKSPSSAK_	0.999981	H	C	profiling	Bone cancer	SILAC	IMAC+pY-1000	LTQ-Orbitrap Elite	[64850000.0]	P10636	MAPT	T548	Imatinib-HCDls2@H929 cells	Prat_618
26434776	_SGYS(ph)SPGS(ph)PGTPGSR_	0.999982	H	C	profiling	Bone cancer	SILAC	IMAC+pY-1000	LTQ-Orbitrap Elite	[39490000.0]	P10636	MAPT	S519	Imatinib-HCDls2@H929 cells	Prat_618
26434776	_SRT(ph)PSLPTPPTREPK_	0.796113	H	C	profiling	Bone cancer	SILAC	IMAC+pY-1000	LTQ-Orbitrap Elite	[45022000.0]	P10636	MAPT	T529	Imatinib-HCDls2@H929 cells	Prat_618
26434776	_VAVVRT(ph)PPKS(ph)PSSAK_	0.944874	H	C	profiling	Bone cancer	SILAC	IMAC+pY-1000	LTQ-Orbitrap Elite	[36700000.0]	P10636	MAPT	S552	Imatinib-HCDls2@H929 cells	Prat_618
26434776	_VAVVRT(ph)PPKSPSSAK_	0.999981	H	C	profiling	Bone cancer	SILAC	IMAC+pY-1000	LTQ-Orbitrap Elite	[64850000.0]	P10636	MAPT	T548	Imatinib-HCDls2@H929 cells	Prat_618
26434776	_SGYS(ph)SPGS(ph)PGTPGSR_	0.999982	H	C	profiling	Bone cancer	SILAC	IMAC+pY-1000	LTQ-Orbitrap Elite	[514390000.0]	P10636	MAPT	S519	Imatinib@H929 cells	Prat_619
26434776	_SRT(ph)PSLPTPPTREPK_	0.796113	H	C	profiling	Bone cancer	SILAC	IMAC+pY-1000	LTQ-Orbitrap Elite	[49265000.0]	P10636	MAPT	T529	Imatinib@H929 cells	Prat_619
26434776	_VAVVRT(ph)PPKS(ph)PSSAK_	0.944874	H	C	profiling	Bone cancer	SILAC	IMAC+pY-1000	LTQ-Orbitrap Elite	[61118000.0]	P10636	MAPT	S552	Imatinib@H929 cells	Prat_619
26434776	_VAVVRT(ph)PPKSPSSAK_	0.999981	H	C	profiling	Bone cancer	SILAC	IMAC+pY-1000	LTQ-Orbitrap Elite	[195450000.0]	P10636	MAPT	T548	Imatinib@H929 cells	Prat_619
26434776	_SGYS(ph)SPGS(ph)PGTPGSR_	0.999982	H	C	profiling	Bone cancer	SILAC	IMAC+pY-1000	LTQ-Orbitrap Elite	[514390000.0]	P10636	MAPT	S519	Imatinib@H929 cells	Prat_619
26434776	_SRT(ph)PSLPTPPTREPK_	0.796113	H	C	profiling	Bone cancer	SILAC	IMAC+pY-1000	LTQ-Orbitrap Elite	[49265000.0]	P10636	MAPT	T529	Imatinib@H929 cells	Prat_619
26434776	_VAVVRT(ph)PPKS(ph)PSSAK_	0.944874	H	C	profiling	Bone cancer	SILAC	IMAC+pY-1000	LTQ-Orbitrap Elite	[61118000.0]	P10636	MAPT	S552	Imatinib@H929 cells	Prat_619
26434776	_VAVVRT(ph)PPKSPSSAK_	0.999981	H	C	profiling	Bone cancer	SILAC	IMAC+pY-1000	LTQ-Orbitrap Elite	[195450000.0]	P10636	MAPT	T548	Imatinib@H929 cells	Prat_619
26434776	_SGYS(ph)SPGS(ph)PGTPGSR_	0.999982	H	C	profiling	Bone cancer	SILAC	IMAC+pY-1000	LTQ-Orbitrap Elite	[180270000.0]	P10636	MAPT	S519	Bortezomib-CID1@H929 cells	Prat_100
26434776	_SRT(ph)PSLPTPPTREPK_	0.796113	H	C	profiling	Bone cancer	SILAC	IMAC+pY-1000	LTQ-Orbitrap Elite	[0.0]	P10636	MAPT	T529	Bortezomib-CID1@H929 cells	Prat_100
26434776	_VAVVRT(ph)PPKS(ph)PSSAK_	0.944874	H	C	profiling	Bone cancer	SILAC	IMAC+pY-1000	LTQ-Orbitrap Elite	[0.0]	P10636	MAPT	S552	Bortezomib-CID1@H929 cells	Prat_100
26434776	_VAVVRT(ph)PPKSPSSAK_	0.999981	H	C	profiling	Bone cancer	SILAC	IMAC+pY-1000	LTQ-Orbitrap Elite	[55158000.0]	P10636	MAPT	T548	Bortezomib-CID1@H929 cells	Prat_100
26434776	_SGYS(ph)SPGS(ph)PGTPGSR_	0.999982	H	C	profiling	Bone cancer	SILAC	IMAC+pY-1000	LTQ-Orbitrap Elite	[180270000.0]	P10636	MAPT	S519	Bortezomib-CID1@H929 cells	Prat_100
26434776	_SRT(ph)PSLPTPPTREPK_	0.796113	H	C	profiling	Bone cancer	SILAC	IMAC+pY-1000	LTQ-Orbitrap Elite	[0.0]	P10636	MAPT	T529	Bortezomib-CID1@H929 cells	Prat_100
26434776	_VAVVRT(ph)PPKS(ph)PSSAK_	0.944874	H	C	profiling	Bone cancer	SILAC	IMAC+pY-1000	LTQ-Orbitrap Elite	[0.0]	P10636	MAPT	S552	Bortezomib-CID1@H929 cells	Prat_100
26434776	_VAVVRT(ph)PPKSPSSAK_	0.999981	H	C	profiling	Bone cancer	SILAC	IMAC+pY-1000	LTQ-Orbitrap Elite	[55158000.0]	P10636	MAPT	T548	Bortezomib-CID1@H929 cells	Prat_100
26434776	_SGYS(ph)SPGS(ph)PGTPGSR_	0.999982	H	C	profiling	Bone cancer	SILAC	IMAC+pY-1000	LTQ-Orbitrap Elite	[140810000.0]	P10636	MAPT	S519	Bortezomib-HCD1@H929 cells	Prat_101
26434776	_SRT(ph)PSLPTPPTREPK_	0.796113	H	C	profiling	Bone cancer	SILAC	IMAC+pY-1000	LTQ-Orbitrap Elite	[2566000.0]	P10636	MAPT	T529	Bortezomib-HCD1@H929 cells	Prat_101
26434776	_VAVVRT(ph)PPKS(ph)PSSAK_	0.944874	H	C	profiling	Bone cancer	SILAC	IMAC+pY-1000	LTQ-Orbitrap Elite	[16163000.0]	P10636	MAPT	S552	Bortezomib-HCD1@H929 cells	Prat_101
26434776	_VAVVRT(ph)PPKSPSSAK_	0.999981	H	C	profiling	Bone cancer	SILAC	IMAC+pY-1000	LTQ-Orbitrap Elite	[16163000.0]	P10636	MAPT	T548	Bortezomib-HCD1@H929 cells	Prat_101
26434776	_SGYS(ph)SPGS(ph)PGTPGSR_	0.999982	H	C	profiling	Bone cancer	SILAC	IMAC+pY-1000	LTQ-Orbitrap Elite	[140810000.0]	P10636	MAPT	S519	Bortezomib-HCD1@H929 cells	Prat_101
26434776	_SRT(ph)PSLPTPPTREPK_	0.796113	H	C	profiling	Bone cancer	SILAC	IMAC+pY-1000	LTQ-Orbitrap Elite	[2566000.0]	P10636	MAPT	T529	Bortezomib-HCD1@H929 cells	Prat_101
26434776	_VAVVRT(ph)PPKS(ph)PSSAK_	0.944874	H	C	profiling	Bone cancer	SILAC	IMAC+pY-1000	LTQ-Orbitrap Elite	[16163000.0]	P10636	MAPT	S552	Bortezomib-HCD1@H929 cells	Prat_101
26434776	_VAVVRT(ph)PPKSPSSAK_	0.999981	H	C	profiling	Bone cancer	SILAC	IMAC+pY-1000	LTQ-Orbitrap Elite	[16163000.0]	P10636	MAPT	T548	Bortezomib-HCD1@H929 cells	Prat_101
26434776	_SGYS(ph)SPGS(ph)PGTPGSR_	0.999982	H	C	profiling	Bone cancer	SILAC	IMAC+pY-1000	LTQ-Orbitrap Elite	[15053000.0]	P10636	MAPT	S519	Bortezomib-HCDls2@H929 cells	Prat_102
26434776	_SRT(ph)PSLPTPPTREPK_	0.796113	H	C	profiling	Bone cancer	SILAC	IMAC+pY-1000	LTQ-Orbitrap Elite	[36564000.0]	P10636	MAPT	T529	Bortezomib-HCDls2@H929 cells	Prat_102
26434776	_VAVVRT(ph)PPKS(ph)PSSAK_	0.944874	H	C	profiling	Bone cancer	SILAC	IMAC+pY-1000	LTQ-Orbitrap Elite	[18309000.0]	P10636	MAPT	S552	Bortezomib-HCDls2@H929 cells	Prat_102
26434776	_VAVVRT(ph)PPKSPSSAK_	0.999981	H	C	profiling	Bone cancer	SILAC	IMAC+pY-1000	LTQ-Orbitrap Elite	[32421000.0]	P10636	MAPT	T548	Bortezomib-HCDls2@H929 cells	Prat_102
26434776	_SGYS(ph)SPGS(ph)PGTPGSR_	0.999982	H	C	profiling	Bone cancer	SILAC	IMAC+pY-1000	LTQ-Orbitrap Elite	[15053000.0]	P10636	MAPT	S519	Bortezomib-HCDls2@H929 cells	Prat_102
26434776	_SRT(ph)PSLPTPPTREPK_	0.796113	H	C	profiling	Bone cancer	SILAC	IMAC+pY-1000	LTQ-Orbitrap Elite	[36564000.0]	P10636	MAPT	T529	Bortezomib-HCDls2@H929 cells	Prat_102
26434776	_VAVVRT(ph)PPKS(ph)PSSAK_	0.944874	H	C	profiling	Bone cancer	SILAC	IMAC+pY-1000	LTQ-Orbitrap Elite	[18309000.0]	P10636	MAPT	S552	Bortezomib-HCDls2@H929 cells	Prat_102
26434776	_VAVVRT(ph)PPKSPSSAK_	0.999981	H	C	profiling	Bone cancer	SILAC	IMAC+pY-1000	LTQ-Orbitrap Elite	[32421000.0]	P10636	MAPT	T548	Bortezomib-HCDls2@H929 cells	Prat_102
26434776	_SGYS(ph)SPGS(ph)PGTPGSR_	0.999982	H	C	profiling	Bone cancer	SILAC	IMAC+pY-1000	LTQ-Orbitrap Elite	[336140000.0]	P10636	MAPT	S519	Bortezomib@H929 cells	Prat_103
26434776	_SRT(ph)PSLPTPPTREPK_	0.796113	H	C	profiling	Bone cancer	SILAC	IMAC+pY-1000	LTQ-Orbitrap Elite	[39130000.0]	P10636	MAPT	T529	Bortezomib@H929 cells	Prat_103
26434776	_VAVVRT(ph)PPKS(ph)PSSAK_	0.944874	H	C	profiling	Bone cancer	SILAC	IMAC+pY-1000	LTQ-Orbitrap Elite	[34472000.0]	P10636	MAPT	S552	Bortezomib@H929 cells	Prat_103
26434776	_VAVVRT(ph)PPKSPSSAK_	0.999981	H	C	profiling	Bone cancer	SILAC	IMAC+pY-1000	LTQ-Orbitrap Elite	[103740000.0]	P10636	MAPT	T548	Bortezomib@H929 cells	Prat_103
26434776	_SGYS(ph)SPGS(ph)PGTPGSR_	0.999982	H	C	profiling	Bone cancer	SILAC	IMAC+pY-1000	LTQ-Orbitrap Elite	[336140000.0]	P10636	MAPT	S519	Bortezomib@H929 cells	Prat_103
26434776	_SRT(ph)PSLPTPPTREPK_	0.796113	H	C	profiling	Bone cancer	SILAC	IMAC+pY-1000	LTQ-Orbitrap Elite	[39130000.0]	P10636	MAPT	T529	Bortezomib@H929 cells	Prat_103
26434776	_VAVVRT(ph)PPKS(ph)PSSAK_	0.944874	H	C	profiling	Bone cancer	SILAC	IMAC+pY-1000	LTQ-Orbitrap Elite	[34472000.0]	P10636	MAPT	S552	Bortezomib@H929 cells	Prat_103
26434776	_VAVVRT(ph)PPKSPSSAK_	0.999981	H	C	profiling	Bone cancer	SILAC	IMAC+pY-1000	LTQ-Orbitrap Elite	[103740000.0]	P10636	MAPT	T548	Bortezomib@H929 cells	Prat_103
26434776	SGYS(ph)SPGS(ph)PGTPGSR	0.999982	H	C	profiling	Bone cancer	SILAC	IMAC+pY-1000	LTQ-Orbitrap Elite	[399750000.0]	P10636	MAPT	S519	DMSO@H929 cells	Prat_327
26434776	SRT(ph)PSLPTPPTREPK	0.796113	H	C	profiling	Bone cancer	SILAC	IMAC+pY-1000	LTQ-Orbitrap Elite	[36581000.0]	P10636	MAPT	T529	DMSO@H929 cells	Prat_327
26434776	VAVVRT(ph)PPKS(ph)PSSAK	0.944874	H	C	profiling	Bone cancer	SILAC	IMAC+pY-1000	LTQ-Orbitrap Elite	[52532000.0]	P10636	MAPT	S552	DMSO@H929 cells	Prat_327
26434776	VAVVRT(ph)PPKSPSSAK	0.999981	H	C	profiling	Bone cancer	SILAC	IMAC+pY-1000	LTQ-Orbitrap Elite	[206650000.0]	P10636	MAPT	T548	DMSO@H929 cells	Prat_327
26434776	SGYS(ph)SPGS(ph)PGTPGSR	0.999982	H	C	profiling	Bone cancer	SILAC	IMAC+pY-1000	LTQ-Orbitrap Elite	[399750000.0]	P10636	MAPT	S519	DMSO@H929 cells	Prat_327
26434776	SRT(ph)PSLPTPPTREPK	0.796113	H	C	profiling	Bone cancer	SILAC	IMAC+pY-1000	LTQ-Orbitrap Elite	[36581000.0]	P10636	MAPT	T529	DMSO@H929 cells	Prat_327
26434776	VAVVRT(ph)PPKS(ph)PSSAK	0.944874	H	C	profiling	Bone cancer	SILAC	IMAC+pY-1000	LTQ-Orbitrap Elite	[52532000.0]	P10636	MAPT	S552	DMSO@H929 cells	Prat_327
26434776	VAVVRT(ph)PPKSPSSAK	0.999981	H	C	profiling	Bone cancer	SILAC	IMAC+pY-1000	LTQ-Orbitrap Elite	[206650000.0]	P10636	MAPT	T548	DMSO@H929 cells	Prat_327
26572502	AKTDHGAEIVYKS(ph)PVVS(ph)GDTSPR	0.999925	H	C	Profiling	Cancer	SILAC	TiO2	Q-Exactive Plus	['Present', 'Present ', 'Present ', 'Present ', 'Present ', 'Present ']	P10636	MAPT	S713	VE-821+Hydroxyurea@U2OS cells	Prat_1358
26572502	AKTDHGAEIVYKS(ph)PVVS(ph)GDTSPR	0.999925	H	C	Profiling	Cancer	SILAC	TiO2	Q-Exactive Plus	['Present', 'Present ', 'Present ', 'Present ', 'Present ', 'Present ']	P10636	MAPT	S713	DMSO@U2OS cells_26572502	dup_377
26572502	AKTDHGAEIVYKS(ph)PVVS(ph)GDTSPR	0.999925	H	C	Profiling	Cancer	SILAC	TiO2	Q-Exactive Plus	['Present', 'Present ', 'Present ', 'Present ', 'Present ', 'Present ']	P10636	MAPT	S713	Hydroxyurea@U2OS cells	Prat_561
27050516	_TDHGAEIVYKS(ph)PVVS(ph)GDTS(ph)PR_	0.989195	H	C	Profiling	Inflammation	SILAC	TiO2	Orbitrap LTQ	[49041000]	P10636	MAPT	S717	Cortistatin A@HCT116 cells	Prat_195
27050516	_TDHGAEIVYKS(ph)PVVS(ph)GDTS(ph)PR_	0.989195	H	C	Profiling	Inflammation	SILAC	TiO2	Orbitrap LTQ	[49041000]	P10636	MAPT	S717	DMSO@HCT116 cells_27050516	Prat_331
27135362		0.881664	H	C	Profiling	Breast Cancer	Label free	TiO2	Q Exactive	[26.62436, 26.82517]	P10636	MAPT	T731	Metformin@MCF7 cells	Prat_718
27135362		0.881664	H	C	Profiling	Breast Cancer	Label free	TiO2	Q Exactive	[24.26184, 25.54265, 25.94726]	P10636	MAPT	T731	Metformin@MCF7 cells	Prat_718
27135362		0.99946	H	C	Profiling	Breast Cancer	Label free	TiO2	Q Exactive	[28.10754, 28.86062, 29.55027]	P10636	MAPT	S516	Metformin@MCF7 cells	Prat_718
27135362		0.881664	H	C	Profiling	Breast Cancer	Label free	TiO2	Q Exactive	[27.86744, 27.41401]	P10636	MAPT	T731	Untreated@MCF7 cells	Prat_1344
27135362		0.881664	H	C	Profiling	Breast Cancer	Label free	TiO2	Q Exactive	[]	P10636	MAPT	T731	Untreated@MCF7 cells	Prat_1344
27135362		0.99946	H	C	Profiling	Breast Cancer	Label free	TiO2	Q Exactive	[28.51747, 28.69747, 28.76278]	P10636	MAPT	S516	Untreated@MCF7 cells	Prat_1344
28209619	_SGYS(ph)S(ph)PGS(ph)PGTPGSR_	0.999967	H	C	Profiling	Breast cancer	dimethyl labeling	IMAC	Q Exactive	[144015000, 201961000, 166151000, 125583000]	P10636	MAPT	S516	Lapatinib@BT-474 cell Parental	Prat_700
28209619	_AKTDHGAEIVYKS(ph)PVVS(ph)GDTS(ph)PR_	0.9999	H	C	Profiling	Breast cancer	dimethyl labeling	IMAC	Q Exactive	[390732000, 375356000, 390031000, 272874000]	P10636	MAPT	S717	Lapatinib@BT-474 cell Parental	Prat_700
28209619	_SGYS(ph)S(ph)PGS(ph)PGTPGSR_	0.999967	H	C	Profiling	Breast cancer	dimethyl labeling	IMAC	Q Exactive	[401173000, 343063000, 396382000, 366531000]	P10636	MAPT	S516	Lapatinib@BT-474 cell Resistant	Prat_701
28209619	_AKTDHGAEIVYKS(ph)PVVS(ph)GDTS(ph)PR_	0.9999	H	C	Profiling	Breast cancer	dimethyl labeling	IMAC	Q Exactive	[910072000, 995250000, 979191000, 1196570000]	P10636	MAPT	S717	Lapatinib@BT-474 cell Resistant	Prat_701
28209619	_SGYS(ph)S(ph)PGS(ph)PGTPGSR_	0.999967	H	C	Profiling	Breast cancer	dimethyl labeling	IMAC	Q Exactive	[175385000, 175549000, 158040000, 228459000]	P10636	MAPT	S516	Untreated@BT-474 cells Parental	Prat_1319
28209619	_AKTDHGAEIVYKS(ph)PVVS(ph)GDTS(ph)PR_	0.9999	H	C	Profiling	Breast cancer	dimethyl labeling	IMAC	Q Exactive	[374686000, 304884000, 306267000, 206042000]	P10636	MAPT	S717	Untreated@BT-474 cells Parental	Prat_1319
29083192	SGYSSPGS(ph)PGTPGSR	0.993743	H	C	Profile	Fractionation-study	TMT	TiO2	LTQ Orbitrap Velos	[616020.0, '-', '-', '-']	P10636	MAPT	S519	Unfractionated HeLa cell lysate digest(0.5mg)	Prat_1250
29083192	VAVVRT(ph)PPKSPSSAK	0.999981	H	C	Profile	Fractionation-study	TMT	TiO2	LTQ Orbitrap Velos	[39292000.0, '-', '-', '-']	P10636	MAPT	T548	CSCX@HeLa cell line R1	Prat_213
29083192	SGYSS(ph)PGS(ph)PGTPGSR	0.905975	H	C	Profile	Fractionation-study	TMT	TiO2	LTQ Orbitrap Velos	[4380900.0, '-', '-', '-']	P10636	MAPT	S516	CSCX@HeLa cell line R2	Prat_214
29523821	AKTDHGAEIVYKS(ph)PVVSGDT(ph)SPR	0.85974	H	C	Profiling	Stimuli	SILAC	TiO2	Q Exactive or Q Exactive Plus	['Present', 'Present', 'Present', 'Present']	P10636	MAPT	T720	PF-3644022+IR-UV@U2OS cells	Prat_877
29523821	AKTDHGAEIVYKS(ph)PVVSGDT(ph)SPR	0.85974	H	C	Profiling	Stimuli	SILAC	TiO2	Q Exactive or Q Exactive Plus	['Present', 'Present', 'Present', 'Present']	P10636	MAPT	T720	SB203580+IR-UV@U2OS cells	Prat_1035
29622655	AKTDHGAEIVYKS(ph)PVVS(ph)GDTSPR	0.99369	H	C	Profiling	Multiple myeloma	not mentioned	IMAC	Q-Exactive Plus	[4167712.9002723983]	P10636	MAPT	S717	Tofactinib (1.5h)@MM.1S cells	Prat_1222
29622655	AKTDHGAEIVYKS(ph)PVVS(ph)GDTSPR	0.999724	H	C	Profiling	Multiple myeloma	not mentioned	IMAC	Q-Exactive Plus	[7387413.649646591]	P10636	MAPT	S717	Monoculture@MM.1S cells	Prat_773
29967110		0.981254	H	C	Profiling	Lung Cancer	Label free	Fe3+-IMAC	Orbitrap Q-Exactive HF	[]	P10636	MAPT	S516	DMSO@PC9 cell line	Prat_362
29967110		0.981254	H	C	Profiling	Lung Cancer	Label free	Fe3+-IMAC	Orbitrap Q-Exactive HF	[]	P10636	MAPT	S516	Afatinib (30min)@PC9 cell line	Prat_44
29967110		0.981254	H	C	Profiling	Lung Cancer	Label free	Fe3+-IMAC	Orbitrap Q-Exactive HF	[-4.307606, -3.978495]	P10636	MAPT	S516	Afatinib (2d)@PC9 cell line	Prat_43
29967110		0.981254	H	C	Profiling	Lung Cancer	Label free	Fe3+-IMAC	Orbitrap Q-Exactive HF	[]	P10636	MAPT	S516	Afatinib (2d)@PC9 cell line	Prat_43
29967110		0.981254	H	C	Profiling	Lung Cancer	Label free	Fe3+-IMAC	Orbitrap Q-Exactive HF	[-2.047157, -2.148001]	P10636	MAPT	S516	Afatinib (5d)@PC9 cell line	Prat_45
29967110		0.981254	H	C	Profiling	Lung Cancer	Label free	Fe3+-IMAC	Orbitrap Q-Exactive HF	[-0.8882198, -2.297415]	P10636	MAPT	S516	Afatinib (5d)@PC9 cell line	Prat_45
30061712		0.757717	H	C	Profiling	Colorectal Cancer	TMT	IMAC	Q Exactive	[1.754337]	P10636	MAPT	S721	2D cultured HCT116 spheroids-R1	Prat_4
30061712		0.997772	H	C	Profiling	Colorectal Cancer	TMT	IMAC	Q Exactive	[5.577435]	P10636	MAPT	S519	2D cultured HCT116 spheroids-R1	Prat_4
30061712		0.999714	H	C	Profiling	Colorectal Cancer	TMT	IMAC	Q Exactive	[-1.579744]	P10636	MAPT	T492	2D cultured HCT116 spheroids-R1	Prat_4
30061712		0.977501	H	C	Profiling	Colorectal Cancer	TMT	IMAC	Q Exactive	[-0.3624363]	P10636	MAPT	T522	2D cultured HCT116 spheroids-R1	Prat_4
30061712		0.998847	H	C	Profiling	Colorectal Cancer	TMT	IMAC	Q Exactive	[3.066881]	P10636	MAPT	S579	2D cultured HCT116 spheroids-R2	Prat_5
30061712		0.785075	H	C	Profiling	Colorectal Cancer	TMT	IMAC	Q Exactive	[0.9252644]	P10636	MAPT	S527	2D cultured HCT116 spheroids-R2	Prat_5
30061712		0.937188	H	C	Profiling	Colorectal Cancer	TMT	IMAC	Q Exactive	[-1.579369]	P10636	MAPT	T522	2D cultured HCT116 spheroids-R2	Prat_5
30061712		0.994365	H	C	Profiling	Colorectal Cancer	TMT	IMAC	Q Exactive	[2.402301]	P10636	MAPT	T548	2D cultured HCT116 spheroids-R2	Prat_5
30061712		0.999998	H	C	Profiling	Colorectal Cancer	TMT	IMAC	Q Exactive	[0.4551277]	P10636	MAPT	S673	2D cultured HCT116 spheroids-R3	Prat_6
30061712		0.964328	H	C	Profiling	Colorectal Cancer	TMT	IMAC	Q Exactive	[2.98895]	P10636	MAPT	S579	2D cultured HCT116 spheroids-R3	Prat_6
30061712		0.875658	H	C	Profiling	Colorectal Cancer	TMT	IMAC	Q Exactive	[-0.4726067]	P10636	MAPT	S515	2D cultured HCT116 spheroids-R3	Prat_6
30061712		0.999997	H	C	Profiling	Colorectal Cancer	TMT	IMAC	Q Exactive	[-0.1066246]	P10636	MAPT	T492	2D cultured HCT116 spheroids-R3	Prat_6
30061712		0.96317	H	C	Profiling	Colorectal Cancer	TMT	IMAC	Q Exactive	[-0.6794472]	P10636	MAPT	T534	2D cultured HCT116 spheroids-R3	Prat_6
30061712		0.99992	H	C	Profiling	Colorectal Cancer	TMT	IMAC	Q Exactive	[-2.008837]	P10636	MAPT	S673	2D cultured(Acetone)HCT116 spheroids-R1	Prat_7
30061712		0.871169	H	C	Profiling	Colorectal Cancer	TMT	IMAC	Q Exactive	[-0.8965645]	P10636	MAPT	S516	2D cultured(Acetone)HCT116 spheroids-R1	Prat_7
30061712		0.947949	H	C	Profiling	Colorectal Cancer	TMT	IMAC	Q Exactive	[]	P10636	MAPT	T580	2D cultured(Acetone)HCT116 spheroids-R1	Prat_7
30061712		0.999228	H	C	Profiling	Colorectal Cancer	TMT	IMAC	Q Exactive	[2.329751]	P10636	MAPT	S717	2D cultured(Acetone)HCT116 spheroids-R2	Prat_8
30061712		0.839746	H	C	Profiling	Colorectal Cancer	TMT	IMAC	Q Exactive	[0.03283882]	P10636	MAPT	S721	2D cultured(Acetone)HCT116 spheroids-R2	Prat_8
30061712		0.966047	H	C	Profiling	Colorectal Cancer	TMT	IMAC	Q Exactive	[-0.01838493]	P10636	MAPT	S579	2D cultured(Acetone)HCT116 spheroids-R2	Prat_8
30061712		0.839746	H	C	Profiling	Colorectal Cancer	TMT	IMAC	Q Exactive	[3.00172]	P10636	MAPT	T720	2D cultured(Acetone)HCT116 spheroids-R2	Prat_8
30061712		0.898844	H	C	Profiling	Colorectal Cancer	TMT	IMAC	Q Exactive	[-2.798687]	P10636	MAPT	T522	2D cultured(Acetone)HCT116 spheroids-R2	Prat_8
30061712		0.995825	H	C	Profiling	Colorectal Cancer	TMT	IMAC	Q Exactive	[6.908597]	P10636	MAPT	S516	3D cultured(CR)HCT116 spheroids-R1	Prat_12
30061712		0.999629	H	C	Profiling	Colorectal Cancer	TMT	IMAC	Q Exactive	[2.367203]	P10636	MAPT	S519	3D cultured(CR)HCT116 spheroids-R1	Prat_12
30061712		0.999998	H	C	Profiling	Colorectal Cancer	TMT	IMAC	Q Exactive	[0.8500137]	P10636	MAPT	S531	3D cultured(CR)HCT116 spheroids-R1	Prat_12
30061712		0.882144	H	C	Profiling	Colorectal Cancer	TMT	IMAC	Q Exactive	[-0.8336124]	P10636	MAPT	T522	3D cultured(CR)HCT116 spheroids-R1	Prat_12
30061712		0.99946	H	C	Profiling	Colorectal Cancer	TMT	IMAC	Q Exactive	[1.038369]	P10636	MAPT	T548	3D cultured(CR)HCT116 spheroids-R1	Prat_12
30061712		0.999998	H	C	Profiling	Colorectal Cancer	TMT	IMAC	Q Exactive	[5.50738]	P10636	MAPT	S713	3D cultured(CR)HCT116 spheroids-R3	Prat_14
30061712		0.99983	H	C	Profiling	Colorectal Cancer	TMT	IMAC	Q Exactive	[5.026581]	P10636	MAPT	S717	3D cultured(CR)HCT116 spheroids-R3	Prat_14
30061712		0.896523	H	C	Profiling	Colorectal Cancer	TMT	IMAC	Q Exactive	[2.169183]	P10636	MAPT	S721	3D cultured(CR)HCT116 spheroids-R3	Prat_14
30061712		0.833645	H	C	Profiling	Colorectal Cancer	TMT	IMAC	Q Exactive	[1.054394]	P10636	MAPT	S411	3D cultured(CR)HCT116 spheroids-R3	Prat_14
30061712		0.799104	H	C	Profiling	Colorectal Cancer	TMT	IMAC	Q Exactive	[6.491164]	P10636	MAPT	T720	3D cultured(CR)HCT116 spheroids-R3	Prat_14
30061712		0.999511	H	C	Profiling	Colorectal Cancer	TMT	IMAC	Q Exactive	[2.508397]	P10636	MAPT	T498	3D cultured(CR)HCT116 spheroids-R3	Prat_14
30061712		0.998927	H	C	Profiling	Colorectal Cancer	TMT	IMAC	Q Exactive	[1.64303]	P10636	MAPT	T548	3D cultured(CR)HCT116 spheroids-R3	Prat_14
30061712		0.966047	H	C	Profiling	Colorectal Cancer	TMT	IMAC	Q Exactive	[2.506834]	P10636	MAPT	S579	3D cultured(Dispase)HCT116 spheroids-R1	Prat_15
30061712		0.804084	H	C	Profiling	Colorectal Cancer	TMT	IMAC	Q Exactive	[-2.124496]	P10636	MAPT	T580	3D cultured(Dispase)HCT116 spheroids-R1	Prat_15
30061712		0.999963	H	C	Profiling	Colorectal Cancer	TMT	IMAC	Q Exactive	[-0.9599838]	P10636	MAPT	T492	3D cultured(Dispase)HCT116 spheroids-R1	Prat_15
30061712		0.998983	H	C	Profiling	Colorectal Cancer	TMT	IMAC	Q Exactive	[3.785717]	P10636	MAPT	T498	3D cultured(Dispase)HCT116 spheroids-R1	Prat_15
30061712		0.948877	H	C	Profiling	Colorectal Cancer	TMT	IMAC	Q Exactive	[7.550239]	P10636	MAPT	S721	3D cultured(Dispase)HCT116 spheroids-R2	Prat_16
30061712		0.982278	H	C	Profiling	Colorectal Cancer	TMT	IMAC	Q Exactive	[3.1823]	P10636	MAPT	S579	3D cultured(Dispase)HCT116 spheroids-R2	Prat_16
30061712		0.999182	H	C	Profiling	Colorectal Cancer	TMT	IMAC	Q Exactive	[6.196544]	P10636	MAPT	S519	3D cultured(Dispase)HCT116 spheroids-R2	Prat_16
30061712		0.999881	H	C	Profiling	Colorectal Cancer	TMT	IMAC	Q Exactive	[-1.62746]	P10636	MAPT	T492	3D cultured(Dispase)HCT116 spheroids-R2	Prat_16
30061712		0.999262	H	C	Profiling	Colorectal Cancer	TMT	IMAC	Q Exactive	[3.963287]	P10636	MAPT	T498	3D cultured(Dispase)HCT116 spheroids-R2	Prat_16
30061712		0.802203	H	C	Profiling	Colorectal Cancer	TMT	IMAC	Q Exactive	[-2.352354]	P10636	MAPT	T534	3D cultured(Dispase)HCT116 spheroids-R2	Prat_16
30061712		0.999998	H	C	Profiling	Colorectal Cancer	TMT	IMAC	Q Exactive	[0.001842499]	P10636	MAPT	S673	3D cultured(Dispase)HCT116 spheroids-R3	Prat_17
30061712		0.995366	H	C	Profiling	Colorectal Cancer	TMT	IMAC	Q Exactive	[3.747804]	P10636	MAPT	S579	3D cultured(Dispase)HCT116 spheroids-R3	Prat_17
30061712		0.983516	H	C	Profiling	Colorectal Cancer	TMT	IMAC	Q Exactive	[2.003058]	P10636	MAPT	S516	3D cultured(Dispase)HCT116 spheroids-R3	Prat_17
30061712		0.999888	H	C	Profiling	Colorectal Cancer	TMT	IMAC	Q Exactive	[0.3783112]	P10636	MAPT	T492	3D cultured(Dispase)HCT116 spheroids-R3	Prat_17
30061712		0.99797	H	C	Profiling	Colorectal Cancer	TMT	IMAC	Q Exactive	[4.357108]	P10636	MAPT	T498	3D cultured(Dispase)HCT116 spheroids-R3	Prat_17
30061712		0.999948	H	C	Profiling	Colorectal Cancer	TMT	IMAC	Q Exactive	[2.344708]	P10636	MAPT	T548	3D cultured(Dispase)HCT116 spheroids-R3	Prat_17
30061712		0.946274	H	C	Profiling	Colorectal Cancer	TMT	IMAC	Q Exactive	[3.765339]	P10636	MAPT	S721	Untreated@HCT116 spheroids	Prat_1324
30061712		0.999732	H	C	Profiling	Colorectal Cancer	TMT	IMAC	Q Exactive	[0.1051674]	P10636	MAPT	T492	Untreated@HCT116 spheroids	Prat_1324
30061712		0.999881	H	C	Profiling	Colorectal Cancer	TMT	IMAC	Q Exactive	[1.293812]	P10636	MAPT	T548	Untreated@HCT116 spheroids	Prat_1324
30177828	TPPAPKT(ph)PPSSGEPPK	0.998148	H	C	Profiling	Infection	Label free	EasyPhos	LTQ-Orbitrap XL + Orbitrap Q Exactive HF	[22.89]	P10636	MAPT	T498	Mock(24h)@SK-N-BE2 cells	Prat_760
30177828	TPPAPKT(ph)PPSSGEPPK	0.998148	H	C	Profiling	Infection	Label free	EasyPhos	LTQ-Orbitrap XL + Orbitrap Q Exactive HF	[22.99]	P10636	MAPT	T498	Mock(48h)@SK-N-BE2 cells	Prat_761
30177828	TPPAPKT(ph)PPSSGEPPK	0.998148	H	C	Profiling	Infection	Label free	EasyPhos	LTQ-Orbitrap XL + Orbitrap Q Exactive HF	[23.07]	P10636	MAPT	T498	Mock(72h)@SK-N-BE2 cells	Prat_763
30177828	TPPAPKT(ph)PPSSGEPPK	0.998148	H	C	Profiling	Infection	Label free	EasyPhos	LTQ-Orbitrap XL + Orbitrap Q Exactive HF	[22.51]	P10636	MAPT	T498	ZIKV(24h)@SK-N-BE2 cells	Prat_1392
30177828	TPPAPKT(ph)PPSSGEPPK	0.998148	H	C	Profiling	Infection	Label free	EasyPhos	LTQ-Orbitrap XL + Orbitrap Q Exactive HF	[23.02]	P10636	MAPT	T498	ZIKV(48h)@SK-N-BE2 cells	Prat_1393
30177828	TPPAPKT(ph)PPSSGEPPK	0.998148	H	C	Profiling	Infection	Label free	EasyPhos	LTQ-Orbitrap XL + Orbitrap Q Exactive HF	[23.57]	P10636	MAPT	T498	ZIKV(72h)@SK-N-BE2 cells	Prat_1394
30459283		0.951056	H	C	Profiling	Neuroblastoma cancer	SILAC	TiO2	Q Exactive HF-X	['Present', 'Present']	P10636	MAPT	S554	DMSO@NB1 cell line	Prat_358
30459283		0.998024	H	C	Profiling	Neuroblastoma cancer	SILAC	TiO2	Q Exactive HF-X	['Present', 'Present']	P10636	MAPT	S519	DMSO@NB1 cell line	Prat_358
30459283		0.999899	H	C	Profiling	Neuroblastoma cancer	SILAC	TiO2	Q Exactive HF-X	['Present', 'Present']	P10636	MAPT	T498	DMSO@NB1 cell line	Prat_358
30459283		0.951056	H	C	Profiling	Neuroblastoma cancer	SILAC	TiO2	Q Exactive HF-X	['Present', 'Present']	P10636	MAPT	S554	LDK378@NB1 cell line	Prat_703
30459283		0.998024	H	C	Profiling	Neuroblastoma cancer	SILAC	TiO2	Q Exactive HF-X	['Present', 'Present']	P10636	MAPT	S519	LDK378@NB1 cell line	Prat_703
30459283		0.999899	H	C	Profiling	Neuroblastoma cancer	SILAC	TiO2	Q Exactive HF-X	['Present', 'Present']	P10636	MAPT	T498	LDK378@NB1 cell line	Prat_703
30459283		0.951056	H	C	Profiling	Neuroblastoma cancer	SILAC	TiO2	Q Exactive HF-X	['Present', 'Present']	P10636	MAPT	S554	TAE684@NB1 cell line	Prat_1157
30459283		0.998024	H	C	Profiling	Neuroblastoma cancer	SILAC	TiO2	Q Exactive HF-X	['Present', 'Present']	P10636	MAPT	S519	TAE684@NB1 cell line	Prat_1157
30459283		0.999899	H	C	Profiling	Neuroblastoma cancer	SILAC	TiO2	Q Exactive HF-X	['Present', 'Present']	P10636	MAPT	T498	TAE684@NB1 cell line	Prat_1157
30459283		0.951056	H	C	Profiling	Neuroblastoma cancer	SILAC	TiO2	Q Exactive HF-X	['Present', 'Present']	P10636	MAPT	S554	Crizotinib@NB1 cell line	Prat_208
30459283		0.998024	H	C	Profiling	Neuroblastoma cancer	SILAC	TiO2	Q Exactive HF-X	['Present', 'Present']	P10636	MAPT	S519	Crizotinib@NB1 cell line	Prat_208
30459283		0.999899	H	C	Profiling	Neuroblastoma cancer	SILAC	TiO2	Q Exactive HF-X	['Present', 'Present']	P10636	MAPT	T498	Crizotinib@NB1 cell line	Prat_208
30833379	NRPCLS(ph)PKHPTPGSSDPLIQPSS(ph)PAVCPEPPSSPK	0.802384	H	C	profiling	cervix carcinoma	SILAC	Ti-IMAC	Q-Exactive HF-X	[13080000, 0, 5292400, 8357400]	P10636	MAPT	S428	In-Solution digestion@Hela cells	Prat_621
30833379	SGYSSPGS(ph)PGT(ph)PGSR	0.959797	H	C	profiling	cervix carcinoma	SILAC	Ti-IMAC	Q-Exactive HF-X	[0, 0, 10181000, 0]	P10636	MAPT	T522	In-Solution digestion@Hela cells	Prat_621
30833379	SPVVS(ph)GDTS(ph)PR	0.901235	H	C	profiling	cervix carcinoma	SILAC	Ti-IMAC	Q-Exactive HF-X	[0, 0, 0, 0]	P10636	MAPT	S721	In-Solution digestion@Hela cells	Prat_621
30833379	NRPCLS(ph)PKHPTPGSSDPLIQPSS(ph)PAVCPEPPSSPK	0.802384	H	C	profiling	cervix carcinoma	SILAC	Ti-IMAC	Q-Exactive HF-X	[6132300, 0, 0, 5659500]	P10636	MAPT	S428	PAC digestion@Hela cells	Prat_824
30833379	SGYSSPGS(ph)PGT(ph)PGSR	0.959797	H	C	profiling	cervix carcinoma	SILAC	Ti-IMAC	Q-Exactive HF-X	[0, 0, 6248700, 0]	P10636	MAPT	T522	PAC digestion@Hela cells	Prat_824
30833379	SPVVS(ph)GDTS(ph)PR	0.901235	H	C	profiling	cervix carcinoma	SILAC	Ti-IMAC	Q-Exactive HF-X	[509650000, 0, 51030000, 0]	P10636	MAPT	S721	PAC digestion@Hela cells	Prat_824
30843680		0.994813	H	C	Profiling	breast cancer	TMT	IMAC-Fe3+	Orbitrap fusion lumos tribrid	[-1.73241, -0.068964, 0.716343, 0.515106]	P10636	MAPT	T522	Untreated@Human islet cells	Prat_1338
30843680		0.999993	H	C	Profiling	breast cancer	TMT	IMAC-Fe3+	Orbitrap fusion lumos tribrid	[-0.214813, -0.199549, 0.97243, -0.145404]	P10636	MAPT	S519	Untreated@Human islet cells	Prat_1338
30843680		0.999888	H	C	Profiling	breast cancer	TMT	IMAC-Fe3+	Orbitrap fusion lumos tribrid	[-0.280769, 0.242166, 0.0225022, 0.0936968]	P10636	MAPT	S713	Untreated@Human islet cells	Prat_1338
30843680		0.999888	H	C	Profiling	breast cancer	TMT	IMAC-Fe3+	Orbitrap fusion lumos tribrid	[0.0519514, 0.309838, -0.0409613, 0.215717]	P10636	MAPT	S713	Untreated@Human islet cells	Prat_1338
30843680		0.999993	H	C	Profiling	breast cancer	TMT	IMAC-Fe3+	Orbitrap fusion lumos tribrid	[-0.463008, 0.160192, 0.322289, -0.458328]	P10636	MAPT	S519	Untreated@Human islet cells	Prat_1338
30843680		0.994813	H	C	Profiling	breast cancer	TMT	IMAC-Fe3+	Orbitrap fusion lumos tribrid	[]	P10636	MAPT	T522	Untreated@Human islet cells	Prat_1338
30843680		0.994813	H	C	Profiling	breast cancer	TMT	IMAC-Fe3+	Orbitrap fusion lumos tribrid	[-1.24371, -0.529422, 0.204116, 0.0713692]	P10636	MAPT	T522	Cytokine(IL-1beta,IFN-gama)@Human islet cells	Prat_231
30843680		0.999993	H	C	Profiling	breast cancer	TMT	IMAC-Fe3+	Orbitrap fusion lumos tribrid	[0.415466, -0.895023, -0.0602288, 0.131636]	P10636	MAPT	S519	Cytokine(IL-1beta,IFN-gama)@Human islet cells	Prat_231
30843680		0.999888	H	C	Profiling	breast cancer	TMT	IMAC-Fe3+	Orbitrap fusion lumos tribrid	[-0.426694, 0.0823045, 0.166855, -0.166572]	P10636	MAPT	S713	Cytokine(IL-1beta,IFN-gama)@Human islet cells	Prat_231
30843680		0.999888	H	C	Profiling	breast cancer	TMT	IMAC-Fe3+	Orbitrap fusion lumos tribrid	[-0.0379291, 0.244968, 0.0493069, -0.0415037]	P10636	MAPT	S713	Cytokine(IL-1beta,IFN-gama)@Human islet cells	Prat_231
30843680		0.999993	H	C	Profiling	breast cancer	TMT	IMAC-Fe3+	Orbitrap fusion lumos tribrid	[-0.464422, -0.0167439, 0.526192, -0.012471]	P10636	MAPT	S519	Cytokine(IL-1beta,IFN-gama)@Human islet cells	Prat_231
30843680		0.994813	H	C	Profiling	breast cancer	TMT	IMAC-Fe3+	Orbitrap fusion lumos tribrid	[]	P10636	MAPT	T522	Cytokine(IL-1beta,IFN-gama)@Human islet cells	Prat_231
31665227		0.979337	H	C	Profiling	Cancer	TMT	TiO2	Orbitrap Fusion Tribrid	[19.91474, 19.45433, 19.68445]	P10636	MAPT	S552	14H@HEK293 cells	Prat_1
31665227		0.999845	H	C	Profiling	Cancer	TMT	TiO2	Orbitrap Fusion Tribrid	[17.86496, 18.11893, 18.0913]	P10636	MAPT	T522	14H@HEK293 cells	Prat_1
31665227		0.946834	H	C	Profiling	Cancer	TMT	TiO2	Orbitrap Fusion Tribrid	[18.8104, 19.00174, 19.09723]	P10636	MAPT	T720	14H@HEK293 cells	Prat_1
31665227		0.946834	H	C	Profiling	Cancer	TMT	TiO2	Orbitrap Fusion Tribrid	[21.74804, 21.97463, 21.86102]	P10636	MAPT	T720	14H@HEK293 cells	Prat_1
31665227		0.972819	H	C	Profiling	Cancer	TMT	TiO2	Orbitrap Fusion Tribrid	[14.22634, 14.32573, 14.51212]	P10636	MAPT	Y711	14H@HEK293 cells	Prat_1
31665227		0.999981	H	C	Profiling	Cancer	TMT	TiO2	Orbitrap Fusion Tribrid	[20.21454, 19.814, 20.01441]	P10636	MAPT	T548	14H@HEK293 cells	Prat_1
31665227		0.99912	H	C	Profiling	Cancer	TMT	TiO2	Orbitrap Fusion Tribrid	[20.8012, 20.64562, 20.70464]	P10636	MAPT	S519	14H@HEK293 cells	Prat_1
31665227		0.99912	H	C	Profiling	Cancer	TMT	TiO2	Orbitrap Fusion Tribrid	[21.03335, 20.85156, 20.88956]	P10636	MAPT	S519	14H@HEK293 cells	Prat_1
31665227		0.99912	H	C	Profiling	Cancer	TMT	TiO2	Orbitrap Fusion Tribrid	[18.17548, 18.14251, 18.16172]	P10636	MAPT	S519	14H@HEK293 cells	Prat_1
31665227		0.979337	H	C	Profiling	Cancer	TMT	TiO2	Orbitrap Fusion Tribrid	[19.99811, 20.09081, 20.0979]	P10636	MAPT	S552	DMSO@HEK293 cells	Prat_333
31665227		0.999845	H	C	Profiling	Cancer	TMT	TiO2	Orbitrap Fusion Tribrid	[18.08472, 18.04522, 18.1317]	P10636	MAPT	T522	DMSO@HEK293 cells	Prat_333
31665227		0.946834	H	C	Profiling	Cancer	TMT	TiO2	Orbitrap Fusion Tribrid	[18.53518, 18.97558, 19.08364]	P10636	MAPT	T720	DMSO@HEK293 cells	Prat_333
31665227		0.946834	H	C	Profiling	Cancer	TMT	TiO2	Orbitrap Fusion Tribrid	[21.04753, 21.9501, 22.00069]	P10636	MAPT	T720	DMSO@HEK293 cells	Prat_333
31665227		0.972819	H	C	Profiling	Cancer	TMT	TiO2	Orbitrap Fusion Tribrid	[13.32671, 14.39901, 14.55991]	P10636	MAPT	Y711	DMSO@HEK293 cells	Prat_333
31665227		0.999981	H	C	Profiling	Cancer	TMT	TiO2	Orbitrap Fusion Tribrid	[20.33908, 20.39885, 20.44425]	P10636	MAPT	T548	DMSO@HEK293 cells	Prat_333
31665227		0.99912	H	C	Profiling	Cancer	TMT	TiO2	Orbitrap Fusion Tribrid	[21.42696, 21.12868, 20.99631]	P10636	MAPT	S519	DMSO@HEK293 cells	Prat_333
31665227		0.99912	H	C	Profiling	Cancer	TMT	TiO2	Orbitrap Fusion Tribrid	[20.90124, 21.09294, 21.17115]	P10636	MAPT	S519	DMSO@HEK293 cells	Prat_333
31665227		0.99912	H	C	Profiling	Cancer	TMT	TiO2	Orbitrap Fusion Tribrid	[17.89871, 18.2185, 18.36952]	P10636	MAPT	S519	DMSO@HEK293 cells	Prat_333
31665227		0.979337	H	C	Profiling	Cancer	TMT	TiO2	Orbitrap Fusion Tribrid	[20.07078, 20.21798, 20.03187]	P10636	MAPT	S552	MK2206@HEK293	Prat_731
31665227		0.999845	H	C	Profiling	Cancer	TMT	TiO2	Orbitrap Fusion Tribrid	[17.99717, 18.0064, 18.10139]	P10636	MAPT	T522	MK2206@HEK293	Prat_731
31665227		0.946834	H	C	Profiling	Cancer	TMT	TiO2	Orbitrap Fusion Tribrid	[18.86451, 18.75186, 19.13416]	P10636	MAPT	T720	MK2206@HEK293	Prat_731
31665227		0.946834	H	C	Profiling	Cancer	TMT	TiO2	Orbitrap Fusion Tribrid	[21.73111, 21.85666, 22.25854]	P10636	MAPT	T720	MK2206@HEK293	Prat_731
31665227		0.972819	H	C	Profiling	Cancer	TMT	TiO2	Orbitrap Fusion Tribrid	[14.44346, 13.91392, 14.48142]	P10636	MAPT	Y711	MK2206@HEK293	Prat_731
31665227		0.999981	H	C	Profiling	Cancer	TMT	TiO2	Orbitrap Fusion Tribrid	[20.42481, 20.56755, 20.36538]	P10636	MAPT	T548	MK2206@HEK293	Prat_731
31665227		0.99912	H	C	Profiling	Cancer	TMT	TiO2	Orbitrap Fusion Tribrid	[21.22211, 21.38469, 20.91496]	P10636	MAPT	S519	MK2206@HEK293	Prat_731
31665227		0.99912	H	C	Profiling	Cancer	TMT	TiO2	Orbitrap Fusion Tribrid	[20.94978, 20.86974, 21.24319]	P10636	MAPT	S519	MK2206@HEK293	Prat_731
31665227		0.99912	H	C	Profiling	Cancer	TMT	TiO2	Orbitrap Fusion Tribrid	[18.2522, 18.1328, 18.37369]	P10636	MAPT	S519	MK2206@HEK293	Prat_731
32314919	TDHGAEIVYKS(ph)PVVS(ph)GDTSPR	0.972566	H	C	Profiling	Inhibitors of checkpoint kinase 1 (CHK1)	SILAC	TiO2	Orbitrap Elite MS	[94465000.0]	P10636	MAPT	S717	HU+SCH 900776 SF2@HEK293A cell	Prat_559
32314919	TDHGAEIVYKS(ph)PVVS(ph)GDTSPR	0.972566	H	C	Profiling	Inhibitors of checkpoint kinase 1 (CHK1)	SILAC	TiO2	Orbitrap Elite MS	[140210000.0]	P10636	MAPT	S717	HU SF2@HEK293A cell	Prat_552
32409632		0.997614	H	C	Profiling	Breast Cancer	SILAC	TiO2	LTQ Orbitrap Velos	[7799400]	P10636	MAPT	S519	FGFR2 overexp@MFM223cells	Prat_465
32409632		0.997614	H	C	Profiling	Breast Cancer	SILAC	TiO2	LTQ Orbitrap Velos	[23975000]	P10636	MAPT	S519	FGFR2 overexp@SUM52 cells	Prat_466
32788343		0.788	H	C	Profiling	Lung cancer	SILAC	hydroxyl acid-modified metal oxide chromatography (HAMMOC)	The LTQ-Orbitrap XL	[405670.0]	P10636	MAPT	S519	DMSO(1min)@H1975 cells	Prat_287
32788343		0.788	H	C	Profiling	Lung cancer	SILAC	hydroxyl acid-modified metal oxide chromatography (HAMMOC)	The LTQ-Orbitrap XL	[0.0]	P10636	MAPT	S519	DMSO(60min)@H1975 cells	Prat_298
32788343		0.788	H	C	Profiling	Lung cancer	SILAC	hydroxyl acid-modified metal oxide chromatography (HAMMOC)	The LTQ-Orbitrap XL	[0.0]	P10636	MAPT	S519	DMSO(10min)@H1975 cells	Prat_279
32788343		0.788	H	C	Profiling	Lung cancer	SILAC	hydroxyl acid-modified metal oxide chromatography (HAMMOC)	The LTQ-Orbitrap XL	[0.0]	P10636	MAPT	S519	Citreoviridin(1min)@H1975 cells	Prat_175
32788343		0.788	H	C	Profiling	Lung cancer	SILAC	hydroxyl acid-modified metal oxide chromatography (HAMMOC)	The LTQ-Orbitrap XL	[0.0]	P10636	MAPT	S519	Citreoviridin(60min)@H1975 cells	Prat_181
32788343		0.788	H	C	Profiling	Lung cancer	SILAC	hydroxyl acid-modified metal oxide chromatography (HAMMOC)	The LTQ-Orbitrap XL	[444240.0]	P10636	MAPT	S519	Citreoviridin(10min)@H1975 cells	Prat_170
33727228	TDHGAEIVYKS(ph)PVVS(ph)GDTSPR	0.993825	H	C	Profiling	Lung Cancer	SILAC	TiO2	LTQ-Orbitrap Elite	[0.0, 0.0, 0.0]	P10636	MAPT	S713	DMSO@COR1 cell line Exp2	Prat_316
33727228	TDHGAEIVYKS(ph)PVVS(ph)GDTSPR	0.993825	H	C	Profiling	Lung Cancer	SILAC	TiO2	LTQ-Orbitrap Elite	[0.0, 0.0, 0.0]	P10636	MAPT	S713	DMSO@COR10 cell line Exp2	Prat_317
33727228	TDHGAEIVYKS(ph)PVVS(ph)GDTSPR	0.993825	H	C	Profiling	Lung Cancer	SILAC	TiO2	LTQ-Orbitrap Elite	[0.0, 0.0, 1493100.0]	P10636	MAPT	S713	DMSO@H1975 cell line Exp2	Prat_324
33727228	AKTDHGAEIVYKS(ph)PVVS(ph)GDTSPR	0.898028	H	C	Profiling	Lung Cancer	SILAC	TiO2	LTQ-Orbitrap Elite	[0.0, 0.0, 0.0]	P10636	MAPT	S717	Osimertinib@AZR3 cell line Exp1	Prat_818
33727228	AKTDHGAEIVYKS(ph)PVVS(ph)GDTSPR	0.898028	H	C	Profiling	Lung Cancer	SILAC	TiO2	LTQ-Orbitrap Elite	[0.0, 0.0, 0.0]	P10636	MAPT	S717	Osimertinib@AZR4 cell line Exp1	Prat_819
33727228	AKTDHGAEIVYKS(ph)PVVS(ph)GDTSPR	0.898028	H	C	Profiling	Lung Cancer	SILAC	TiO2	LTQ-Orbitrap Elite	[0.0, 0.0, 0.0]	P10636	MAPT	S717	Osimertinib@@H1975 cell line Exp1	Prat_817
33727228	VAVVRT(ph)PPKS(ph)PSSAK	0.998502	H	C	Profiling	Lung Cancer	SILAC	TiO2	LTQ-Orbitrap Elite	[153890.0, 0.0, 3681500.0, 1149700.0, 170640.0]	P10636	MAPT	S552	Reciletineb@COR1 cell line Exp2	Prat_940
33727228	VAVVRT(ph)PPKS(ph)PSSAK	0.998502	H	C	Profiling	Lung Cancer	SILAC	TiO2	LTQ-Orbitrap Elite	[324670.0, 0.0, 11395000.0, 1365000.0, 325740.0]	P10636	MAPT	S552	Reciletineb@COR10 cell line Exp2	Prat_941
33727228	VAVVRT(ph)PPKS(ph)PSSAK	0.998502	H	C	Profiling	Lung Cancer	SILAC	TiO2	LTQ-Orbitrap Elite	[2129800.0, 0.0, 8865900.0, 2634300.0, 419350.0]	P10636	MAPT	S552	Reciletineb@H1975 cell line Exp2	Prat_942
33819647	SGYSSPGS(ph)PGTPGSR	0.998809	H	C	Profiling	osteosarcoma	Label free	TiO2	Q Exactive HF	[24.2438379774527, 24.2812445267695, 24.2640810149804, 24.1922702761728, 24.5653333921944, 24.2692608753986]	P10636	MAPT	S519	IR-RNAB@U2OS cell	Prat_632
33819647	TDHGAEIVYKS(ph)PVVS(ph)GDTSPR	0.999998	H	C	Profiling	osteosarcoma	Label free	TiO2	Q Exactive HF	[22.1485320252744, 22.7573880656377, 22.7216986781803, 22.8994222071605, 23.0493983566521, 23.3984701480392]	P10636	MAPT	S713	IR-RNAB@U2OS cell	Prat_632
33819647	TDHGAEIVYKS(ph)PVVS(ph)GDTSPR	0.999998	H	C	Profiling	osteosarcoma	Label free	TiO2	Q Exactive HF	[25.333101513721, 25.7554768001539, 25.3964907837589, 25.6404191904842, 25.4033398690675, 25.6280855325685]	P10636	MAPT	S713	IR-RNAB@U2OS cell	Prat_632
33819647	TDHGAEIVYKS(ph)PVVS(ph)GDTSPR	0.999967	H	C	Profiling	osteosarcoma	Label free	TiO2	Q Exactive HF	[22.5050147998832, 23.0090124962628, 22.6454573302475, 23.131181971663, 22.4640022287961, 23.0076397769125]	P10636	MAPT	S713	IR-Urea@U2OS cell	Prat_633
33819647	TDHGAEIVYKS(ph)PVVS(ph)GDTSPR	0.999967	H	C	Profiling	osteosarcoma	Label free	TiO2	Q Exactive HF	[25.1864324018538, 25.7869313032723, 25.3317641684843, 25.5723480456947, 25.1310917161935, 25.6673004385276]	P10636	MAPT	S713	IR-Urea@U2OS cell	Prat_633
33819647	VAVVRT(ph)PPKS(ph)PSSAK	0.904475	H	C	Profiling	osteosarcoma	Label free	TiO2	Q Exactive HF	[21.9626084542002, 22.3361464051472, 22.4549278315233, 22.2624558718739, 22.3552737360737, 22.2443083025584]	P10636	MAPT	S552	IR-Urea@U2OS cell	Prat_633
33889818		0.85742	H	C	Profiling	Neuroblastoma cancer	TMT	Ti02	QExactive HF	[0, -0.1452541, 0]	P10636	MAPT	S717	Untreated@SH-SY5Y cell line	Prat_1349
33889818		0.85742	H	C	Profiling	Neuroblastoma cancer	TMT	Ti02	QExactive HF	[-0.06802654, 0.1509771, 0.08139324]	P10636	MAPT	S717	CBLsKD@SH-SY5Y cell line	Prat_133
33889818		0.85742	H	C	Profiling	Neuroblastoma cancer	TMT	Ti02	QExactive HF	[0.01644516, 0, -0.06319046]	P10636	MAPT	S717	Retinoic acid@SH-SY5Y cell line	Prat_958
33947818		0.998789	H	C	Profiling	Salmonella infection	SILAC	TiO2	Q-Exactive HF	['Present', 'Present', 'Present', 'Present']	P10636	MAPT	S579	Salmonella(2h)@HCT116 cells	Prat_995
33947818		0.999983	H	C	Profiling	Salmonella infection	SILAC	TiO2	Q-Exactive HF	['Present', 'Present', 'Present', 'Present']	P10636	MAPT	S519	Salmonella(2h)@HCT116 cells	Prat_995
33947818		0.751025	H	C	Profiling	Salmonella infection	SILAC	TiO2	Q-Exactive HF	['Present', 'Present', 'Present', 'Present']	P10636	MAPT	S730	Salmonella(2h)@HCT116 cells	Prat_995
33947818		0.99347	H	C	Profiling	Salmonella infection	SILAC	TiO2	Q-Exactive HF	['Present', 'Present', 'Present', 'Present']	P10636	MAPT	S733	Salmonella(2h)@HCT116 cells	Prat_995
33947818		0.999976	H	C	Profiling	Salmonella infection	SILAC	TiO2	Q-Exactive HF	['Present', 'Present', 'Present', 'Present']	P10636	MAPT	S531	Salmonella(2h)@HCT116 cells	Prat_995
33947818		0.98777	H	C	Profiling	Salmonella infection	SILAC	TiO2	Q-Exactive HF	['Present', 'Present', 'Present', 'Present']	P10636	MAPT	S516	Salmonella(2h)@HCT116 cells	Prat_995
33947818		0.998789	H	C	Profiling	Salmonella infection	SILAC	TiO2	Q-Exactive HF	['Present', 'Present', 'Present', 'Present']	P10636	MAPT	S579	Salmonella(30min)@HCT116 cells	Prat_996
33947818		0.751025	H	C	Profiling	Salmonella infection	SILAC	TiO2	Q-Exactive HF	['Present', 'Present', 'Present', 'Present']	P10636	MAPT	S730	Salmonella(30min)@HCT116 cells	Prat_996
33947818		0.999976	H	C	Profiling	Salmonella infection	SILAC	TiO2	Q-Exactive HF	['Present', 'Present', 'Present', 'Present']	P10636	MAPT	S531	Salmonella(30min)@HCT116 cells	Prat_996
33947818		0.98777	H	C	Profiling	Salmonella infection	SILAC	TiO2	Q-Exactive HF	['Present', 'Present', 'Present', 'Present']	P10636	MAPT	S516	Salmonella(30min)@HCT116 cells	Prat_996
33947818		0.99347	H	C	Profiling	Salmonella infection	SILAC	TiO2	Q-Exactive HF	['Present', 'Present', 'Present', 'Present']	P10636	MAPT	S733	Salmonella(30min)@HCT116 cells	Prat_996
33947818		0.999983	H	C	Profiling	Salmonella infection	SILAC	TiO2	Q-Exactive HF	['Present', 'Present', 'Present', 'Present']	P10636	MAPT	S519	Salmonella(30min)@HCT116 cells	Prat_996
33947818		0.999976	H	C	Profiling	Salmonella infection	SILAC	TiO2	Q-Exactive HF	['Present', 'Present', 'Present', 'Present']	P10636	MAPT	S531	Uninfected@HCT116 cells	Prat_1254
33947818		0.751025	H	C	Profiling	Salmonella infection	SILAC	TiO2	Q-Exactive HF	['Present', 'Present', 'Present', 'Present']	P10636	MAPT	S730	Uninfected@HCT116 cells	Prat_1254
33947818		0.98777	H	C	Profiling	Salmonella infection	SILAC	TiO2	Q-Exactive HF	['Present', 'Present', 'Present', 'Present']	P10636	MAPT	S516	Uninfected@HCT116 cells	Prat_1254
33947818		0.998789	H	C	Profiling	Salmonella infection	SILAC	TiO2	Q-Exactive HF	['Present', 'Present', 'Present', 'Present']	P10636	MAPT	S579	Uninfected@HCT116 cells	Prat_1254
33947818		0.99347	H	C	Profiling	Salmonella infection	SILAC	TiO2	Q-Exactive HF	['Present', 'Present', 'Present', 'Present']	P10636	MAPT	S733	Uninfected@HCT116 cells	Prat_1254
33947818		0.999983	H	C	Profiling	Salmonella infection	SILAC	TiO2	Q-Exactive HF	['Present', 'Present', 'Present', 'Present']	P10636	MAPT	S519	Uninfected@HCT116 cells	Prat_1254
34343000		0.990001	H	C	Profiling	Melanoma	Label free	IMAC(Fe(III)-NTA)	Orbitrap Q Exactive HF	[-1.69]	P10636	MAPT	T498	ERK1 KO(0d)@BRAFMUT 451Lu cells	Prat_429
34343000		0.763883	H	C	Profiling	Melanoma	Label free	IMAC(Fe(III)-NTA)	Orbitrap Q Exactive HF	[]	P10636	MAPT	S721	ERK1 KO(0d)@BRAFMUT 451Lu cells	Prat_429
34343000		0.786493	H	C	Profiling	Melanoma	Label free	IMAC(Fe(III)-NTA)	Orbitrap Q Exactive HF	[-1.8]	P10636	MAPT	T720	ERK1 KO(0d)@BRAFMUT 451Lu cells	Prat_429
34343000		0.990001	H	C	Profiling	Melanoma	Label free	IMAC(Fe(III)-NTA)	Orbitrap Q Exactive HF	[]	P10636	MAPT	T498	ERK1 KO(1d)@BRAFMUT 451Lu cells	Prat_430
34343000		0.763883	H	C	Profiling	Melanoma	Label free	IMAC(Fe(III)-NTA)	Orbitrap Q Exactive HF	[]	P10636	MAPT	S721	ERK1 KO(1d)@BRAFMUT 451Lu cells	Prat_430
34343000		0.786493	H	C	Profiling	Melanoma	Label free	IMAC(Fe(III)-NTA)	Orbitrap Q Exactive HF	[]	P10636	MAPT	T720	ERK1 KO(1d)@BRAFMUT 451Lu cells	Prat_430
34343000		0.990001	H	C	Profiling	Melanoma	Label free	IMAC(Fe(III)-NTA)	Orbitrap Q Exactive HF	[-1.61]	P10636	MAPT	T498	ERK1 KO(3d)@BRAFMUT 451Lu cells	Prat_431
34343000		0.763883	H	C	Profiling	Melanoma	Label free	IMAC(Fe(III)-NTA)	Orbitrap Q Exactive HF	[]	P10636	MAPT	S721	ERK1 KO(3d)@BRAFMUT 451Lu cells	Prat_431
34343000		0.786493	H	C	Profiling	Melanoma	Label free	IMAC(Fe(III)-NTA)	Orbitrap Q Exactive HF	[-1.95]	P10636	MAPT	T720	ERK1 KO(3d)@BRAFMUT 451Lu cells	Prat_431
34343000		0.990001	H	C	Profiling	Melanoma	Label free	IMAC(Fe(III)-NTA)	Orbitrap Q Exactive HF	[]	P10636	MAPT	T498	ERK2 KO(0d)@BRAFMUT 451Lu cells	Prat_432
34343000		0.763883	H	C	Profiling	Melanoma	Label free	IMAC(Fe(III)-NTA)	Orbitrap Q Exactive HF	[0.28, -1.31]	P10636	MAPT	S721	ERK2 KO(0d)@BRAFMUT 451Lu cells	Prat_432
34343000		0.786493	H	C	Profiling	Melanoma	Label free	IMAC(Fe(III)-NTA)	Orbitrap Q Exactive HF	[0.28, 0.31, -1]	P10636	MAPT	T720	ERK2 KO(0d)@BRAFMUT 451Lu cells	Prat_432
34343000		0.990001	H	C	Profiling	Melanoma	Label free	IMAC(Fe(III)-NTA)	Orbitrap Q Exactive HF	[]	P10636	MAPT	T498	ERK2 KO(1d)@BRAFMUT 451Lu cells	Prat_433
34343000		0.763883	H	C	Profiling	Melanoma	Label free	IMAC(Fe(III)-NTA)	Orbitrap Q Exactive HF	[-1.97]	P10636	MAPT	S721	ERK2 KO(1d)@BRAFMUT 451Lu cells	Prat_433
34343000		0.786493	H	C	Profiling	Melanoma	Label free	IMAC(Fe(III)-NTA)	Orbitrap Q Exactive HF	[1.2, -0.43]	P10636	MAPT	T720	ERK2 KO(1d)@BRAFMUT 451Lu cells	Prat_433
34343000		0.990001	H	C	Profiling	Melanoma	Label free	IMAC(Fe(III)-NTA)	Orbitrap Q Exactive HF	[-1.72]	P10636	MAPT	T498	ERK2 KO(3d)@BRAFMUT 451Lu cells	Prat_434
34343000		0.763883	H	C	Profiling	Melanoma	Label free	IMAC(Fe(III)-NTA)	Orbitrap Q Exactive HF	[-1.79]	P10636	MAPT	S721	ERK2 KO(3d)@BRAFMUT 451Lu cells	Prat_434
34343000		0.786493	H	C	Profiling	Melanoma	Label free	IMAC(Fe(III)-NTA)	Orbitrap Q Exactive HF	[-1.4, -0.87]	P10636	MAPT	T720	ERK2 KO(3d)@BRAFMUT 451Lu cells	Prat_434
34343000		0.990001	H	C	Profiling	Melanoma	Label free	IMAC(Fe(III)-NTA)	Orbitrap Q Exactive HF	[]	P10636	MAPT	T498	JUNB KO(0d)@BRAFMUT 451Lu cells	Prat_654
34343000		0.763883	H	C	Profiling	Melanoma	Label free	IMAC(Fe(III)-NTA)	Orbitrap Q Exactive HF	[0.02, 0.29, 0.59]	P10636	MAPT	S721	JUNB KO(0d)@BRAFMUT 451Lu cells	Prat_654
34343000		0.786493	H	C	Profiling	Melanoma	Label free	IMAC(Fe(III)-NTA)	Orbitrap Q Exactive HF	[-1.03]	P10636	MAPT	T720	JUNB KO(0d)@BRAFMUT 451Lu cells	Prat_654
34343000		0.990001	H	C	Profiling	Melanoma	Label free	IMAC(Fe(III)-NTA)	Orbitrap Q Exactive HF	[-1.94]	P10636	MAPT	T498	JUNB KO(1d)@BRAFMUT 451Lu cells	Prat_655
34343000		0.763883	H	C	Profiling	Melanoma	Label free	IMAC(Fe(III)-NTA)	Orbitrap Q Exactive HF	[0.11]	P10636	MAPT	S721	JUNB KO(1d)@BRAFMUT 451Lu cells	Prat_655
34343000		0.786493	H	C	Profiling	Melanoma	Label free	IMAC(Fe(III)-NTA)	Orbitrap Q Exactive HF	[0.71]	P10636	MAPT	T720	JUNB KO(1d)@BRAFMUT 451Lu cells	Prat_655
34343000		0.990001	H	C	Profiling	Melanoma	Label free	IMAC(Fe(III)-NTA)	Orbitrap Q Exactive HF	[]	P10636	MAPT	T498	JUNB KO(3d)@BRAFMUT 451Lu cells	Prat_656
34343000		0.763883	H	C	Profiling	Melanoma	Label free	IMAC(Fe(III)-NTA)	Orbitrap Q Exactive HF	[0.56]	P10636	MAPT	S721	JUNB KO(3d)@BRAFMUT 451Lu cells	Prat_656
34343000		0.786493	H	C	Profiling	Melanoma	Label free	IMAC(Fe(III)-NTA)	Orbitrap Q Exactive HF	[0.43, 0.62]	P10636	MAPT	T720	JUNB KO(3d)@BRAFMUT 451Lu cells	Prat_656
34343000		0.990001	H	C	Profiling	Melanoma	Label free	IMAC(Fe(III)-NTA)	Orbitrap Q Exactive HF	[]	P10636	MAPT	T498	WT(0d)@BRAFMUT 451Lu cells	Prat_1380
34343000		0.763883	H	C	Profiling	Melanoma	Label free	IMAC(Fe(III)-NTA)	Orbitrap Q Exactive HF	[-0.51, -1.2, 0.6]	P10636	MAPT	S721	WT(0d)@BRAFMUT 451Lu cells	Prat_1380
34343000		0.786493	H	C	Profiling	Melanoma	Label free	IMAC(Fe(III)-NTA)	Orbitrap Q Exactive HF	[1]	P10636	MAPT	T720	WT(0d)@BRAFMUT 451Lu cells	Prat_1380
34343000		0.990001	H	C	Profiling	Melanoma	Label free	IMAC(Fe(III)-NTA)	Orbitrap Q Exactive HF	[-1.54]	P10636	MAPT	T498	WT(1d)@BRAFMUT 451Lu cells	Prat_1381
34343000		0.763883	H	C	Profiling	Melanoma	Label free	IMAC(Fe(III)-NTA)	Orbitrap Q Exactive HF	[]	P10636	MAPT	S721	WT(1d)@BRAFMUT 451Lu cells	Prat_1381
34343000		0.786493	H	C	Profiling	Melanoma	Label free	IMAC(Fe(III)-NTA)	Orbitrap Q Exactive HF	[]	P10636	MAPT	T720	WT(1d)@BRAFMUT 451Lu cells	Prat_1381
34343000		0.990001	H	C	Profiling	Melanoma	Label free	IMAC(Fe(III)-NTA)	Orbitrap Q Exactive HF	[]	P10636	MAPT	T498	WT(3d)@BRAFMUT 451Lu cells	Prat_1382
34343000		0.763883	H	C	Profiling	Melanoma	Label free	IMAC(Fe(III)-NTA)	Orbitrap Q Exactive HF	[]	P10636	MAPT	S721	WT(3d)@BRAFMUT 451Lu cells	Prat_1382
34343000		0.786493	H	C	Profiling	Melanoma	Label free	IMAC(Fe(III)-NTA)	Orbitrap Q Exactive HF	[-1.05, -1.04, -0.9, 0.12]	P10636	MAPT	T720	WT(3d)@BRAFMUT 451Lu cells	Prat_1382
34673281	TDHGAEIVYKS(ph)PVVS(ph)GDTSPR	0.999967	H	C	Profiling	Melanoma	SILAC	TiO2	Quadrupole Orbitrap	[0, 14610000, 17009000]	P10636	MAPT	S713	BRAFi-resistant@A375 cells	Prat_106
34673281	VAVVRT(ph)PPKS(ph)PSSAK	0.999983	H	C	Profiling	Melanoma	SILAC	TiO2	Quadrupole Orbitrap	[59666000, 271209984, 352800000]	P10636	MAPT	T548	BRAFi-resistant@A375 cells	Prat_106
34673281	TDHGAEIVYKS(ph)PVVS(ph)GDTSPR	0.999967	H	C	Profiling	Melanoma	SILAC	TiO2	Quadrupole Orbitrap	[22414000, 21220000, 23019000]	P10636	MAPT	S713	BRAFi-sensitive@A375 cells	Prat_107
34673281	VAVVRT(ph)PPKS(ph)PSSAK	0.999983	H	C	Profiling	Melanoma	SILAC	TiO2	Quadrupole Orbitrap	[39891000, 363520000, 245280000]	P10636	MAPT	T548	BRAFi-sensitive@A375 cells	Prat_107
34689152	SGYSSPGS(ph)PGTPGSR	0.989769	H	C	Profiling	Embryonic-Kidney	SILAC	Orbitrap Fusion and Q Exactive HF-X Hybrid Quadrupole-Orbitrap Mass Spectrometer	TiO2	['Present', 'Present', 'Present', 'Present']	P10636	MAPT	S519	DMSO(2h)@HEK293T cell line	Prat_291
34689152	SGYSSPGS(ph)PGTPGSR	0.989769	H	C	Profiling	Embryonic-Kidney	SILAC	Orbitrap Fusion and Q Exactive HF-X Hybrid Quadrupole-Orbitrap Mass Spectrometer	TiO2	['Present', 'Present', 'Present', 'Present']	P10636	MAPT	S519	DMSO(30min)@HEK293T cell line	Prat_292
34689152	SGYSSPGS(ph)PGTPGSR	0.989769	H	C	Profiling	Embryonic-Kidney	SILAC	Orbitrap Fusion and Q Exactive HF-X Hybrid Quadrupole-Orbitrap Mass Spectrometer	TiO2	['Present', 'Present', 'Present', 'Present']	P10636	MAPT	S519	TNF+Nec1s(2h)@HEK293T cell line	Prat_1219
34689152	SGYSSPGS(ph)PGTPGSR	0.989769	H	C	Profiling	Embryonic-Kidney	SILAC	Orbitrap Fusion and Q Exactive HF-X Hybrid Quadrupole-Orbitrap Mass Spectrometer	TiO2	['Present', 'Present', 'Present', 'Present']	P10636	MAPT	S519	TNF(2h)@HEK293T cell line	Prat_1215
34689152	SGYSSPGS(ph)PGTPGSR	0.989769	H	C	Profiling	Embryonic-Kidney	SILAC	Orbitrap Fusion and Q Exactive HF-X Hybrid Quadrupole-Orbitrap Mass Spectrometer	TiO2	['Present', 'Present', 'Present', 'Present']	P10636	MAPT	S519	TNF+Nec1s(30min)@HEK293T cell line	Prat_1220
34689152	SGYSSPGS(ph)PGTPGSR	0.989769	H	C	Profiling	Embryonic-Kidney	SILAC	Orbitrap Fusion and Q Exactive HF-X Hybrid Quadrupole-Orbitrap Mass Spectrometer	TiO2	['Present', 'Present', 'Present', 'Present']	P10636	MAPT	S519	TNF(30min)@HEK293T cell line	Prat_1216
35005567	TDHGAEIVYKSPVVSGDT(ph)S(ph)PR	0.896589	H	C	Profiling	Pluripotency	Label free	TiO2	Q Exactive Plus	[0, 0, 0]	P10636	MAPT	T720	Untreated@naive hESCs	Prat_1346
35005567	TDHGAEIVYKSPVVSGDT(ph)S(ph)PR	0.896589	H	C	Profiling	Pluripotency	Label free	TiO2	Q Exactive Plus	[0, 0, 15893000]	P10636	MAPT	T720	Untreated@primed hESCs	Prat_1347
35022314	IGS(ph)TENLK	0.935309	H	C	Profiling	Kinase-Signalling	TMT10plex	IMAC	Q Exactive Plus	[10.48574007827095, 10.59425886639955, 10.586819575738549]	P10636	MAPT	S579	DMSO@H1299 cell line	Prat_320
35022314	IGS(ph)LDNITHVPGGGNK	0.999433	H	C	Profiling	Kinase-Signalling	TMT10plex	IMAC	Q Exactive Plus	[10.8311269418636, 10.8200009227774, 11.1073182328523]	P10636	MAPT	S673	DMSO@H1299 cell line	Prat_320
35022314	AKTDHGAEIVYKS(ph)PVVS(ph)GDTSPR	0.99983	H	C	Profiling	Kinase-Signalling	TMT10plex	IMAC	Q Exactive Plus	[13.1829851040744, 13.05643418301, 13.2232694266881]	P10636	MAPT	S717	DMSO@H1299 cell line	Prat_320
35022314	VAVVRT(ph)PPKSPS(ph)SAK	0.816461	H	C	Profiling	Kinase-Signalling	TMT10plex	IMAC	Q Exactive Plus	[11.0803522537019, 10.7414726983509, 11.1314272530238]	P10636	MAPT	S554	DMSO@H1299 cell line	Prat_320
35022314	VAVVRT(ph)PPKS(ph)PSSAK	0.936286	H	C	Profiling	Kinase-Signalling	TMT10plex	IMAC	Q Exactive Plus	[11.98556992624605, 11.93948112892455, 12.35202357878625]	P10636	MAPT	S552	DMSO@H1299 cell line	Prat_320
35022314	VAVVRT(ph)PPKS(ph)PSSAK	0.999835	H	C	Profiling	Kinase-Signalling	TMT10plex	IMAC	Q Exactive Plus	[12.7570090635474, 12.60954547493295, 13.0865173510562]	P10636	MAPT	T548	DMSO@H1299 cell line	Prat_320
35022314	SGYSS(ph)PGS(ph)PGTPGSR	0.996223	H	C	Profiling	Kinase-Signalling	TMT10plex	IMAC	Q Exactive Plus	[11.9639582737606, 11.7195531664321, 12.178985528182299]	P10636	MAPT	S516	DMSO@H1299 cell line	Prat_320
35022314	IGS(ph)TENLK	0.935309	H	C	Profiling	Kinase-Signalling	TMT10plex	IMAC	Q Exactive Plus	[11.547927935475151, 11.185781870767, 11.1509797966232]	P10636	MAPT	S579	RXDX-106(30min)@H1299 cell line IMAC	Prat_977
35022314	IGS(ph)LDNITHVPGGGNK	0.999433	H	C	Profiling	Kinase-Signalling	TMT10plex	IMAC	Q Exactive Plus	[11.3135026730025, 11.0327561326374, 10.8437592149232]	P10636	MAPT	S673	RXDX-106(30min)@H1299 cell line IMAC	Prat_977
35022314	AKTDHGAEIVYKS(ph)PVVS(ph)GDTSPR	0.99983	H	C	Profiling	Kinase-Signalling	TMT10plex	IMAC	Q Exactive Plus	[12.5431947376091, 12.9129734948217, 12.7232879329298]	P10636	MAPT	S717	RXDX-106(30min)@H1299 cell line IMAC	Prat_977
35022314	VAVVRT(ph)PPKSPS(ph)SAK	0.816461	H	C	Profiling	Kinase-Signalling	TMT10plex	IMAC	Q Exactive Plus	[12.4638086976162, 11.9515842671439, 12.3606227760165]	P10636	MAPT	S554	RXDX-106(30min)@H1299 cell line IMAC	Prat_977
35022314	VAVVRT(ph)PPKS(ph)PSSAK	0.936286	H	C	Profiling	Kinase-Signalling	TMT10plex	IMAC	Q Exactive Plus	[13.354560568657948, 12.80553280859055, 13.1639946650906]	P10636	MAPT	S552	RXDX-106(30min)@H1299 cell line IMAC	Prat_977
35022314	VAVVRT(ph)PPKS(ph)PSSAK	0.999835	H	C	Profiling	Kinase-Signalling	TMT10plex	IMAC	Q Exactive Plus	[13.989795546573749, 13.4824335692431, 13.81876946973495]	P10636	MAPT	T548	RXDX-106(30min)@H1299 cell line IMAC	Prat_977
35022314	SGYSS(ph)PGS(ph)PGTPGSR	0.996223	H	C	Profiling	Kinase-Signalling	TMT10plex	IMAC	Q Exactive Plus	[12.258808184899799, 11.81715787564085, 11.938239185671051]	P10636	MAPT	S516	RXDX-106(30min)@H1299 cell line IMAC	Prat_977
35022314	IGS(ph)TENLK	0.935309	H	C	Profiling	Kinase-Signalling	TMT10plex	IMAC	Q Exactive Plus	[11.57581998808205, 11.857324870638049, 11.479717170898201]	P10636	MAPT	S579	RXDX-106(4h)@H1299 cell line IMAC	Prat_979
35022314	IGS(ph)LDNITHVPGGGNK	0.999433	H	C	Profiling	Kinase-Signalling	TMT10plex	IMAC	Q Exactive Plus	[11.3476845839043, 11.2695505844135, 11.075076473201]	P10636	MAPT	S673	RXDX-106(4h)@H1299 cell line IMAC	Prat_979
35022314	AKTDHGAEIVYKS(ph)PVVS(ph)GDTSPR	0.99983	H	C	Profiling	Kinase-Signalling	TMT10plex	IMAC	Q Exactive Plus	[12.3401657901142, 12.3879004848776, 12.2399155319733]	P10636	MAPT	S717	RXDX-106(4h)@H1299 cell line IMAC	Prat_979
35022314	VAVVRT(ph)PPKSPS(ph)SAK	0.816461	H	C	Profiling	Kinase-Signalling	TMT10plex	IMAC	Q Exactive Plus	[12.7503745959029, 12.977072400757, 12.7013573914961]	P10636	MAPT	S554	RXDX-106(4h)@H1299 cell line IMAC	Prat_979
35022314	VAVVRT(ph)PPKS(ph)PSSAK	0.936286	H	C	Profiling	Kinase-Signalling	TMT10plex	IMAC	Q Exactive Plus	[13.51544933840735, 13.64385253559915, 13.5706354131203]	P10636	MAPT	S552	RXDX-106(4h)@H1299 cell line IMAC	Prat_979
35022314	VAVVRT(ph)PPKS(ph)PSSAK	0.999835	H	C	Profiling	Kinase-Signalling	TMT10plex	IMAC	Q Exactive Plus	[14.1466524358671, 14.3356464658361, 14.2030687635581]	P10636	MAPT	T548	RXDX-106(4h)@H1299 cell line IMAC	Prat_979
35022314	SGYSS(ph)PGS(ph)PGTPGSR	0.996223	H	C	Profiling	Kinase-Signalling	TMT10plex	IMAC	Q Exactive Plus	[11.8682559984064, 11.9121208981073, 11.6727863798836]	P10636	MAPT	S516	RXDX-106(4h)@H1299 cell line IMAC	Prat_979
35608653		0.997393	H	C	profiling	SARS-CoV-2 r	Labelling not mention	Enrichment (no details)	OrbiMS not mention	[0.987684425320337, 0.999509573180694, 0.997537118851776]	P10636	MAPT	S519	Mock(12h)@Calu-3 cells	Prat_759
35608653		0.997393	H	C	profiling	SARS-CoV-2 r	Labelling not mention	Enrichment (no details)	OrbiMS not mention	[0.998483254945772, 0.950344321039358, 1.03178968818739]	P10636	MAPT	S519	Mock(4h)@Calu-3 cells	Prat_762
35608653		0.997393	H	C	profiling	SARS-CoV-2 r	Labelling not mention	Enrichment (no details)	OrbiMS not mention	[0.983007701288221, 0.992081302144501, 0.977956095764653]	P10636	MAPT	S519	SARS2(12h)@Calu-3 cells	Prat_1019
35608653		0.997393	H	C	profiling	SARS-CoV-2 r	Labelling not mention	Enrichment (no details)	OrbiMS not mention	[0.9711483293711, 0.94790825822471, 0.963903948816419]	P10636	MAPT	S519	SARS2(4h)@Calu-3 cells	Prat_1020
35608653		0.997393	H	C	profiling	SARS-CoV-2 r	Labelling not mention	Enrichment (no details)	OrbiMS not mention	[1.05920907269636, 0.991571996006235, 0.987242223421596]	P10636	MAPT	S519	SARS2(8h)@Calu-3 cells	Prat_1021
35688186	TPPAPKT(ph)PPSSGEPPK	0.998942	H	C	Profiling	Signaling	label-free	Enrichment (no details)	Orbitrap Lumos	[8391900.0, 4924400.0, 12239000.0]	P10636	MAPT	T498	Coumarin(0Î¼M)@HepG2 cells	Prat_200
35688186	VAVVRT(ph)PPKS(ph)PSSAK	0.994083	H	C	Profiling	Signaling	label-free	Enrichment (no details)	Orbitrap Lumos	[77751000.0, 3060400.0, 0.0]	P10636	MAPT	S552	Coumarin(0Î¼M)@HepG2 cells	Prat_200
35688186	HLS(ph)NVS(ph)STGS(ph)IDMVDS(ph)PQLATLADEVSASLAK	0.99501	H	C	Profiling	Signaling	label-free	Enrichment (no details)	Orbitrap Lumos	[0.0, 0.0, 0.0]	P10636	MAPT	S739	Coumarin(0Î¼M)@HepG2 cells	Prat_200
35688186	AKTDHGAEIVYKS(ph)PVVS(ph)GDTSPR	0.999928	H	C	Profiling	Signaling	label-free	Enrichment (no details)	Orbitrap Lumos	[177660000.0, 163590000.0, 126110000.0]	P10636	MAPT	S713	Coumarin(0Î¼M)@HepG2 cells	Prat_200
35688186	AKTDHGAEIVYKS(ph)PVVS(ph)GDT(ph)SPR	0.999843	H	C	Profiling	Signaling	label-free	Enrichment (no details)	Orbitrap Lumos	[126420000.0, 145150000.0, 114590000.0]	P10636	MAPT	S717	Coumarin(0Î¼M)@HepG2 cells	Prat_200
35688186	HPTPGSSDPLIQPS(ph)S(ph)PAVCPEPPSSPK	0.804682	H	C	Profiling	Signaling	label-free		Orbitrap Lumos	[0.0, 0.0, 0.0]	P10636	MAPT	S427	Coumarin(0Î¼M)@HepG2 cells	Prat_200
35688186	VAVVRTPPKS(ph)PS(ph)SAK	0.953165	H	C	Profiling	Signaling	label-free	Enrichment (no details)	Orbitrap Lumos	[50843000.0, 0.0, 0.0]	P10636	MAPT	S552	Quercetin(0Î¼M)@HepG2 cells	Prat_928
35688186	TDHGAEIVY(ph)KSPVVS(ph)GDT(ph)SPR	0.944686	H	C	Profiling	Signaling	label-free	Enrichment (no details)	Orbitrap Lumos	[0.0, 0.0, 45109000.0]	P10636	MAPT	T720	Quercetin(0Î¼M)@HepG2 cells	Prat_928
35688186	SGYSSPGS(ph)PGTPGSR	0.934783	H	C	Profiling	Signaling	label-free	Enrichment (no details)	Orbitrap Lumos	[0.0, 0.0, 0.0]	P10636	MAPT	S519	Quercetin(0Î¼M)@HepG2 cells	Prat_928
35688186	TPPAPKT(ph)PPSSGEPPK	0.998942	H	C	Profiling	Signaling	label-free	Enrichment (no details)	Orbitrap Lumos	[8391900.0, 4924400.0, 12239000.0]	P10636	MAPT	T498	Coumarin(0.001Î¼M)@HepG2 cells	Prat_196
35688186	VAVVRT(ph)PPKS(ph)PSSAK	0.994083	H	C	Profiling	Signaling	label-free	Enrichment (no details)	Orbitrap Lumos	[77751000.0, 3060400.0, 0.0]	P10636	MAPT	S552	Coumarin(0.001Î¼M)@HepG2 cells	Prat_196
35688186	HLS(ph)NVS(ph)STGS(ph)IDMVDS(ph)PQLATLADEVSASLAK	0.99501	H	C	Profiling	Signaling	label-free	Enrichment (no details)	Orbitrap Lumos	[0.0, 0.0, 0.0]	P10636	MAPT	S739	Coumarin(0.001Î¼M)@HepG2 cells	Prat_196
35688186	AKTDHGAEIVYKS(ph)PVVS(ph)GDTSPR	0.999928	H	C	Profiling	Signaling	label-free	Enrichment (no details)	Orbitrap Lumos	[177660000.0, 163590000.0, 126110000.0]	P10636	MAPT	S713	Coumarin(0.001Î¼M)@HepG2 cells	Prat_196
35688186	AKTDHGAEIVYKS(ph)PVVS(ph)GDT(ph)SPR	0.999843	H	C	Profiling	Signaling	label-free	Enrichment (no details)	Orbitrap Lumos	[126420000.0, 145150000.0, 114590000.0]	P10636	MAPT	S717	Coumarin(0.001Î¼M)@HepG2 cells	Prat_196
35688186	HPTPGSSDPLIQPS(ph)S(ph)PAVCPEPPSSPK	0.804682	H	C	Profiling	Signaling	label-free		Orbitrap Lumos	[0.0, 0.0, 0.0]	P10636	MAPT	S427	Coumarin(0.001Î¼M)@HepG2 cells	Prat_196
35688186	TPPAPKT(ph)PPSSGEPPK	0.998942	H	C	Profiling	Signaling	label-free	Enrichment (no details)	Orbitrap Lumos	[9924400.0, 9301700.0, 10570000.0]	P10636	MAPT	T498	Coumarin(0.01Î¼M)@HepG2 cells	Prat_198
35688186	VAVVRT(ph)PPKS(ph)PSSAK	0.994083	H	C	Profiling	Signaling	label-free	Enrichment (no details)	Orbitrap Lumos	[0.0, 1156400.0, 172400000.0]	P10636	MAPT	S552	Coumarin(0.01Î¼M)@HepG2 cells	Prat_198
35688186	HLS(ph)NVS(ph)STGS(ph)IDMVDS(ph)PQLATLADEVSASLAK	0.99501	H	C	Profiling	Signaling	label-free	Enrichment (no details)	Orbitrap Lumos	[14252000.0, 4925700.0, 39967000.0]	P10636	MAPT	S739	Coumarin(0.01Î¼M)@HepG2 cells	Prat_198
35688186	AKTDHGAEIVYKS(ph)PVVS(ph)GDTSPR	0.999928	H	C	Profiling	Signaling	label-free	Enrichment (no details)	Orbitrap Lumos	[195780000.0, 184910000.0, 278960000.0]	P10636	MAPT	S713	Coumarin(0.01Î¼M)@HepG2 cells	Prat_198
35688186	AKTDHGAEIVYKS(ph)PVVS(ph)GDT(ph)SPR	0.999843	H	C	Profiling	Signaling	label-free	Enrichment (no details)	Orbitrap Lumos	[187210000.0, 152890000.0, 264760000.0]	P10636	MAPT	S717	Coumarin(0.01Î¼M)@HepG2 cells	Prat_198
35688186	HPTPGSSDPLIQPS(ph)S(ph)PAVCPEPPSSPK	0.804682	H	C	Profiling	Signaling	label-free		Orbitrap Lumos	[0.0, 0.0, 0.0]	P10636	MAPT	S427	Coumarin(0.01Î¼M)@HepG2 cells	Prat_198
35688186	TPPAPKT(ph)PPSSGEPPK	0.999873	H	C	Profiling	Signaling	label-free	Enrichment (no details)	Orbitrap Lumos	[34747000.0, 32250000.0, 51269000.0]	P10636	MAPT	T498	Caffeine(0.01Î¼M)@HepG2 cells	Prat_121
35688186	HLSNVSSTGS(ph)IDMVDSPQLATLADEVSASLAK	0.77701	H	C	Profiling	Signaling	label-free	Enrichment (no details)	Orbitrap Lumos	[0.0, 0.0, 0.0]	P10636	MAPT	S733	Caffeine(0.01Î¼M)@HepG2 cells	Prat_121
35688186	SGYSS(ph)PGS(ph)PGTPGSR	0.949344	H	C	Profiling	Signaling	label-free	Enrichment (no details)	Orbitrap Lumos	[21610000.0, 21503000.0, 0.0]	P10636	MAPT	S516	Caffeine(0.01Î¼M)@HepG2 cells	Prat_121
35688186	S(ph)GYSSPGSPGT(ph)PGSR	0.996059	H	C	Profiling	Signaling	label-free	Enrichment (no details)	Orbitrap Lumos	[37897000.0, 26034000.0, 0.0]	P10636	MAPT	T522	Caffeine(0.01Î¼M)@HepG2 cells	Prat_121
35688186	TDHGAEIVYKS(ph)PVVSGDT(ph)S(ph)PR	0.99077	H	C	Profiling	Signaling	label-free	Enrichment (no details)	Orbitrap Lumos	[134440000.0, 125430000.0, 264100000.0]	P10636	MAPT	S721	Caffeine(0.01Î¼M)@HepG2 cells	Prat_121
35688186	TDHGAEIVYKS(ph)PVVSGDT(ph)S(ph)PR	0.970717	H	C	Profiling	Signaling	label-free	Enrichment (no details)	Orbitrap Lumos	[939990000.0, 891470000.0, 301950000.0]	P10636	MAPT	T720	Caffeine(0.01Î¼M)@HepG2 cells	Prat_121
35688186	S(ph)RTPSLPT(ph)PPTREPK	0.999993	H	C	Profiling	Signaling	label-free	Enrichment (no details)	Orbitrap Lumos	[53195000.0, 74465000.0, 58077000.0]	P10636	MAPT	T534	Caffeine(0.01Î¼M)@HepG2 cells	Prat_121
35688186	SGYSSPGS(ph)PGTPGSR	0.999881	H	C	Profiling	Signaling	label-free	Enrichment (no details)	Orbitrap Lumos	[21610000.0, 377870000.0, 468100000.0]	P10636	MAPT	S519	Caffeine(0.01Î¼M)@HepG2 cells	Prat_121
35688186	HPTPGSSDPLIQPSS(ph)PAVCPEPPS(ph)SPK	0.931213	H	C	Profiling	Signaling	label-free		Orbitrap Lumos	[97128000.0, 65683000.0, 88665000.0]	P10636	MAPT	S428	Caffeine(0.01Î¼M)@HepG2 cells	Prat_121
35688186	TPPAPKT(ph)PPSSGEPPK	0.998942	H	C	Profiling	Signaling	label-free	Enrichment (no details)	Orbitrap Lumos	[0.0, 3156400.0, 7885600.0]	P10636	MAPT	T498	Coumarin(0.1Î¼M)@HepG2 cells	Prat_199
35688186	VAVVRT(ph)PPKS(ph)PSSAK	0.994083	H	C	Profiling	Signaling	label-free	Enrichment (no details)	Orbitrap Lumos	[193860000.0, 179110000.0, 8702600.0]	P10636	MAPT	S552	Coumarin(0.1Î¼M)@HepG2 cells	Prat_199
35688186	HLS(ph)NVS(ph)STGS(ph)IDMVDS(ph)PQLATLADEVSASLAK	0.99501	H	C	Profiling	Signaling	label-free	Enrichment (no details)	Orbitrap Lumos	[13671000.0, 35020000.0, 20321000.0]	P10636	MAPT	S739	Coumarin(0.1Î¼M)@HepG2 cells	Prat_199
35688186	AKTDHGAEIVYKS(ph)PVVS(ph)GDTSPR	0.999928	H	C	Profiling	Signaling	label-free	Enrichment (no details)	Orbitrap Lumos	[238570000.0, 153050000.0, 139660000.0]	P10636	MAPT	S713	Coumarin(0.1Î¼M)@HepG2 cells	Prat_199
35688186	AKTDHGAEIVYKS(ph)PVVS(ph)GDT(ph)SPR	0.999843	H	C	Profiling	Signaling	label-free	Enrichment (no details)	Orbitrap Lumos	[152460000.0, 226380000.0, 204180000.0]	P10636	MAPT	S717	Coumarin(0.1Î¼M)@HepG2 cells	Prat_199
35688186	HPTPGSSDPLIQPS(ph)S(ph)PAVCPEPPSSPK	0.804682	H	C	Profiling	Signaling	label-free		Orbitrap Lumos	[3415100.0, 2572900.0, 0.0]	P10636	MAPT	S427	Coumarin(0.1Î¼M)@HepG2 cells	Prat_199
35688186	TPPAPKT(ph)PPSSGEPPK	0.999873	H	C	Profiling	Signaling	label-free	Enrichment (no details)	Orbitrap Lumos	[22885000.0, 27704000.0, 24302000.0]	P10636	MAPT	T498	Caffeine(0.1Î¼M)@HepG2 cells	Prat_122
35688186	HLSNVSSTGS(ph)IDMVDSPQLATLADEVSASLAK	0.77701	H	C	Profiling	Signaling	label-free	Enrichment (no details)	Orbitrap Lumos	[548050.0, 0.0, 1119200.0]	P10636	MAPT	S733	Caffeine(0.1Î¼M)@HepG2 cells	Prat_122
35688186	SGYSS(ph)PGS(ph)PGTPGSR	0.949344	H	C	Profiling	Signaling	label-free	Enrichment (no details)	Orbitrap Lumos	[20814000.0, 28595000.0, 11943000.0]	P10636	MAPT	S516	Caffeine(0.1Î¼M)@HepG2 cells	Prat_122
35688186	S(ph)GYSSPGSPGT(ph)PGSR	0.996059	H	C	Profiling	Signaling	label-free	Enrichment (no details)	Orbitrap Lumos	[50383000.0, 33893000.0, 34814000.0]	P10636	MAPT	T522	Caffeine(0.1Î¼M)@HepG2 cells	Prat_122
35688186	TDHGAEIVYKS(ph)PVVSGDT(ph)S(ph)PR	0.99077	H	C	Profiling	Signaling	label-free	Enrichment (no details)	Orbitrap Lumos	[65743000.0, 82061000.0, 48528000.0]	P10636	MAPT	S721	Caffeine(0.1Î¼M)@HepG2 cells	Prat_122
35688186	TDHGAEIVYKS(ph)PVVSGDT(ph)S(ph)PR	0.970717	H	C	Profiling	Signaling	label-free	Enrichment (no details)	Orbitrap Lumos	[0.0, 1037800000.0, 0.0]	P10636	MAPT	T720	Caffeine(0.1Î¼M)@HepG2 cells	Prat_122
35688186	S(ph)RTPSLPT(ph)PPTREPK	0.999993	H	C	Profiling	Signaling	label-free	Enrichment (no details)	Orbitrap Lumos	[43258000.0, 55335000.0, 43464000.0]	P10636	MAPT	T534	Caffeine(0.1Î¼M)@HepG2 cells	Prat_122
35688186	SGYSSPGS(ph)PGTPGSR	0.999881	H	C	Profiling	Signaling	label-free	Enrichment (no details)	Orbitrap Lumos	[406830000.0, 426180000.0, 290900000.0]	P10636	MAPT	S519	Caffeine(0.1Î¼M)@HepG2 cells	Prat_122
35688186	HPTPGSSDPLIQPSS(ph)PAVCPEPPS(ph)SPK	0.931213	H	C	Profiling	Signaling	label-free		Orbitrap Lumos	[48820000.0, 49796000.0, 0.0]	P10636	MAPT	S428	Caffeine(0.1Î¼M)@HepG2 cells	Prat_122
35688186	TPPAPKT(ph)PPSSGEPPK	0.998942	H	C	Profiling	Signaling	label-free	Enrichment (no details)	Orbitrap Lumos	[8320600.0, 0.0, 0.0]	P10636	MAPT	T498	Coumarin(1Î¼M)@HepG2 cells	Prat_206
35688186	VAVVRT(ph)PPKS(ph)PSSAK	0.994083	H	C	Profiling	Signaling	label-free	Enrichment (no details)	Orbitrap Lumos	[163380000.0, 5857500.0, 2873300.0]	P10636	MAPT	S552	Coumarin(1Î¼M)@HepG2 cells	Prat_206
35688186	HLS(ph)NVS(ph)STGS(ph)IDMVDS(ph)PQLATLADEVSASLAK	0.99501	H	C	Profiling	Signaling	label-free	Enrichment (no details)	Orbitrap Lumos	[12982000.0, 13654000.0, 10692000.0]	P10636	MAPT	S739	Coumarin(1Î¼M)@HepG2 cells	Prat_206
35688186	AKTDHGAEIVYKS(ph)PVVS(ph)GDTSPR	0.999928	H	C	Profiling	Signaling	label-free	Enrichment (no details)	Orbitrap Lumos	[142780000.0, 172260000.0, 293720000.0]	P10636	MAPT	S713	Coumarin(1Î¼M)@HepG2 cells	Prat_206
35688186	AKTDHGAEIVYKS(ph)PVVS(ph)GDT(ph)SPR	0.999843	H	C	Profiling	Signaling	label-free	Enrichment (no details)	Orbitrap Lumos	[232390000.0, 166670000.0, 338220000.0]	P10636	MAPT	S717	Coumarin(1Î¼M)@HepG2 cells	Prat_206
35688186	HPTPGSSDPLIQPS(ph)S(ph)PAVCPEPPSSPK	0.804682	H	C	Profiling	Signaling	label-free		Orbitrap Lumos	[0.0, 0.0, 0.0]	P10636	MAPT	S427	Coumarin(1Î¼M)@HepG2 cells	Prat_206
35688186	TPPAPKT(ph)PPSSGEPPK	0.999873	H	C	Profiling	Signaling	label-free	Enrichment (no details)	Orbitrap Lumos	[20084000.0, 16786000.0, 32939000.0]	P10636	MAPT	T498	Caffeine(1Î¼M)@HepG2 cells	Prat_129
35688186	HLSNVSSTGS(ph)IDMVDSPQLATLADEVSASLAK	0.77701	H	C	Profiling	Signaling	label-free	Enrichment (no details)	Orbitrap Lumos	[0.0, 0.0, 0.0]	P10636	MAPT	S733	Caffeine(1Î¼M)@HepG2 cells	Prat_129
35688186	SGYSS(ph)PGS(ph)PGTPGSR	0.949344	H	C	Profiling	Signaling	label-free	Enrichment (no details)	Orbitrap Lumos	[0.0, 0.0, 36194000.0]	P10636	MAPT	S516	Caffeine(1Î¼M)@HepG2 cells	Prat_129
35688186	S(ph)GYSSPGSPGT(ph)PGSR	0.996059	H	C	Profiling	Signaling	label-free	Enrichment (no details)	Orbitrap Lumos	[17940000.0, 41224000.0, 51194000.0]	P10636	MAPT	T522	Caffeine(1Î¼M)@HepG2 cells	Prat_129
35688186	TDHGAEIVYKS(ph)PVVSGDT(ph)S(ph)PR	0.99077	H	C	Profiling	Signaling	label-free	Enrichment (no details)	Orbitrap Lumos	[29538000.0, 130870000.0, 108570000.0]	P10636	MAPT	S721	Caffeine(1Î¼M)@HepG2 cells	Prat_129
35688186	TDHGAEIVYKS(ph)PVVSGDT(ph)S(ph)PR	0.970717	H	C	Profiling	Signaling	label-free	Enrichment (no details)	Orbitrap Lumos	[146990000.0, 345600000.0, 0.0]	P10636	MAPT	T720	Caffeine(1Î¼M)@HepG2 cells	Prat_129
35688186	S(ph)RTPSLPT(ph)PPTREPK	0.999993	H	C	Profiling	Signaling	label-free	Enrichment (no details)	Orbitrap Lumos	[54410000.0, 71338000.0, 46769000.0]	P10636	MAPT	T534	Caffeine(1Î¼M)@HepG2 cells	Prat_129
35688186	SGYSSPGS(ph)PGTPGSR	0.999881	H	C	Profiling	Signaling	label-free	Enrichment (no details)	Orbitrap Lumos	[388930000.0, 554350000.0, 657270000.0]	P10636	MAPT	S519	Caffeine(1Î¼M)@HepG2 cells	Prat_129
35688186	HPTPGSSDPLIQPSS(ph)PAVCPEPPS(ph)SPK	0.931213	H	C	Profiling	Signaling	label-free		Orbitrap Lumos	[68211000.0, 68790000.0, 47938000.0]	P10636	MAPT	S428	Caffeine(1Î¼M)@HepG2 cells	Prat_129
35688186	TPPAPKT(ph)PPSSGEPPK	0.998942	H	C	Profiling	Signaling	label-free	Enrichment (no details)	Orbitrap Lumos	[0.0, 0.0, 0.0]	P10636	MAPT	T498	Coumarin(10Î¼M)@HepG2 cells	Prat_204
35688186	VAVVRT(ph)PPKS(ph)PSSAK	0.994083	H	C	Profiling	Signaling	label-free	Enrichment (no details)	Orbitrap Lumos	[106570000.0, 190040000.0, 74989000.0]	P10636	MAPT	S552	Coumarin(10Î¼M)@HepG2 cells	Prat_204
35688186	HLS(ph)NVS(ph)STGS(ph)IDMVDS(ph)PQLATLADEVSASLAK	0.99501	H	C	Profiling	Signaling	label-free	Enrichment (no details)	Orbitrap Lumos	[0.0, 0.0, 0.0]	P10636	MAPT	S739	Coumarin(10Î¼M)@HepG2 cells	Prat_204
35688186	AKTDHGAEIVYKS(ph)PVVS(ph)GDTSPR	0.999928	H	C	Profiling	Signaling	label-free	Enrichment (no details)	Orbitrap Lumos	[321140000.0, 443930000.0, 81931000.0]	P10636	MAPT	S713	Coumarin(10Î¼M)@HepG2 cells	Prat_204
35688186	AKTDHGAEIVYKS(ph)PVVS(ph)GDT(ph)SPR	0.999843	H	C	Profiling	Signaling	label-free	Enrichment (no details)	Orbitrap Lumos	[211790000.0, 337600000.0, 33426000.0]	P10636	MAPT	S717	Coumarin(10Î¼M)@HepG2 cells	Prat_204
35688186	HPTPGSSDPLIQPS(ph)S(ph)PAVCPEPPSSPK	0.804682	H	C	Profiling	Signaling	label-free		Orbitrap Lumos	[0.0, 4107900.0, 1571400.0]	P10636	MAPT	S427	Coumarin(10Î¼M)@HepG2 cells	Prat_204
35688186	TPPAPKT(ph)PPSSGEPPK	0.999873	H	C	Profiling	Signaling	label-free	Enrichment (no details)	Orbitrap Lumos	[33063000.0, 37667000.0, 24697000.0]	P10636	MAPT	T498	Caffeine(10Î¼M)@HepG2 cells	Prat_127
35688186	HLSNVSSTGS(ph)IDMVDSPQLATLADEVSASLAK	0.77701	H	C	Profiling	Signaling	label-free	Enrichment (no details)	Orbitrap Lumos	[0.0, 0.0, 0.0]	P10636	MAPT	S733	Caffeine(10Î¼M)@HepG2 cells	Prat_127
35688186	SGYSS(ph)PGS(ph)PGTPGSR	0.949344	H	C	Profiling	Signaling	label-free	Enrichment (no details)	Orbitrap Lumos	[2430900.0, 9747300.0, 1321300000.0]	P10636	MAPT	S516	Caffeine(10Î¼M)@HepG2 cells	Prat_127
35688186	S(ph)GYSSPGSPGT(ph)PGSR	0.996059	H	C	Profiling	Signaling	label-free	Enrichment (no details)	Orbitrap Lumos	[0.0, 70691000.0, 96721000.0]	P10636	MAPT	T522	Caffeine(10Î¼M)@HepG2 cells	Prat_127
35688186	TDHGAEIVYKS(ph)PVVSGDT(ph)S(ph)PR	0.99077	H	C	Profiling	Signaling	label-free	Enrichment (no details)	Orbitrap Lumos	[98971000.0, 294770000.0, 363620000.0]	P10636	MAPT	S721	Caffeine(10Î¼M)@HepG2 cells	Prat_127
35688186	TDHGAEIVYKS(ph)PVVSGDT(ph)S(ph)PR	0.970717	H	C	Profiling	Signaling	label-free	Enrichment (no details)	Orbitrap Lumos	[5147700.0, 1553900000.0, 1325300000.0]	P10636	MAPT	T720	Caffeine(10Î¼M)@HepG2 cells	Prat_127
35688186	S(ph)RTPSLPT(ph)PPTREPK	0.999993	H	C	Profiling	Signaling	label-free	Enrichment (no details)	Orbitrap Lumos	[73907000.0, 83027000.0, 82923000.0]	P10636	MAPT	T534	Caffeine(10Î¼M)@HepG2 cells	Prat_127
35688186	SGYSSPGS(ph)PGTPGSR	0.999881	H	C	Profiling	Signaling	label-free	Enrichment (no details)	Orbitrap Lumos	[1112800000.0, 1435000000.0, 88208000.0]	P10636	MAPT	S519	Caffeine(10Î¼M)@HepG2 cells	Prat_127
35688186	HPTPGSSDPLIQPSS(ph)PAVCPEPPS(ph)SPK	0.931213	H	C	Profiling	Signaling	label-free		Orbitrap Lumos	[0.0, 106580000.0, 0.0]	P10636	MAPT	S428	Caffeine(10Î¼M)@HepG2 cells	Prat_127
35688186	TPPAPKT(ph)PPSSGEPPK	0.998942	H	C	Profiling	Signaling	label-free	Enrichment (no details)	Orbitrap Lumos	[3806900.0, 0.0, 5259300.0]	P10636	MAPT	T498	Coumarin(100Î¼M)@HepG2 cells	Prat_202
35688186	VAVVRT(ph)PPKS(ph)PSSAK	0.994083	H	C	Profiling	Signaling	label-free	Enrichment (no details)	Orbitrap Lumos	[106490000.0, 132600000.0, 162280000.0]	P10636	MAPT	S552	Coumarin(100Î¼M)@HepG2 cells	Prat_202
35688186	HLS(ph)NVS(ph)STGS(ph)IDMVDS(ph)PQLATLADEVSASLAK	0.99501	H	C	Profiling	Signaling	label-free	Enrichment (no details)	Orbitrap Lumos	[0.0, 0.0, 0.0]	P10636	MAPT	S739	Coumarin(100Î¼M)@HepG2 cells	Prat_202
35688186	AKTDHGAEIVYKS(ph)PVVS(ph)GDTSPR	0.999928	H	C	Profiling	Signaling	label-free	Enrichment (no details)	Orbitrap Lumos	[124070000.0, 115240000.0, 159710000.0]	P10636	MAPT	S713	Coumarin(100Î¼M)@HepG2 cells	Prat_202
35688186	AKTDHGAEIVYKS(ph)PVVS(ph)GDT(ph)SPR	0.999843	H	C	Profiling	Signaling	label-free	Enrichment (no details)	Orbitrap Lumos	[39199000.0, 44128000.0, 95368000.0]	P10636	MAPT	S717	Coumarin(100Î¼M)@HepG2 cells	Prat_202
35688186	HPTPGSSDPLIQPS(ph)S(ph)PAVCPEPPSSPK	0.804682	H	C	Profiling	Signaling	label-free		Orbitrap Lumos	[0.0, 0.0, 0.0]	P10636	MAPT	S427	Coumarin(100Î¼M)@HepG2 cells	Prat_202
35688186	TPPAPKT(ph)PPSSGEPPK	0.999873	H	C	Profiling	Signaling	label-free	Enrichment (no details)	Orbitrap Lumos	[36463000.0, 24381000.0, 39127000.0]	P10636	MAPT	T498	Caffeine(100Î¼M)@HepG2 cells	Prat_125
35688186	HLSNVSSTGS(ph)IDMVDSPQLATLADEVSASLAK	0.77701	H	C	Profiling	Signaling	label-free	Enrichment (no details)	Orbitrap Lumos	[0.0, 0.0, 0.0]	P10636	MAPT	S733	Caffeine(100Î¼M)@HepG2 cells	Prat_125
35688186	SGYSS(ph)PGS(ph)PGTPGSR	0.949344	H	C	Profiling	Signaling	label-free	Enrichment (no details)	Orbitrap Lumos	[1055500000.0, 57076000.0, 79386000.0]	P10636	MAPT	S516	Caffeine(100Î¼M)@HepG2 cells	Prat_125
35688186	S(ph)GYSSPGSPGT(ph)PGSR	0.996059	H	C	Profiling	Signaling	label-free	Enrichment (no details)	Orbitrap Lumos	[0.0, 0.0, 0.0]	P10636	MAPT	T522	Caffeine(100Î¼M)@HepG2 cells	Prat_125
35688186	TDHGAEIVYKS(ph)PVVSGDT(ph)S(ph)PR	0.99077	H	C	Profiling	Signaling	label-free	Enrichment (no details)	Orbitrap Lumos	[309380000.0, 60901000.0, 400200000.0]	P10636	MAPT	S721	Caffeine(100Î¼M)@HepG2 cells	Prat_125
35688186	TDHGAEIVYKS(ph)PVVSGDT(ph)S(ph)PR	0.970717	H	C	Profiling	Signaling	label-free	Enrichment (no details)	Orbitrap Lumos	[2158500000.0, 1146100000.0, 1325300000.0]	P10636	MAPT	T720	Caffeine(100Î¼M)@HepG2 cells	Prat_125
35688186	S(ph)RTPSLPT(ph)PPTREPK	0.999993	H	C	Profiling	Signaling	label-free	Enrichment (no details)	Orbitrap Lumos	[73235000.0, 82516000.0, 75892000.0]	P10636	MAPT	T534	Caffeine(100Î¼M)@HepG2 cells	Prat_125
35688186	SGYSSPGS(ph)PGTPGSR	0.999881	H	C	Profiling	Signaling	label-free	Enrichment (no details)	Orbitrap Lumos	[46440000.0, 61890000.0, 1139100000.0]	P10636	MAPT	S519	Caffeine(100Î¼M)@HepG2 cells	Prat_125
35688186	HPTPGSSDPLIQPSS(ph)PAVCPEPPS(ph)SPK	0.931213	H	C	Profiling	Signaling	label-free		Orbitrap Lumos	[0.0, 81522000.0, 111590000.0]	P10636	MAPT	S428	Caffeine(100Î¼M)@HepG2 cells	Prat_125
35688186	TPPAPKT(ph)PPSSGEPPK	0.999873	H	C	Profiling	Signaling	label-free	Enrichment (no details)	Orbitrap Lumos	[22467000.0, 33425000.0, 20087000.0]	P10636	MAPT	T498	Caffeine(1000Î¼M)@HepG2 cells	Prat_123
35688186	HLSNVSSTGS(ph)IDMVDSPQLATLADEVSASLAK	0.77701	H	C	Profiling	Signaling	label-free	Enrichment (no details)	Orbitrap Lumos	[0.0, 0.0, 0.0]	P10636	MAPT	S733	Caffeine(1000Î¼M)@HepG2 cells	Prat_123
35688186	SGYSS(ph)PGS(ph)PGTPGSR	0.949344	H	C	Profiling	Signaling	label-free	Enrichment (no details)	Orbitrap Lumos	[0.0, 80641000.0, 8069800.0]	P10636	MAPT	S516	Caffeine(1000Î¼M)@HepG2 cells	Prat_123
35688186	S(ph)GYSSPGSPGT(ph)PGSR	0.996059	H	C	Profiling	Signaling	label-free	Enrichment (no details)	Orbitrap Lumos	[70202000.0, 80641000.0, 93241000.0]	P10636	MAPT	T522	Caffeine(1000Î¼M)@HepG2 cells	Prat_123
35688186	TDHGAEIVYKS(ph)PVVSGDT(ph)S(ph)PR	0.99077	H	C	Profiling	Signaling	label-free	Enrichment (no details)	Orbitrap Lumos	[338550000.0, 459190000.0, 176010000.0]	P10636	MAPT	S721	Caffeine(1000Î¼M)@HepG2 cells	Prat_123
35688186	TDHGAEIVYKS(ph)PVVSGDT(ph)S(ph)PR	0.970717	H	C	Profiling	Signaling	label-free	Enrichment (no details)	Orbitrap Lumos	[510330000.0, 33949000.0, 1264300000.0]	P10636	MAPT	T720	Caffeine(1000Î¼M)@HepG2 cells	Prat_123
35688186	S(ph)RTPSLPT(ph)PPTREPK	0.999993	H	C	Profiling	Signaling	label-free	Enrichment (no details)	Orbitrap Lumos	[86171000.0, 65221000.0, 65809000.0]	P10636	MAPT	T534	Caffeine(1000Î¼M)@HepG2 cells	Prat_123
35688186	SGYSSPGS(ph)PGTPGSR	0.999881	H	C	Profiling	Signaling	label-free	Enrichment (no details)	Orbitrap Lumos	[1416600000.0, 1165700000.0, 8069800.0]	P10636	MAPT	S519	Caffeine(1000Î¼M)@HepG2 cells	Prat_123
35688186	HPTPGSSDPLIQPSS(ph)PAVCPEPPS(ph)SPK	0.931213	H	C	Profiling	Signaling	label-free		Orbitrap Lumos	[61712000.0, 60448000.0, 52513000.0]	P10636	MAPT	S428	Caffeine(1000Î¼M)@HepG2 cells	Prat_123
35688186	VAVVRTPPKS(ph)PS(ph)SAK	0.953165	H	C	Profiling	Signaling	label-free	Enrichment (no details)	Orbitrap Lumos	[0.0, 0.0, 0.0]	P10636	MAPT	S552	Quercetin(0.2Î¼M)@HepG2 cells	Prat_927
35688186	TDHGAEIVY(ph)KSPVVS(ph)GDT(ph)SPR	0.944686	H	C	Profiling	Signaling	label-free	Enrichment (no details)	Orbitrap Lumos	[16943000.0, 0.0, 0.0]	P10636	MAPT	T720	Quercetin(0.2Î¼M)@HepG2 cells	Prat_927
35688186	SGYSSPGS(ph)PGTPGSR	0.934783	H	C	Profiling	Signaling	label-free	Enrichment (no details)	Orbitrap Lumos	[0.0, 0.0, 0.0]	P10636	MAPT	S519	Quercetin(0.2Î¼M)@HepG2 cells	Prat_927
35688186	TPPAPKT(ph)PPSSGEPPK	0.999873	H	C	Profiling	Signaling	label-free	Enrichment (no details)	Orbitrap Lumos	[23266000.0, 18942000.0, 22348000.0]	P10636	MAPT	T498	Quercetin(10Î¼M)@HepG2 cells	Prat_929
35688186	VAVVRTPPKS(ph)PS(ph)SAK	0.953165	H	C	Profiling	Signaling	label-free	Enrichment (no details)	Orbitrap Lumos	[0.0, 0.0, 10080000.0]	P10636	MAPT	S552	Quercetin(10Î¼M)@HepG2 cells	Prat_929
35688186	HLSNVSSTGS(ph)IDMVDSPQLATLADEVSASLAK	0.77701	H	C	Profiling	Signaling	label-free	Enrichment (no details)	Orbitrap Lumos	[0.0, 0.0, 0.0]	P10636	MAPT	S733	Quercetin(10Î¼M)@HepG2 cells	Prat_929
35688186	SGYSS(ph)PGS(ph)PGTPGSR	0.949344	H	C	Profiling	Signaling	label-free	Enrichment (no details)	Orbitrap Lumos	[31868000.0, 53698000.0, 44212000.0]	P10636	MAPT	S516	Quercetin(10Î¼M)@HepG2 cells	Prat_929
35688186	S(ph)GYSSPGSPGT(ph)PGSR	0.996059	H	C	Profiling	Signaling	label-free	Enrichment (no details)	Orbitrap Lumos	[0.0, 5297900.0, 70235000.0]	P10636	MAPT	T522	Quercetin(10Î¼M)@HepG2 cells	Prat_929
35688186	TDHGAEIVYKS(ph)PVVSGDT(ph)S(ph)PR	0.99077	H	C	Profiling	Signaling	label-free	Enrichment (no details)	Orbitrap Lumos	[102690000.0, 132550000.0, 127610000.0]	P10636	MAPT	S721	Quercetin(10Î¼M)@HepG2 cells	Prat_929
35688186	TDHGAEIVY(ph)KSPVVS(ph)GDT(ph)SPR	0.944686	H	C	Profiling	Signaling	label-free	Enrichment (no details)	Orbitrap Lumos	[65132000.0, 57056000.0, 47893000.0]	P10636	MAPT	T720	Quercetin(10Î¼M)@HepG2 cells	Prat_929
35688186	TDHGAEIVYKS(ph)PVVSGDT(ph)S(ph)PR	0.970717	H	C	Profiling	Signaling	label-free	Enrichment (no details)	Orbitrap Lumos	[210410000.0, 502400000.0, 624600000.0]	P10636	MAPT	T720	Quercetin(10Î¼M)@HepG2 cells	Prat_929
35688186	S(ph)RTPSLPT(ph)PPTREPK	0.999993	H	C	Profiling	Signaling	label-free	Enrichment (no details)	Orbitrap Lumos	[41010000.0, 32661000.0, 44128000.0]	P10636	MAPT	T534	Quercetin(10Î¼M)@HepG2 cells	Prat_929
35688186	SGYSSPGS(ph)PGTPGSR	0.934783	H	C	Profiling	Signaling	label-free	Enrichment (no details)	Orbitrap Lumos	[19853000.0, 33962000.0, 61962000.0]	P10636	MAPT	S519	Quercetin(10Î¼M)@HepG2 cells	Prat_929
35688186	SGYSSPGS(ph)PGTPGSR	0.999881	H	C	Profiling	Signaling	label-free	Enrichment (no details)	Orbitrap Lumos	[31868000.0, 323830000.0, 44212000.0]	P10636	MAPT	S519	Quercetin(10Î¼M)@HepG2 cells	Prat_929
35688186	HPTPGSSDPLIQPSS(ph)PAVCPEPPS(ph)SPK	0.931213	H	C	Profiling	Signaling	label-free		Orbitrap Lumos	[74727000.0, 41619000.0, 48148000.0]	P10636	MAPT	S428	Quercetin(10Î¼M)@HepG2 cells	Prat_929
35742860	AKTDHGAEIVYKS(ph)PVVS(ph)GDTSPR	0.920876	H	C	Profiling	Colon cancer	SILAC	Phospho Enrichment	Orbitrap Exploris 480c	['Present']	P10636	MAPT	S721	Untreated@HCT116-Gal4 cells	Prat_1325
35742860	AKTDHGAEIVYKS(ph)PVVS(ph)GDTSPR	0.999998	H	C	Profiling	Colon cancer	SILAC	Phospho Enrichment	Orbitrap Exploris 480c	['Present']	P10636	MAPT	S713	Untreated@HCT116-Gal4 cells	Prat_1325
35742860	AKTDHGAEIVYKS(ph)PVVS(ph)GDTSPR	0.999982	H	C	Profiling	Colon cancer	SILAC	Phospho Enrichment	Orbitrap Exploris 480c	['Present']	P10636	MAPT	S717	Untreated@HCT116-Gal4 cells	Prat_1325
35742860	AKTDHGAEIVYKS(ph)PVVS(ph)GDTSPR	0.920876	H	C	Profiling	Colon cancer	SILAC	Phospho Enrichment	Orbitrap Exploris 480c	['Present']	P10636	MAPT	S721	Doxycycline (72h)@HCT116-Gal4 cells S1	Prat_399
35742860	AKTDHGAEIVYKS(ph)PVVS(ph)GDTSPR	0.999998	H	C	Profiling	Colon cancer	SILAC	Phospho Enrichment	Orbitrap Exploris 480c	['Present']	P10636	MAPT	S713	Doxycycline (72h)@HCT116-Gal4 cells S1	Prat_399
35742860	AKTDHGAEIVYKS(ph)PVVS(ph)GDTSPR	0.999982	H	C	Profiling	Colon cancer	SILAC	Phospho Enrichment	Orbitrap Exploris 480c	['Present']	P10636	MAPT	S717	Doxycycline (72h)@HCT116-Gal4 cells S1	Prat_399
35742860	AKTDHGAEIVYKS(ph)PVVS(ph)GDTSPR	0.920876	H	C	Profiling	Colon cancer	SILAC	Phospho Enrichment	Orbitrap Exploris 480c	['Present']	P10636	MAPT	S721	Doxycycline (72h)@HCT116-Gal4 cells S2	Prat_400
35742860	AKTDHGAEIVYKS(ph)PVVS(ph)GDTSPR	0.999998	H	C	Profiling	Colon cancer	SILAC	Phospho Enrichment	Orbitrap Exploris 480c	['Present']	P10636	MAPT	S713	Doxycycline (72h)@HCT116-Gal4 cells S2	Prat_400
35742860	AKTDHGAEIVYKS(ph)PVVS(ph)GDTSPR	0.999982	H	C	Profiling	Colon cancer	SILAC	Phospho Enrichment	Orbitrap Exploris 480c	['Present']	P10636	MAPT	S717	Doxycycline (72h)@HCT116-Gal4 cells S2	Prat_400
35742860	AKTDHGAEIVYKS(ph)PVVS(ph)GDTSPR	0.920876	H	C	Profiling	Colon cancer	SILAC	Phospho Enrichment	Orbitrap Exploris 480c	['Present']	P10636	MAPT	S721	Doxycycline (72h)@HCT116-Gal4 cells S3	Prat_401
35742860	AKTDHGAEIVYKS(ph)PVVS(ph)GDTSPR	0.999998	H	C	Profiling	Colon cancer	SILAC	Phospho Enrichment	Orbitrap Exploris 480c	['Present']	P10636	MAPT	S713	Doxycycline (72h)@HCT116-Gal4 cells S3	Prat_401
35742860	AKTDHGAEIVYKS(ph)PVVS(ph)GDTSPR	0.999982	H	C	Profiling	Colon cancer	SILAC	Phospho Enrichment	Orbitrap Exploris 480c	['Present']	P10636	MAPT	S717	Doxycycline (72h)@HCT116-Gal4 cells S3	Prat_401
36060052		0.999998	H	C	Profiling	PPM1D inhibition	SILAC	TiO2	Q Exactive Plus	['Present']	P10636	MAPT	S713	Eto@U2OS cells	Prat_450
36060052		0.999925	H	C	Profiling	PPM1D inhibition	SILAC	TiO2	Q Exactive Plus	['Present']	P10636	MAPT	S717	Eto@U2OS cells	Prat_450
36060052		0.861236	H	C	Profiling	PPM1D inhibition	SILAC	TiO2	Q Exactive Plus	['Present']	P10636	MAPT	T720	Eto@U2OS cells	Prat_450
36060052		0.847971	H	C	Profiling	PPM1D inhibition	SILAC	TiO2	Q Exactive Plus	['Present']	P10636	MAPT	S552	Eto@U2OS cells	Prat_450
36060052		0.999998	H	C	Profiling	PPM1D inhibition	SILAC	TiO2	Q Exactive Plus	['Present']	P10636	MAPT	S713	Eto+PPM1Di@U2OS cells	Prat_452
36060052		0.999925	H	C	Profiling	PPM1D inhibition	SILAC	TiO2	Q Exactive Plus	['Present']	P10636	MAPT	S717	Eto+PPM1Di@U2OS cells	Prat_452
36060052		0.861236	H	C	Profiling	PPM1D inhibition	SILAC	TiO2	Q Exactive Plus	['Present']	P10636	MAPT	T720	Eto+PPM1Di@U2OS cells	Prat_452
36060052		0.847971	H	C	Profiling	PPM1D inhibition	SILAC	TiO2	Q Exactive Plus	['Present']	P10636	MAPT	S552	Eto+PPM1Di@U2OS cells	Prat_452
36060052		0.999998	H	C	Profiling	PPM1D inhibition	SILAC	TiO2	Q Exactive Plus	['Present']	P10636	MAPT	S713	DMSO@U2OS cells_36060052	dup_3799
36060052		0.999925	H	C	Profiling	PPM1D inhibition	SILAC	TiO2	Q Exactive Plus	['Present']	P10636	MAPT	S717	DMSO@U2OS cells_36060052	dup_3799
36060052		0.861236	H	C	Profiling	PPM1D inhibition	SILAC	TiO2	Q Exactive Plus	['Present']	P10636	MAPT	T720	DMSO@U2OS cells_36060052	dup_3799
36060052		0.847971	H	C	Profiling	PPM1D inhibition	SILAC	TiO2	Q Exactive Plus	['Present']	P10636	MAPT	S552	DMSO@U2OS cells_36060052	dup_3799
36477497	HPTPGSSDPLIQPSSPAVCPEPPSS(ph)PK	0.990824	H	C	Profiling	Salmonella infection	Label-free	Enrichment (no details)	Orbitrap	[]	P10636	MAPT	S438	WT+Salmonella@HeLa cells	Prat_1387
36477497	SPVVSGDTS(ph)PR	0.99528	H	C	Profiling	Salmonella infection	Label-free	Enrichment (no details)	Orbitrap	[]	P10636	MAPT	S721	WT+Salmonella@HeLa cells	Prat_1387
36477497	TPS(ph)LPTPPTR	0.995817	H	C	Profiling	Salmonella infection	Label-free	Enrichment (no details)	Orbitrap	[]	P10636	MAPT	S531	WT+Salmonella@HeLa cells	Prat_1387
36477497	HPTPGSSDPLIQPSSPAVCPEPPSS(ph)PK	0.990824	H	C	Profiling	Salmonella infection	Label-free	Enrichment (no details)	Orbitrap	[]	P10636	MAPT	S438	ipaJ+Salmonella@HeLa cells	Prat_627
36477497	SPVVSGDTS(ph)PR	0.99528	H	C	Profiling	Salmonella infection	Label-free	Enrichment (no details)	Orbitrap	[]	P10636	MAPT	S721	ipaJ+Salmonella@HeLa cells	Prat_627
36477497	TPS(ph)LPTPPTR	0.995817	H	C	Profiling	Salmonella infection	Label-free	Enrichment (no details)	Orbitrap	[]	P10636	MAPT	S531	ipaJ+Salmonella@HeLa cells	Prat_627
19651622	VAVVRT(ph)PPKSPSS(ph)AK	0.92112	H	C	Profiling	Lung cancer	SILAC	TiO2	LTQ-Orbitrap	['Present', 'Present ', 'Present', 'Present']	P10636-9	MAPT	S573	DMSO(1h)@K562 cell line	Prat_285
19651622	VAVVRT(ph)PPKSPS(ph)SAK	0.95817	H	C	Profiling	Lung cancer	SILAC	TiO2	LTQ-Orbitrap	['Present', 'Present ', 'Present', 'Present']	P10636-9	MAPT	S572	DMSO(1h)@K562 cell line	Prat_285
19651622	VAVVRT(ph)PPKSPSS(ph)AK	0.92112	H	C	Profiling	Lung cancer	SILAC	TiO2	LTQ-Orbitrap	['Present', 'Present ', 'Present', 'Present']	P10636-9	MAPT	S573	Dasatinib(50nm)@K562 cell line	Prat_237
19651622	VAVVRT(ph)PPKSPS(ph)SAK	0.95817	H	C	Profiling	Lung cancer	SILAC	TiO2	LTQ-Orbitrap	['Present', 'Present ', 'Present', 'Present']	P10636-9	MAPT	S572	Dasatinib(50nm)@K562 cell line	Prat_237
19651622	VAVVRT(ph)PPKSPSS(ph)AK	0.92112	H	C	Profiling	Lung cancer	SILAC	TiO2	LTQ-Orbitrap	['Present', 'Present ', 'Present', 'Present']	P10636-9	MAPT	S573	Dasatinib(5nm)@K562 cell line	Prat_238
19651622	VAVVRT(ph)PPKSPS(ph)SAK	0.95817	H	C	Profiling	Lung cancer	SILAC	TiO2	LTQ-Orbitrap	['Present', 'Present ', 'Present', 'Present']	P10636-9	MAPT	S572	Dasatinib(5nm)@K562 cell line	Prat_238
26378887	IGS(ph)TENLK	0.828156	H	C	Profiling	Kinase activity	Label Free	Fe-IMAC	Orbitrap Q-Exactive	[20.5545]	P10636-3	MAPT	S168	Pervanadate@SK-N-BE cell line	Prat_855
26378887	TDHGAEIVYKS(ph)PVVS(ph)GDT(ph)SPR	0.999997	H	C	Profiling	Kinase activity	Label Free	Fe-IMAC	Orbitrap Q-Exactive	[33.1855]	P10636-3	MAPT	S271	Pervanadate@SK-N-BE cell line	Prat_855
26378887	TDHGAEIVYKS(ph)PVVS(ph)GDTS(ph)PR	0.929882	H	C	Profiling	Kinase activity	Label Free	Fe-IMAC	Orbitrap Q-Exactive	[31.7808]	P10636-3	MAPT	S279	Pervanadate@SK-N-BE cell line	Prat_855
26378887	SGYSS(ph)PGSPGT(ph)PGSR	0.788592	H	C	Profiling	Kinase activity	Label Free	Fe-IMAC	Orbitrap Q-Exactive	[26.8151]	P10636-3	MAPT	T111	Pervanadate@SK-N-BE cell line	Prat_855
26378887	IGS(ph)TENLK	0.828156	H	C	Profiling	Kinase activity	Label Free	Fe-IMAC	Orbitrap Q-Exactive	[20.5545]	P10636-3	MAPT	S168	Untreated@SK-N-BE cell line	Prat_1350
26378887	TDHGAEIVYKS(ph)PVVS(ph)GDT(ph)SPR	0.999997	H	C	Profiling	Kinase activity	Label Free	Fe-IMAC	Orbitrap Q-Exactive	[33.1855]	P10636-3	MAPT	S271	Untreated@SK-N-BE cell line	Prat_1350
26378887	TDHGAEIVYKS(ph)PVVS(ph)GDTS(ph)PR	0.929882	H	C	Profiling	Kinase activity	Label Free	Fe-IMAC	Orbitrap Q-Exactive	[31.7808]	P10636-3	MAPT	S279	Untreated@SK-N-BE cell line	Prat_1350
26378887	SGYSS(ph)PGSPGT(ph)PGSR	0.788592	H	C	Profiling	Kinase activity	Label Free	Fe-IMAC	Orbitrap Q-Exactive	[26.8151]	P10636-3	MAPT	T111	Untreated@SK-N-BE cell line	Prat_1350
27135362		0.999076	H	C	Profiling	Breast Cancer	Label free	TiO2	Q Exactive	[23.27881, 24.21808, 24.50203]	P10636-6	MAPT	S55	Metformin@MCF7 cells	Prat_718
27135362		0.999076	H	C	Profiling	Breast Cancer	Label free	TiO2	Q Exactive	[22.79644, 23.09181]	P10636-6	MAPT	S55	Untreated@MCF7 cells	Prat_1344
27642862	DQGGY(ph)TMHQDQEGDTDAGLK	0.851985	H	C	Profile	Enrichment-study	Label-free	Src superbinder+Ti-IMAC	LTQ-Orbitrap Velos	[35541.0, 0.0, 0.0]	P10636-2	MAPT	Y29	Pervanadate@BEL7402 cell line	Prat_840
27642862	TDHGAEIVYKSPVVSGDTS(ph)PR	0.750975	H	C	Profile	Enrichment-study	Label-free	Src superbinder+Ti-IMAC	LTQ-Orbitrap Velos	[0.0, 0.0, 232380.0]	P10636-9	MAPT	S739	Pervanadate@BEL7402 cell line	Prat_840
27642862	HVPGGGSVQIVY(ph)KPVDLSK	0.999963	H	C	Profile	Enrichment-study	Label-free	Src superbinder+Ti-IMAC	LTQ-Orbitrap Velos	[296860.0, 0.0, 0.0]	P10636-9	MAPT	Y645	Pervanadate@BEL7402 cell line	Prat_840
27642862	QEFEVMEDHAGTY(ph)GLGDR	0.859193	H	C	Profile	Enrichment-study	Label-free	Src superbinder+Ti-IMAC	LTQ-Orbitrap Velos	[1450400.0, 0.0, 0.0]	P10636-9	MAPT	Y18	Pervanadate@BEL7402 cell line	Prat_840
27642862	DQGGY(ph)TMHQDQEGDTDAGLK	0.851985	H	C	Profile	Enrichment-study	Label-free	Src superbinder+Ti-IMAC	LTQ-Orbitrap Velos	[35541.0, 0.0, 0.0]	P10636-9	MAPT	Y29	Pervanadate@BEL7402 cell line	Prat_840
27642862	TDHGAEIVYKS(ph)PVVSGDT(ph)SPR	0.84461	H	C	Profile	Enrichment-study	Label-free	Src superbinder+Ti-IMAC	LTQ-Orbitrap Velos	[0.0, 76075.0, 117660.0]	P10636-9	MAPT	T738	Pervanadate@BEL7402 cell line	Prat_840
27642862	TDHGAEIVYKSPVVSGDTS(ph)PR	0.91566	H	C	Profile	Enrichment-study	Label-free	Src superbinder+Ti-IMAC	LTQ-Orbitrap Velos	[0.0, 48221.0, 0.0]	P10636-9	MAPT	S739	Pervanadate@BT474 cell line	Prat_841
27642862	HVPGGGSVQIVY(ph)KPVDLSK	0.995905	H	C	Profile	Enrichment-study	Label-free	Src superbinder+Ti-IMAC	LTQ-Orbitrap Velos	[245000.0, 0.0, 0.0]	P10636-9	MAPT	Y645	Pervanadate@BT474 cell line	Prat_841
27642862	SGY(ph)SS(ph)PGS(ph)PGTPGSR	0.985503	H	C	Profile	Enrichment-study	Label-free	Src superbinder+Ti-IMAC	LTQ-Orbitrap Velos	[0.0, 5388.3, 0.0]	P10636-9	MAPT	S537	Pervanadate@BT474 cell line	Prat_841
27642862	HVPGGGSVQIVY(ph)KPVDLSK	0.999124	H	C	Profile	Enrichment-study	Label-free	Src superbinder+Ti-IMAC	LTQ-Orbitrap Velos	[134640.0, 0.0, 0.0]	P10636-9	MAPT	Y645	Pervanadate@Hela cell line_27642862	dup_845
27642862	HPTPGSSDPLIQPSS(ph)PAVCPEPPSSPK	0.794256	H	C	Profile	Enrichment-study	Label-free	Src superbinder+Ti-IMAC	LTQ-Orbitrap Velos	[0.0, 87336.0, 0.0]	P10636-9	MAPT	S428	Pervanadate@HEPG2 cell line	Prat_847
27642862	VQIVY(ph)KPVDLSK	0.999998	H	C	Profile	Enrichment-study	Label-free	Src superbinder+Ti-IMAC	LTQ-Orbitrap Velos	[240430.0, 0.0, 0.0]	P10636-2	MAPT	Y221	Pervanadate@JURKAT cell line	Prat_848
27642862	TDHGAEIVY(ph)KS(ph)PVVSGDTSPR	0.999886	H	C	Profile	Enrichment-study	Label-free	Src superbinder+Ti-IMAC	LTQ-Orbitrap Velos	[0.0, 0.0, 242680.0]	P10636-9	MAPT	S731	Pervanadate@JURKAT cell line	Prat_848
27642862	TDHGAEIVY(ph)K	0.982097	H	C	Profile	Enrichment-study	Label-free	Src superbinder+Ti-IMAC	LTQ-Orbitrap Velos	[19277.0, 49267.0, 0.0]	P10636-9	MAPT	Y729	Pervanadate@MCF7 cell line	Prat_852
27642862	SGY(ph)SSPGS(ph)PGTPGSR	0.999654	H	C	Profiling	Enrichment analysis	Label free	Ti4+-IMAC	LTQ Orbitrap Velos	[0.0, 22323.0, 0.0]	P10636-9	MAPT	S537	Pervandate@Jurkat T cells (4G10Ab-5x)	Prat_869
27642862	TDHGAEIVY(ph)KS(ph)PVVS(ph)GDTS(ph)PR	0.970708	H	C	Profiling	Enrichment analysis	Label free	Ti4+-IMAC	LTQ Orbitrap Velos	[0.0, 0.0, 206700.0]	P10636-9	MAPT	S735	Pervandate@Jurkat T cells (4G10Ab-5x)	Prat_869
27642862	TDHGAEIVY(ph)KS(ph)PVVS(ph)GDTS(ph)PR	0.911801	H	C	Profiling	Enrichment analysis	Label free	Ti4+-IMAC	LTQ Orbitrap Velos	[0.0, 0.0, 206700.0]	P10636-9	MAPT	S739	Pervandate@Jurkat T cells (4G10Ab-5x)	Prat_869
27642862	DQGGY(ph)TMHQDQEGDTDAGLK	0.818092	H	C	Profiling	Enrichment analysis	Label free	Ni2+-NTA beads	LTQ Orbitrap Velos	[12321.0, 0.0, 0.0]	P10636-9	MAPT	Y29	Pervandate@Jurkat T cells (Src SB-5x)	Prat_875
27642862	SGY(ph)SSPGS(ph)PGTPGSR	0.999914	H	C	Profiling	Enrichment analysis	Label free	Ni2+-NTA beads	LTQ Orbitrap Velos	[0.0, 181430.0, 0.0]	P10636-9	MAPT	S537	Pervandate@Jurkat T cells (Src SB-5x)	Prat_875
27642862	SGY(ph)SSPGS(ph)PGTPGSR	0.964281	H	C	Profiling	Enrichment analysis	Label free	Ti4+-IMAC	LTQ Orbitrap Velos	[0.0, 15844.0, 0.0]	P10636-9	MAPT	Y532	Pervandate@Jurkat T cells (4G10+Py100+Py99-5x)	Prat_867
27642862	DQGGY(ph)TMHQDQEGDTDAGLK	0.851985	H	C	P	phosphotyrosine superbinder	Label free	pTyr+Ti4+-IMAC	LTQ Orbitrap Velos	[35541.0, 0.0, 0.0]	P10636-2	MAPT	Y29	Untreated control@BEL7402 cell line	Prat_1293
27642862	HVPGGGSVQIVY(ph)KPVDLSK	0.999963	H	C	P	phosphotyrosine superbinder	Label free	pTyr+Ti4+-IMAC	LTQ Orbitrap Velos	[296860.0, 0.0, 0.0]	P10636-9	MAPT	Y645	Untreated control@BEL7402 cell line	Prat_1293
27642862	QEFEVMEDHAGTY(ph)GLGDR	0.859193	H	C	P	phosphotyrosine superbinder	Label free	pTyr+Ti4+-IMAC	LTQ Orbitrap Velos	[1450400.0, 0.0, 0.0]	P10636-9	MAPT	Y18	Untreated control@BEL7402 cell line	Prat_1293
27642862	DQGGY(ph)TMHQDQEGDTDAGLK	0.851985	H	C	P	phosphotyrosine superbinder	Label free	pTyr+Ti4+-IMAC	LTQ Orbitrap Velos	[35541.0, 0.0, 0.0]	P10636-9	MAPT	Y29	Untreated control@BEL7402 cell line	Prat_1293
27642862	TDHGAEIVY(ph)KSPVVSGDTS(ph)PR	0.750975	H	C	P	phosphotyrosine superbinder	Label free	pTyr+Ti4+-IMAC	LTQ Orbitrap Velos	[0.0, 0.0, 232380.0]	P10636-9	MAPT	S739	Untreated control@BEL7402 cell line	Prat_1293
27642862	TDHGAEIVYKS(ph)PVVSGDT(ph)SPR	0.84461	H	C	P	phosphotyrosine superbinder	Label free	pTyr+Ti4+-IMAC	LTQ Orbitrap Velos	[0.0, 76075.0, 117660.0]	P10636-9	MAPT	T738	Untreated control@BEL7402 cell line	Prat_1293
27642862	HVPGGGSVQIVY(ph)KPVDLSK	0.995905	H	C	P	phosphotyrosine superbinder	Label free	pTyr+Ti4+-IMAC	LTQ Orbitrap Velos	[245000.0, 0.0, 0.0]	P10636-9	MAPT	Y645	Untreated control@BT474 cell line	Prat_1294
27642862	TDHGAEIVY(ph)KSPVVSGDTS(ph)PR	0.91566	H	C	P	phosphotyrosine superbinder	Label free	pTyr+Ti4+-IMAC	LTQ Orbitrap Velos	[0.0, 48221.0, 0.0]	P10636-9	MAPT	S739	Untreated control@BT474 cell line	Prat_1294
27642862	SGY(ph)SS(ph)PGS(ph)PGTPGSR	0.985503	H	C	P	phosphotyrosine superbinder	Label free	pTyr+Ti4+-IMAC	LTQ Orbitrap Velos	[0.0, 5388.3, 0.0]	P10636-9	MAPT	S537	Untreated control@BT474 cell line	Prat_1294
27642862	HVPGGGSVQIVY(ph)KPVDLSK	0.999124	H	C	P	phosphotyrosine superbinder	Label free	pTyr+Ti4+-IMAC	LTQ Orbitrap Velos	[134640.0, 0.0, 0.0]	P10636-9	MAPT	Y645	Untreated control@HeLa cells	Prat_1304
27642862	SGY(ph)SSPGS(ph)PGTPGSR	0.959562	H	C	P	phosphotyrosine superbinder	Label free	pTyr+Ti4+-IMAC	LTQ Orbitrap Velos	[0.0, 104920.0, 0.0]	P10636-9	MAPT	S537	Pervanadate SB1@HeLa cells	Prat_837
27642862	TDHGAEIVY(ph)KS(ph)PVVS(ph)GDTS(ph)PR	0.791375	H	C	P	phosphotyrosine superbinder	Label free	pTyr+Ti4+-IMAC	LTQ Orbitrap Velos	[0.0, 0.0, 80030.0]	P10636-9	MAPT	S739	Pervanadate(4G10+IMAC)@HeLa cells	Prat_838
27642862	HLS(ph)NVS(ph)S(ph)T(ph)GSIDMVDSPQLATLADEVSASLAK	0.912638	H	C	Profiling	Enrichment-study	Label-free	Ti4+-IMAC	LTQ Orbitrap Velos	[0.0, 0.0, 65686.0]	P10636-9	MAPT	S744	Ab mix(4G10+pY100+PY99)(50ug)@Jurkat T cells	Prat_30
27642862	HLS(ph)NVS(ph)S(ph)T(ph)GSIDMVDSPQLATLADEVSASLAK	0.792335	H	C	Profiling	Enrichment-study	Label-free	Ti4+-IMAC	LTQ Orbitrap Velos	[0.0, 0.0, 65686.0]	P10636-9	MAPT	S748	Ab mix(4G10+pY100+PY99)(50ug)@Jurkat T cells	Prat_30
27642862	HLS(ph)NVS(ph)S(ph)T(ph)GSIDMVDSPQLATLADEVSASLAK	0.792335	H	C	Profiling	Enrichment-study	Label-free	Ti4+-IMAC	LTQ Orbitrap Velos	[0.0, 0.0, 65686.0]	P10636-9	MAPT	T749	Ab mix(4G10+pY100+PY99)(50ug)@Jurkat T cells	Prat_30
27732954	_SGYS(ph)S(ph)PGS(ph)PGT(ph)PGSR_	0.978326	H	C	Profiling	Inhibition	SILAC	IMAC	LTQ-Orbitrap Elite	[52141000, 1703500]	P10636-4	MAPT	S169	Crizotinib@NB1 cell-line	Prat_209
27732954	_VAVVRT(ph)PPKS(ph)PSSAK_	0.999988	H	C	Profiling	Inhibition	SILAC	IMAC	LTQ-Orbitrap Elite	[225360000, 20536000]	P10636-4	MAPT	T202	Crizotinib@NB1 cell-line	Prat_209
27732954	_IGS(ph)LDNITHVPGGGNK_	0.999949	H	C	Profiling	Inhibition	SILAC	IMAC	LTQ-Orbitrap Elite	[5121500, 11403000]	P10636-4	MAPT	S296	Crizotinib@NB1 cell-line	Prat_209
27732954	_TDHGAEIVYKS(ph)PVVS(ph)GDTS(ph)PR_	0.999257	H	C	Profiling	Inhibition	SILAC	IMAC	LTQ-Orbitrap Elite	[254470000, 445780000]	P10636-4	MAPT	S340	Crizotinib@NB1 cell-line	Prat_209
27732954	_TDHGAEIVYKS(ph)PVVS(ph)GDT(ph)S(ph)PR_	0.999998	H	C	Profiling	Inhibition	SILAC	IMAC	LTQ-Orbitrap Elite	[2627675250, 1156195625]	P10636-4	MAPT	S344	Crizotinib@NB1643 cell-line	Prat_210
27732954	_SGYS(ph)S(ph)PGS(ph)PGT(ph)PGSR_	0.999998	H	C	Profiling	Inhibition	SILAC	IMAC	LTQ-Orbitrap Elite	[1654559913, 1507460883]	P10636-4	MAPT	S173	Crizotinib@NB1643 cell-line	Prat_210
27732954	_TPSLPT(ph)PPT(ph)REPK_	0.999982	H	C	Profiling	Inhibition	SILAC	IMAC	LTQ-Orbitrap Elite	[0, 2985055.202]	P10636-4	MAPT	T191	Crizotinib@NB1643 cell-line	Prat_210
27732954	_TDHGAEIVY(ph)KSPVVSGDT(ph)SPR_	0.941588	H	C	Profiling	Inhibition	SILAC	IMAC	LTQ-Orbitrap Elite	[70715397.5, 146572675]	P10636-4	MAPT	Y334	Crizotinib@NB1643 cell-line	Prat_210
27732954	_IGS(ph)TENLK_	0.995225	H	C	Profiling	Inhibition	SILAC	IMAC	LTQ-Orbitrap Elite	[66244000, 80939000]	P10636-4	MAPT	S233	Crizotinib@NB1643 cell-line	Prat_210
27732954	_TDHGAEIVYKS(ph)PVVSGDTS(ph)PR_	0.999986	H	C	Profiling	Inhibition	SILAC	IMAC	LTQ-Orbitrap Elite	[3201772500, 3490342000]	P10636-4	MAPT	S336	Crizotinib@NB1643 cell-line	Prat_210
27732954	_TDHGAEIVYKS(ph)PVVS(ph)GDT(ph)S(ph)PR_	0.999997	H	C	Profiling	Inhibition	SILAC	IMAC	LTQ-Orbitrap Elite	[1570997750, 3265649250]	P10636-4	MAPT	T343	Crizotinib@NB1643 cell-line	Prat_210
27732954	_SGYSS(ph)PGS(ph)PGT(ph)PGSR_	0.999963	H	C	Profiling	Inhibition	SILAC	IMAC	LTQ-Orbitrap Elite	[1489712271, 1301716913]	P10636-4	MAPT	T176	Crizotinib@NB1643 cell-line	Prat_210
27732954	_SGYSSPGSPGTPGS(ph)R_	0.977757	H	C	Profiling	Inhibition	SILAC	IMAC	LTQ-Orbitrap Elite	[2577578.95, 0]	P10636-4	MAPT	S179	Crizotinib@NB1643 cell-line	Prat_210
27732954	_SGYS(ph)S(ph)PGS(ph)PGT(ph)PGSR_	0.999302	H	C	Profiling	Inhibition	SILAC	IMAC	LTQ-Orbitrap Elite	[1130983485, 653687283.8]	P10636-4	MAPT	S170	Crizotinib@NB1643 cell-line	Prat_210
27732954	STPTAEAEEAGIGDTPS(ph)LEDEAAGHVTQAR	0.989852	H	C	Profiling	Inhibition	SILAC	IMAC	LTQ-Orbitrap Elite	[11450000, 10477000]	P10636-4	MAPT	S84	Crizotinib@SHSY5Y cell-line	Prat_211
27732954	_SGYSSPGS(ph)PGT(ph)PGSR_	0.999893	H	C	Profiling	Inhibition	SILAC	IMAC	LTQ-Orbitrap Elite	[27194000, 19909000]	P10636-4	MAPT	T176	Crizotinib@SHSY5Y cell-line	Prat_211
27732954	_SGYS(ph)S(ph)PGSPGTPGSR_	0.999341	H	C	Profiling	Inhibition	SILAC	IMAC	LTQ-Orbitrap Elite	[77482000, 76389000]	P10636-4	MAPT	S170	Crizotinib@SHSY5Y cell-line	Prat_211
27732954	_SGYS(ph)S(ph)PGS(ph)PGT(ph)PGSR_	0.978326	H	C	Profiling	Inhibition	SILAC	IMAC	LTQ-Orbitrap Elite	[61698857, 2081773.7]	P10636-4	MAPT	S169	DMSO@NB1 cell-line	Prat_359
27732954	_VAVVRT(ph)PPKS(ph)PSSAK_	0.999988	H	C	Profiling	Inhibition	SILAC	IMAC	LTQ-Orbitrap Elite	[191812755, 19506742.75]	P10636-4	MAPT	T202	DMSO@NB1 cell-line	Prat_359
27732954	_IGS(ph)LDNITHVPGGGNK_	0.999949	H	C	Profiling	Inhibition	SILAC	IMAC	LTQ-Orbitrap Elite	[4815165, 12095700]	P10636-4	MAPT	S296	DMSO@NB1 cell-line	Prat_359
27732954	_TDHGAEIVYKS(ph)PVVS(ph)GDTS(ph)PR_	0.999257	H	C	Profiling	Inhibition	SILAC	IMAC	LTQ-Orbitrap Elite	[255454100, 486071650]	P10636-4	MAPT	S340	DMSO@NB1 cell-line	Prat_359
27732954	_TDHGAEIVYKS(ph)PVVS(ph)GDT(ph)S(ph)PR_	0.999998	H	C	Profiling	Inhibition	SILAC	IMAC	LTQ-Orbitrap Elite	[1761400000, 772300000]	P10636-4	MAPT	S344	DMSO@NB1643 cell-line	Prat_360
27732954	_SGYS(ph)S(ph)PGS(ph)PGT(ph)PGSR_	0.999998	H	C	Profiling	Inhibition	SILAC	IMAC	LTQ-Orbitrap Elite	[921760000, 813820000]	P10636-4	MAPT	S173	DMSO@NB1643 cell-line	Prat_360
27732954	_TPSLPT(ph)PPT(ph)REPK_	0.999982	H	C	Profiling	Inhibition	SILAC	IMAC	LTQ-Orbitrap Elite	[0, 2378100]	P10636-4	MAPT	T191	DMSO@NB1643 cell-line	Prat_360
27732954	_TDHGAEIVY(ph)KSPVVSGDT(ph)SPR_	0.941588	H	C	Profiling	Inhibition	SILAC	IMAC	LTQ-Orbitrap Elite	[61942000, 115630000]	P10636-4	MAPT	Y334	DMSO@NB1643 cell-line	Prat_360
27732954	_IGS(ph)TENLK_	0.995225	H	C	Profiling	Inhibition	SILAC	IMAC	LTQ-Orbitrap Elite	[54644000, 74095000]	P10636-4	MAPT	S233	DMSO@NB1643 cell-line	Prat_360
27732954	_TDHGAEIVYKS(ph)PVVSGDTS(ph)PR_	0.999986	H	C	Profiling	Inhibition	SILAC	IMAC	LTQ-Orbitrap Elite	[2497700000, 3035100000]	P10636-4	MAPT	S336	DMSO@NB1643 cell-line	Prat_360
27732954	_TDHGAEIVYKS(ph)PVVS(ph)GDT(ph)S(ph)PR_	0.999997	H	C	Profiling	Inhibition	SILAC	IMAC	LTQ-Orbitrap Elite	[1391000000, 2861500000]	P10636-4	MAPT	T343	DMSO@NB1643 cell-line	Prat_360
27732954	_SGYSS(ph)PGS(ph)PGT(ph)PGSR_	0.999963	H	C	Profiling	Inhibition	SILAC	IMAC	LTQ-Orbitrap Elite	[947930000, 868070000]	P10636-4	MAPT	T176	DMSO@NB1643 cell-line	Prat_360
27732954	_SGYSSPGSPGTPGS(ph)R_	0.977757	H	C	Profiling	Inhibition	SILAC	IMAC	LTQ-Orbitrap Elite	[12336000, 0]	P10636-4	MAPT	S179	DMSO@NB1643 cell-line	Prat_360
27732954	_SGYS(ph)S(ph)PGS(ph)PGT(ph)PGSR_	0.999302	H	C	Profiling	Inhibition	SILAC	IMAC	LTQ-Orbitrap Elite	[719690000, 497750000]	P10636-4	MAPT	S170	DMSO@NB1643 cell-line	Prat_360
27732954	STPTAEAEEAGIGDTPS(ph)LEDEAAGHVTQAR	0.989852	H	C	Profiling	Inhibition	SILAC	IMAC	LTQ-Orbitrap Elite	[0, 7499500.75]	P10636-4	MAPT	S84	DMSO@SHSY5Y cell-line	Prat_371
27732954	_SGYSSPGS(ph)PGT(ph)PGSR_	0.999893	H	C	Profiling	Inhibition	SILAC	IMAC	LTQ-Orbitrap Elite	[31272231.75, 23984198.75]	P10636-4	MAPT	T176	DMSO@SHSY5Y cell-line	Prat_371
27732954	_SGYS(ph)S(ph)PGSPGTPGSR_	0.999341	H	C	Profiling	Inhibition	SILAC	IMAC	LTQ-Orbitrap Elite	[91354398.63, 143827627.9]	P10636-4	MAPT	S170	DMSO@SHSY5Y cell-line	Prat_371
27762562		â‰¥75%	H	C	Profiling	Infection	SILAC	TiO2+P-Tyr-100	LTQ Orbitrap Velos Pro hybrid	['Present ', 'Present', 'Present', 'Present']	P10636-4	MAPT	S173	S. aureus@16HBE14o-cell line	Prat_981
28009266		0.99847	H	C	Profiling	Breast cancer	SILAC	TiO2	LTQ-Orbitrap Velos	[17.02918, 17.66789]	P10636-8	MAPT	S113	EGF(10min)@MCF7 cell line	Prat_411
28009266		0.848544	H	C	Profiling	Breast cancer	SILAC	TiO2	LTQ-Orbitrap Velos	[17.46252]	P10636-7	MAPT	S84	EGF(10min)@MCF7 cell line	Prat_411
28009266		0.99847	H	C	Profiling	Breast cancer	SILAC	TiO2	LTQ-Orbitrap Velos	[17.10534, 18.39916]	P10636-8	MAPT	S113	WT@MCF7 cell line	Prat_1386
28009266		0.848544	H	C	Profiling	Breast cancer	SILAC	TiO2	LTQ-Orbitrap Velos	[18.66206]	P10636-7	MAPT	S84	WT@MCF7 cell line	Prat_1386
28796482	_SGY(ph)SSPGS(ph)PGTPGSR_	0.974443	H	C	Profiling	Enrichment analysis	Dimethy labeling	Ti4+ -IMAC	Q Exactive	[47504000, 21815000, 25689000, 0]	P10636-9	MAPT	Y532	Pervanadate+SH2 superbinder+Ti4+-IMAC C3@Jurkat T cells	Prat_862
29083192	AKTDHGAEIVYKS(ph)PVVSGDTSPR	0.80657	H	C	Profile	Fractionation-study	TMT	TiO2	LTQ Orbitrap Velos	[1163800.0, '-', '-', '-']	P10636-3	MAPT	S271	CSCX-TiO2@HeLa cell line	Prat_212
29083192	SPVVSGDTS(ph)PR	0.965722	H	C	Profile	Fractionation-study	TMT	TiO2	LTQ Orbitrap Velos	[8802900.0, '-', '-', '-']	P10636-3	MAPT	S279	CSCX-TiO2@HeLa cell line	Prat_212
29083192	SGYSSPGS(ph)PGTPGSR	0.995765	H	C	Profile	Fractionation-study	TMT	TiO2	LTQ Orbitrap Velos	[14490000.0, '-', '-', '-']	P10636-3	MAPT	S108	CSCX-TiO2@HeLa cell line	Prat_212
30206219		0.99797	H	C	Profiling	Infection	SILAC	TiO2	Orbitrap Fusion Tribrid	[0.0]	P10636-3	MAPT	S271	IAV(15min)@A549 cell line	Prat_602
30206219		0.99797	H	C	Profiling	Infection	SILAC	TiO2	Orbitrap Fusion Tribrid	[0.0]	P10636-3	MAPT	S271	IAV(5min)@A549 cell line	Prat_603
30206219		0.99797	H	C	Profiling	Infection	SILAC	TiO2	Orbitrap Fusion Tribrid	[0.0]	P10636-3	MAPT	S271	Mock@A549 cell line	Prat_764
31665227		0.956011	H	C	Profiling	Cancer	TMT	TiO2	Orbitrap Fusion Tribrid	[15.34082, 15.02323, 15.22506, 15.07431]	P10636-6	MAPT	S144	KO-SGK3@HEK293	Prat_687
31665227		0.887284	H	C	Profiling	Cancer	TMT	TiO2	Orbitrap Fusion Tribrid	[14.92926, 14.98815, 15.10738, 15.12767]	P10636-6	MAPT	S177	KO-SGK3@HEK293	Prat_687
31665227		0.956011	H	C	Profiling	Cancer	TMT	TiO2	Orbitrap Fusion Tribrid	[14.99258, 14.87267, 15.1946, 14.94306]	P10636-6	MAPT	S144	WT-SGK3@HEK293	Prat_1379
31665227		0.887284	H	C	Profiling	Cancer	TMT	TiO2	Orbitrap Fusion Tribrid	[14.96578, 14.9522, 15.0058, 15.06592]	P10636-6	MAPT	S177	WT-SGK3@HEK293	Prat_1379
33755436	RVQSKIGs(ph)LDNITHV	0.99892	H	C	Profile	Breast cancer	TMT	LTQ Orbitrap Elite	Fe-IMAC	[15.3471, '-', '-', '-']	P10636-5	MAPT	S325	DMSO@BT-474 cell line R1	Prat_308
33755436	KTPPAPKt(ph)PPSSGEP	0.999928	H	C	Profile	Breast cancer	TMT	LTQ Orbitrap Elite	Fe-IMAC	[14.74349, '-', '-', '-']	P10636-5	MAPT	T181	DMSO@BT-474 cell line R1	Prat_308
33755436	GAEIVYKs(ph)PVVSGDT	0.999549	H	C	Profile	Breast cancer	TMT	LTQ Orbitrap Elite	Fe-IMAC	[13.94834, '-', '-', '-']	P10636-5	MAPT	S365	DMSO@BT-474 cell line R2	Prat_309
33755436	NVKSKIGs(ph)TENLKHQ	0.992388	H	C	Profile	Breast cancer	TMT	LTQ Orbitrap Elite	Fe-IMAC	[18.55797, '-', '-', '-']	P10636-5	MAPT	S262	DMSO@BT-474 cell line R2	Prat_309
33755436	GAEIVYKs(ph)PVVSGDT	0.999549	H	C	Profile	Breast cancer	TMT	LTQ Orbitrap Elite	Fe-IMAC	[15.07045, '-', '-', '-']	P10636-5	MAPT	S365	DMSO@BT-474 cell line R2	Prat_309
33755436	SSPGSPGt(ph)PGSRSRT	0.999997	H	C	Profile	Breast cancer	TMT	LTQ Orbitrap Elite	Fe-IMAC	[14.50821, '-', '-', '-']	P10636-5	MAPT	T205	DMSO@BT-474 cell line R2	Prat_309
33755436	PGTPGSRs(ph)RTPSLPT	0.885543	H	C	Profile	Breast cancer	TMT	LTQ Orbitrap Elite	Fe-IMAC	[13.99743, '-', '-', '-']	P10636-5	MAPT	S210	DMSO@BT-474 cell line R2	Prat_309
33755436	PVVSGDTs(ph)PRHLSNV	0.955285	H	C	Profile	Breast cancer	TMT	LTQ Orbitrap Elite	Fe-IMAC	[16.25074, '-', '-', '-']	P10636-5	MAPT	S373	DMSO@BT-474 cell line R3	Prat_310
33755436	PVVSGDTs(ph)PRHLSNV	0.955285	H	C	Profile	Breast cancer	TMT	LTQ Orbitrap Elite	Fe-IMAC	[13.62951, '-', '-', '-']	P10636-5	MAPT	S373	DMSO@BT-474 cell line R3	Prat_310
33755436	SGYSSPGs(ph)PGTPGSR	0.758532	H	C	Profile	Breast cancer	TMT	LTQ Orbitrap Elite	Fe-IMAC	[14.57795, '-', '-', '-']	P10636-5	MAPT	S202	DMSO@BT-474 cell line R3	Prat_310
33755436	PVVSGDTs(ph)PRHLSNV	0.955285	H	C	Profile	Breast cancer	TMT	LTQ Orbitrap Elite	Fe-IMAC	[14.46147, '-', '-', '-']	P10636-5	MAPT	S373	DMSO@BT-474 cell line R3	Prat_310
33755436	SSPGSPGt(ph)PGSRSRT	0.999518	H	C	Profile	Breast cancer	TMT	LTQ Orbitrap Elite	Fe-IMAC	[14.31159, '-', '-', '-']	P10636-5	MAPT	T205	DMSO@BT-474 cell line R3	Prat_310
33755436	PVVSGDTs(ph)PRHLSNV	0.921279	H	C	Profile	Breast cancer	TMT	LTQ Orbitrap Elite	Fe-IMAC	[16.23478, '-', '-', '-']	P10636-5	MAPT	S373	DMSO@BT-474 cell line R4	Prat_311
33755436	PVVSGDTs(ph)PRHLSNV	0.921279	H	C	Profile	Breast cancer	TMT	LTQ Orbitrap Elite	Fe-IMAC	[13.7717, '-', '-', '-']	P10636-5	MAPT	S373	DMSO@BT-474 cell line R4	Prat_311
33755436	SGYSSPGs(ph)PGTPGSR	0.990927	H	C	Profile	Breast cancer	TMT	LTQ Orbitrap Elite	Fe-IMAC	[14.86337, '-', '-', '-']	P10636-5	MAPT	S202	DMSO@BT-474 cell line R4	Prat_311
33755436	NVKSKIGs(ph)TENLKHQ	0.957973	H	C	Profile	Breast cancer	TMT	LTQ Orbitrap Elite	Fe-IMAC	[18.41656, '-', '-', '-']	P10636-5	MAPT	S262	DMSO@BT-474 cell line R4	Prat_311
33755436	PVVSGDTs(ph)PRHLSNV	0.921279	H	C	Profile	Breast cancer	TMT	LTQ Orbitrap Elite	Fe-IMAC	[14.52557, '-', '-', '-']	P10636-5	MAPT	S373	DMSO@BT-474 cell line R4	Prat_311
33755436	KTPPAPKt(ph)PPSSGEP	0.988998	H	C	Profile	Breast cancer	TMT	LTQ Orbitrap Elite	Fe-IMAC	[14.43395, '-', '-', '-']	P10636-5	MAPT	T181	DMSO@BT-474 cell line R4	Prat_311
33755436	RVQSKIGs(ph)LDNITHV	0.99892	H	C	Profile	Breast cancer	TMT	LTQ Orbitrap Elite	Fe-IMAC	[15.75946, '-', '-', '-']	P10636-5	MAPT	S325	AZD5363@BT-474 cell line R1	Prat_82
33755436	KTPPAPKt(ph)PPSSGEP	0.999928	H	C	Profile	Breast cancer	TMT	LTQ Orbitrap Elite	Fe-IMAC	[14.37534, '-', '-', '-']	P10636-5	MAPT	T181	AZD5363@BT-474 cell line R1	Prat_82
33755436	GAEIVYKs(ph)PVVSGDT	0.999549	H	C	Profile	Breast cancer	TMT	LTQ Orbitrap Elite	Fe-IMAC	[14.5109, '-', '-', '-']	P10636-5	MAPT	S365	AZD5363@BT-474 cell line R2	Prat_83
33755436	NVKSKIGs(ph)TENLKHQ	0.992388	H	C	Profile	Breast cancer	TMT	LTQ Orbitrap Elite	Fe-IMAC	[18.42101, '-', '-', '-']	P10636-5	MAPT	S262	AZD5363@BT-474 cell line R2	Prat_83
33755436	GAEIVYKs(ph)PVVSGDT	0.999549	H	C	Profile	Breast cancer	TMT	LTQ Orbitrap Elite	Fe-IMAC	[15.32792, '-', '-', '-']	P10636-5	MAPT	S365	AZD5363@BT-474 cell line R2	Prat_83
33755436	SSPGSPGt(ph)PGSRSRT	0.999997	H	C	Profile	Breast cancer	TMT	LTQ Orbitrap Elite	Fe-IMAC	[14.36954, '-', '-', '-']	P10636-5	MAPT	T205	AZD5363@BT-474 cell line R2	Prat_83
33755436	PGTPGSRs(ph)RTPSLPT	0.885543	H	C	Profile	Breast cancer	TMT	LTQ Orbitrap Elite	Fe-IMAC	[14.23722, '-', '-', '-']	P10636-5	MAPT	S210	AZD5363@BT-474 cell line R2	Prat_83
33755436	PVVSGDTs(ph)PRHLSNV	0.955285	H	C	Profile	Breast cancer	TMT	LTQ Orbitrap Elite	Fe-IMAC	[15.56609, '-', '-', '-']	P10636-5	MAPT	S373	AZD5363@BT-474 cell line R3	Prat_84
33755436	PVVSGDTs(ph)PRHLSNV	0.955285	H	C	Profile	Breast cancer	TMT	LTQ Orbitrap Elite	Fe-IMAC	[14.31619, '-', '-', '-']	P10636-5	MAPT	S373	AZD5363@BT-474 cell line R3	Prat_84
33755436	SGYSSPGs(ph)PGTPGSR	0.758532	H	C	Profile	Breast cancer	TMT	LTQ Orbitrap Elite	Fe-IMAC	[14.46145, '-', '-', '-']	P10636-5	MAPT	S202	AZD5363@BT-474 cell line R3	Prat_84
33755436	PVVSGDTs(ph)PRHLSNV	0.955285	H	C	Profile	Breast cancer	TMT	LTQ Orbitrap Elite	Fe-IMAC	[14.39074, '-', '-', '-']	P10636-5	MAPT	S373	AZD5363@BT-474 cell line R3	Prat_84
33755436	SSPGSPGt(ph)PGSRSRT	0.999518	H	C	Profile	Breast cancer	TMT	LTQ Orbitrap Elite	Fe-IMAC	[14.4328, '-', '-', '-']	P10636-5	MAPT	T205	AZD5363@BT-474 cell line R3	Prat_84
33755436	PVVSGDTs(ph)PRHLSNV	0.921279	H	C	Profile	Breast cancer	TMT	LTQ Orbitrap Elite	Fe-IMAC	[15.5231, '-', '-', '-']	P10636-5	MAPT	S373	AZD5363@BT-474 cell line R4	Prat_85
33755436	PVVSGDTs(ph)PRHLSNV	0.921279	H	C	Profile	Breast cancer	TMT	LTQ Orbitrap Elite	Fe-IMAC	[14.1002, '-', '-', '-']	P10636-5	MAPT	S373	AZD5363@BT-474 cell line R4	Prat_85
33755436	SGYSSPGs(ph)PGTPGSR	0.990927	H	C	Profile	Breast cancer	TMT	LTQ Orbitrap Elite	Fe-IMAC	[14.30642, '-', '-', '-']	P10636-5	MAPT	S202	AZD5363@BT-474 cell line R4	Prat_85
33755436	NVKSKIGs(ph)TENLKHQ	0.957973	H	C	Profile	Breast cancer	TMT	LTQ Orbitrap Elite	Fe-IMAC	[18.35569, '-', '-', '-']	P10636-5	MAPT	S262	AZD5363@BT-474 cell line R4	Prat_85
33755436	PVVSGDTs(ph)PRHLSNV	0.921279	H	C	Profile	Breast cancer	TMT	LTQ Orbitrap Elite	Fe-IMAC	[14.5431, '-', '-', '-']	P10636-5	MAPT	S373	AZD5363@BT-474 cell line R4	Prat_85
33755436	KTPPAPKt(ph)PPSSGEP	0.988998	H	C	Profile	Breast cancer	TMT	LTQ Orbitrap Elite	Fe-IMAC	[14.48054, '-', '-', '-']	P10636-5	MAPT	T181	AZD5363@BT-474 cell line R4	Prat_85
33755436	RVQSKIGs(ph)LDNITHV	0.99892	H	C	Profile	Breast cancer	TMT	LTQ Orbitrap Elite	Fe-IMAC	[15.53005, '-', '-', '-']	P10636-5	MAPT	S325	GSK2110183@BT-474 cell line R1	Prat_506
33755436	KTPPAPKt(ph)PPSSGEP	0.999928	H	C	Profile	Breast cancer	TMT	LTQ Orbitrap Elite	Fe-IMAC	[14.54085, '-', '-', '-']	P10636-5	MAPT	T181	GSK2110183@BT-474 cell line R1	Prat_506
33755436	GAEIVYKs(ph)PVVSGDT	0.999549	H	C	Profile	Breast cancer	TMT	LTQ Orbitrap Elite	Fe-IMAC	[14.46194, '-', '-', '-']	P10636-5	MAPT	S365	GSK2110183@BT-474 cell line R2	Prat_507
33755436	NVKSKIGs(ph)TENLKHQ	0.992388	H	C	Profile	Breast cancer	TMT	LTQ Orbitrap Elite	Fe-IMAC	[18.40981, '-', '-', '-']	P10636-5	MAPT	S262	GSK2110183@BT-474 cell line R2	Prat_507
33755436	GAEIVYKs(ph)PVVSGDT	0.999549	H	C	Profile	Breast cancer	TMT	LTQ Orbitrap Elite	Fe-IMAC	[15.25129, '-', '-', '-']	P10636-5	MAPT	S365	GSK2110183@BT-474 cell line R2	Prat_507
33755436	SSPGSPGt(ph)PGSRSRT	0.999997	H	C	Profile	Breast cancer	TMT	LTQ Orbitrap Elite	Fe-IMAC	[14.36526, '-', '-', '-']	P10636-5	MAPT	T205	GSK2110183@BT-474 cell line R2	Prat_507
33755436	PGTPGSRs(ph)RTPSLPT	0.885543	H	C	Profile	Breast cancer	TMT	LTQ Orbitrap Elite	Fe-IMAC	[14.28279, '-', '-', '-']	P10636-5	MAPT	S210	GSK2110183@BT-474 cell line R2	Prat_507
33755436	PVVSGDTs(ph)PRHLSNV	0.955285	H	C	Profile	Breast cancer	TMT	LTQ Orbitrap Elite	Fe-IMAC	[15.72028, '-', '-', '-']	P10636-5	MAPT	S373	GSK2110183@BT-474 cell line R3	Prat_508
33755436	PVVSGDTs(ph)PRHLSNV	0.955285	H	C	Profile	Breast cancer	TMT	LTQ Orbitrap Elite	Fe-IMAC	[14.08649, '-', '-', '-']	P10636-5	MAPT	S373	GSK2110183@BT-474 cell line R3	Prat_508
33755436	SGYSSPGs(ph)PGTPGSR	0.758532	H	C	Profile	Breast cancer	TMT	LTQ Orbitrap Elite	Fe-IMAC	[14.52148, '-', '-', '-']	P10636-5	MAPT	S202	GSK2110183@BT-474 cell line R3	Prat_508
33755436	PVVSGDTs(ph)PRHLSNV	0.955285	H	C	Profile	Breast cancer	TMT	LTQ Orbitrap Elite	Fe-IMAC	[14.58407, '-', '-', '-']	P10636-5	MAPT	S373	GSK2110183@BT-474 cell line R3	Prat_508
33755436	SSPGSPGt(ph)PGSRSRT	0.999518	H	C	Profile	Breast cancer	TMT	LTQ Orbitrap Elite	Fe-IMAC	[14.49464, '-', '-', '-']	P10636-5	MAPT	T205	GSK2110183@BT-474 cell line R3	Prat_508
33755436	PVVSGDTs(ph)PRHLSNV	0.921279	H	C	Profile	Breast cancer	TMT	LTQ Orbitrap Elite	Fe-IMAC	[15.73507, '-', '-', '-']	P10636-5	MAPT	S373	GSK2110183@BT-474 cell line R4	Prat_509
33755436	PVVSGDTs(ph)PRHLSNV	0.921279	H	C	Profile	Breast cancer	TMT	LTQ Orbitrap Elite	Fe-IMAC	[14.1079, '-', '-', '-']	P10636-5	MAPT	S373	GSK2110183@BT-474 cell line R4	Prat_509
33755436	SGYSSPGs(ph)PGTPGSR	0.990927	H	C	Profile	Breast cancer	TMT	LTQ Orbitrap Elite	Fe-IMAC	[14.42919, '-', '-', '-']	P10636-5	MAPT	S202	GSK2110183@BT-474 cell line R4	Prat_509
33755436	NVKSKIGs(ph)TENLKHQ	0.957973	H	C	Profile	Breast cancer	TMT	LTQ Orbitrap Elite	Fe-IMAC	[18.51324, '-', '-', '-']	P10636-5	MAPT	S262	GSK2110183@BT-474 cell line R4	Prat_509
33755436	PVVSGDTs(ph)PRHLSNV	0.921279	H	C	Profile	Breast cancer	TMT	LTQ Orbitrap Elite	Fe-IMAC	[14.71194, '-', '-', '-']	P10636-5	MAPT	S373	GSK2110183@BT-474 cell line R4	Prat_509
33755436	KTPPAPKt(ph)PPSSGEP	0.988998	H	C	Profile	Breast cancer	TMT	LTQ Orbitrap Elite	Fe-IMAC	[14.43097, '-', '-', '-']	P10636-5	MAPT	T181	GSK2110183@BT-474 cell line R4	Prat_509
33755436	RVQSKIGs(ph)LDNITHV	0.99892	H	C	Profile	Breast cancer	TMT	LTQ Orbitrap Elite	Fe-IMAC	[15.29914, '-', '-', '-']	P10636-5	MAPT	S325	GSK690693@BT-474 cell line R1	Prat_511
33755436	KTPPAPKt(ph)PPSSGEP	0.999928	H	C	Profile	Breast cancer	TMT	LTQ Orbitrap Elite	Fe-IMAC	[14.26489, '-', '-', '-']	P10636-5	MAPT	T181	GSK690693@BT-474 cell line R1	Prat_511
33755436	GAEIVYKs(ph)PVVSGDT	0.999549	H	C	Profile	Breast cancer	TMT	LTQ Orbitrap Elite	Fe-IMAC	[14.27488, '-', '-', '-']	P10636-5	MAPT	S365	GSK690693@BT-474 cell line R2	Prat_512
33755436	NVKSKIGs(ph)TENLKHQ	0.992388	H	C	Profile	Breast cancer	TMT	LTQ Orbitrap Elite	Fe-IMAC	[18.22777, '-', '-', '-']	P10636-5	MAPT	S262	GSK690693@BT-474 cell line R2	Prat_512
33755436	GAEIVYKs(ph)PVVSGDT	0.999549	H	C	Profile	Breast cancer	TMT	LTQ Orbitrap Elite	Fe-IMAC	[15.28475, '-', '-', '-']	P10636-5	MAPT	S365	GSK690693@BT-474 cell line R2	Prat_512
33755436	SSPGSPGt(ph)PGSRSRT	0.999997	H	C	Profile	Breast cancer	TMT	LTQ Orbitrap Elite	Fe-IMAC	[14.60528, '-', '-', '-']	P10636-5	MAPT	T205	GSK690693@BT-474 cell line R2	Prat_512
33755436	PGTPGSRs(ph)RTPSLPT	0.885543	H	C	Profile	Breast cancer	TMT	LTQ Orbitrap Elite	Fe-IMAC	[14.36336, '-', '-', '-']	P10636-5	MAPT	S210	GSK690693@BT-474 cell line R2	Prat_512
33755436	PVVSGDTs(ph)PRHLSNV	0.955285	H	C	Profile	Breast cancer	TMT	LTQ Orbitrap Elite	Fe-IMAC	[15.60373, '-', '-', '-']	P10636-5	MAPT	S373	GSK690693@BT-474 cell line R3	Prat_513
33755436	PVVSGDTs(ph)PRHLSNV	0.955285	H	C	Profile	Breast cancer	TMT	LTQ Orbitrap Elite	Fe-IMAC	[13.96491, '-', '-', '-']	P10636-5	MAPT	S373	GSK690693@BT-474 cell line R3	Prat_513
33755436	SGYSSPGs(ph)PGTPGSR	0.758532	H	C	Profile	Breast cancer	TMT	LTQ Orbitrap Elite	Fe-IMAC	[14.36214, '-', '-', '-']	P10636-5	MAPT	S202	GSK690693@BT-474 cell line R3	Prat_513
33755436	PVVSGDTs(ph)PRHLSNV	0.955285	H	C	Profile	Breast cancer	TMT	LTQ Orbitrap Elite	Fe-IMAC	[14.67781, '-', '-', '-']	P10636-5	MAPT	S373	GSK690693@BT-474 cell line R3	Prat_513
33755436	SSPGSPGt(ph)PGSRSRT	0.999518	H	C	Profile	Breast cancer	TMT	LTQ Orbitrap Elite	Fe-IMAC	[14.29362, '-', '-', '-']	P10636-5	MAPT	T205	GSK690693@BT-474 cell line R3	Prat_513
33755436	PVVSGDTs(ph)PRHLSNV	0.921279	H	C	Profile	Breast cancer	TMT	LTQ Orbitrap Elite	Fe-IMAC	[15.70934, '-', '-', '-']	P10636-5	MAPT	S373	GSK690693@BT-474 cell line R4	Prat_514
33755436	PVVSGDTs(ph)PRHLSNV	0.921279	H	C	Profile	Breast cancer	TMT	LTQ Orbitrap Elite	Fe-IMAC	[14.12106, '-', '-', '-']	P10636-5	MAPT	S373	GSK690693@BT-474 cell line R4	Prat_514
33755436	SGYSSPGs(ph)PGTPGSR	0.990927	H	C	Profile	Breast cancer	TMT	LTQ Orbitrap Elite	Fe-IMAC	[14.56178, '-', '-', '-']	P10636-5	MAPT	S202	GSK690693@BT-474 cell line R4	Prat_514
33755436	NVKSKIGs(ph)TENLKHQ	0.957973	H	C	Profile	Breast cancer	TMT	LTQ Orbitrap Elite	Fe-IMAC	[18.44157, '-', '-', '-']	P10636-5	MAPT	S262	GSK690693@BT-474 cell line R4	Prat_514
33755436	PVVSGDTs(ph)PRHLSNV	0.921279	H	C	Profile	Breast cancer	TMT	LTQ Orbitrap Elite	Fe-IMAC	[14.93697, '-', '-', '-']	P10636-5	MAPT	S373	GSK690693@BT-474 cell line R4	Prat_514
33755436	KTPPAPKt(ph)PPSSGEP	0.988998	H	C	Profile	Breast cancer	TMT	LTQ Orbitrap Elite	Fe-IMAC	[14.62532, '-', '-', '-']	P10636-5	MAPT	T181	GSK690693@BT-474 cell line R4	Prat_514
33755436	RVQSKIGs(ph)LDNITHV	0.99892	H	C	Profile	Breast cancer	TMT	LTQ Orbitrap Elite	Fe-IMAC	[15.42961, '-', '-', '-']	P10636-5	MAPT	S325	Ipatasertib@BT-474 cell line R1	Prat_628
33755436	KTPPAPKt(ph)PPSSGEP	0.999928	H	C	Profile	Breast cancer	TMT	LTQ Orbitrap Elite	Fe-IMAC	[14.43085, '-', '-', '-']	P10636-5	MAPT	T181	Ipatasertib@BT-474 cell line R1	Prat_628
33755436	GAEIVYKs(ph)PVVSGDT	0.999549	H	C	Profile	Breast cancer	TMT	LTQ Orbitrap Elite	Fe-IMAC	[14.39524, '-', '-', '-']	P10636-5	MAPT	S365	Ipatasertib@BT-474 cell line R2	Prat_629
33755436	NVKSKIGs(ph)TENLKHQ	0.992388	H	C	Profile	Breast cancer	TMT	LTQ Orbitrap Elite	Fe-IMAC	[18.57984, '-', '-', '-']	P10636-5	MAPT	S262	Ipatasertib@BT-474 cell line R2	Prat_629
33755436	GAEIVYKs(ph)PVVSGDT	0.999549	H	C	Profile	Breast cancer	TMT	LTQ Orbitrap Elite	Fe-IMAC	[15.30795, '-', '-', '-']	P10636-5	MAPT	S365	Ipatasertib@BT-474 cell line R2	Prat_629
33755436	SSPGSPGt(ph)PGSRSRT	0.999997	H	C	Profile	Breast cancer	TMT	LTQ Orbitrap Elite	Fe-IMAC	[14.62568, '-', '-', '-']	P10636-5	MAPT	T205	Ipatasertib@BT-474 cell line R2	Prat_629
33755436	PGTPGSRs(ph)RTPSLPT	0.885543	H	C	Profile	Breast cancer	TMT	LTQ Orbitrap Elite	Fe-IMAC	[14.20926, '-', '-', '-']	P10636-5	MAPT	S210	Ipatasertib@BT-474 cell line R2	Prat_629
33755436	PVVSGDTs(ph)PRHLSNV	0.955285	H	C	Profile	Breast cancer	TMT	LTQ Orbitrap Elite	Fe-IMAC	[15.72425, '-', '-', '-']	P10636-5	MAPT	S373	Ipatasertib@BT-474 cell line R3	Prat_630
33755436	PVVSGDTs(ph)PRHLSNV	0.955285	H	C	Profile	Breast cancer	TMT	LTQ Orbitrap Elite	Fe-IMAC	[14.10176, '-', '-', '-']	P10636-5	MAPT	S373	Ipatasertib@BT-474 cell line R3	Prat_630
33755436	SGYSSPGs(ph)PGTPGSR	0.758532	H	C	Profile	Breast cancer	TMT	LTQ Orbitrap Elite	Fe-IMAC	[14.34678, '-', '-', '-']	P10636-5	MAPT	S202	Ipatasertib@BT-474 cell line R3	Prat_630
33755436	PVVSGDTs(ph)PRHLSNV	0.955285	H	C	Profile	Breast cancer	TMT	LTQ Orbitrap Elite	Fe-IMAC	[14.58678, '-', '-', '-']	P10636-5	MAPT	S373	Ipatasertib@BT-474 cell line R3	Prat_630
33755436	SSPGSPGt(ph)PGSRSRT	0.999518	H	C	Profile	Breast cancer	TMT	LTQ Orbitrap Elite	Fe-IMAC	[14.50594, '-', '-', '-']	P10636-5	MAPT	T205	Ipatasertib@BT-474 cell line R3	Prat_630
33755436	PVVSGDTs(ph)PRHLSNV	0.921279	H	C	Profile	Breast cancer	TMT	LTQ Orbitrap Elite	Fe-IMAC	[15.70602, '-', '-', '-']	P10636-5	MAPT	S373	Ipatasertib@BT-474 cell line R4	Prat_631
33755436	PVVSGDTs(ph)PRHLSNV	0.921279	H	C	Profile	Breast cancer	TMT	LTQ Orbitrap Elite	Fe-IMAC	[14.08806, '-', '-', '-']	P10636-5	MAPT	S373	Ipatasertib@BT-474 cell line R4	Prat_631
33755436	SGYSSPGs(ph)PGTPGSR	0.990927	H	C	Profile	Breast cancer	TMT	LTQ Orbitrap Elite	Fe-IMAC	[14.53239, '-', '-', '-']	P10636-5	MAPT	S202	Ipatasertib@BT-474 cell line R4	Prat_631
33755436	NVKSKIGs(ph)TENLKHQ	0.957973	H	C	Profile	Breast cancer	TMT	LTQ Orbitrap Elite	Fe-IMAC	[18.68878, '-', '-', '-']	P10636-5	MAPT	S262	Ipatasertib@BT-474 cell line R4	Prat_631
33755436	PVVSGDTs(ph)PRHLSNV	0.921279	H	C	Profile	Breast cancer	TMT	LTQ Orbitrap Elite	Fe-IMAC	[14.62654, '-', '-', '-']	P10636-5	MAPT	S373	Ipatasertib@BT-474 cell line R4	Prat_631
33755436	KTPPAPKt(ph)PPSSGEP	0.988998	H	C	Profile	Breast cancer	TMT	LTQ Orbitrap Elite	Fe-IMAC	[14.49322, '-', '-', '-']	P10636-5	MAPT	T181	Ipatasertib@BT-474 cell line R4	Prat_631
33755436	RVQSKIGs(ph)LDNITHV	0.99892	H	C	Profile	Breast cancer	TMT	LTQ Orbitrap Elite	Fe-IMAC	[15.71813, '-', '-', '-']	P10636-5	MAPT	S325	MK-2206@BT-474 cell line R1	Prat_727
33755436	KTPPAPKt(ph)PPSSGEP	0.999928	H	C	Profile	Breast cancer	TMT	LTQ Orbitrap Elite	Fe-IMAC	[14.59606, '-', '-', '-']	P10636-5	MAPT	T181	MK-2206@BT-474 cell line R1	Prat_727
33755436	GAEIVYKs(ph)PVVSGDT	0.999549	H	C	Profile	Breast cancer	TMT	LTQ Orbitrap Elite	Fe-IMAC	[14.50252, '-', '-', '-']	P10636-5	MAPT	S365	MK-2206@BT-474 cell line R2	Prat_728
33755436	NVKSKIGs(ph)TENLKHQ	0.992388	H	C	Profile	Breast cancer	TMT	LTQ Orbitrap Elite	Fe-IMAC	[18.53254, '-', '-', '-']	P10636-5	MAPT	S262	MK-2206@BT-474 cell line R2	Prat_728
33755436	GAEIVYKs(ph)PVVSGDT	0.999549	H	C	Profile	Breast cancer	TMT	LTQ Orbitrap Elite	Fe-IMAC	[15.29082, '-', '-', '-']	P10636-5	MAPT	S365	MK-2206@BT-474 cell line R2	Prat_728
33755436	SSPGSPGt(ph)PGSRSRT	0.999997	H	C	Profile	Breast cancer	TMT	LTQ Orbitrap Elite	Fe-IMAC	[14.41849, '-', '-', '-']	P10636-5	MAPT	T205	MK-2206@BT-474 cell line R2	Prat_728
33755436	PGTPGSRs(ph)RTPSLPT	0.885543	H	C	Profile	Breast cancer	TMT	LTQ Orbitrap Elite	Fe-IMAC	[14.22132, '-', '-', '-']	P10636-5	MAPT	S210	MK-2206@BT-474 cell line R2	Prat_728
33755436	PVVSGDTs(ph)PRHLSNV	0.955285	H	C	Profile	Breast cancer	TMT	LTQ Orbitrap Elite	Fe-IMAC	[15.86815, '-', '-', '-']	P10636-5	MAPT	S373	MK-2206@BT-474 cell line R3	Prat_729
33755436	PVVSGDTs(ph)PRHLSNV	0.955285	H	C	Profile	Breast cancer	TMT	LTQ Orbitrap Elite	Fe-IMAC	[14.33659, '-', '-', '-']	P10636-5	MAPT	S373	MK-2206@BT-474 cell line R3	Prat_729
33755436	SGYSSPGs(ph)PGTPGSR	0.758532	H	C	Profile	Breast cancer	TMT	LTQ Orbitrap Elite	Fe-IMAC	[14.52729, '-', '-', '-']	P10636-5	MAPT	S202	MK-2206@BT-474 cell line R3	Prat_729
33755436	PVVSGDTs(ph)PRHLSNV	0.955285	H	C	Profile	Breast cancer	TMT	LTQ Orbitrap Elite	Fe-IMAC	[14.62147, '-', '-', '-']	P10636-5	MAPT	S373	MK-2206@BT-474 cell line R3	Prat_729
33755436	SSPGSPGt(ph)PGSRSRT	0.999518	H	C	Profile	Breast cancer	TMT	LTQ Orbitrap Elite	Fe-IMAC	[14.56165, '-', '-', '-']	P10636-5	MAPT	T205	MK-2206@BT-474 cell line R3	Prat_729
33755436	PVVSGDTs(ph)PRHLSNV	0.921279	H	C	Profile	Breast cancer	TMT	LTQ Orbitrap Elite	Fe-IMAC	[15.86967, '-', '-', '-']	P10636-5	MAPT	S373	MK-2206@BT-474 cell line R4	Prat_730
33755436	PVVSGDTs(ph)PRHLSNV	0.921279	H	C	Profile	Breast cancer	TMT	LTQ Orbitrap Elite	Fe-IMAC	[13.85659, '-', '-', '-']	P10636-5	MAPT	S373	MK-2206@BT-474 cell line R4	Prat_730
33755436	SGYSSPGs(ph)PGTPGSR	0.990927	H	C	Profile	Breast cancer	TMT	LTQ Orbitrap Elite	Fe-IMAC	[14.44999, '-', '-', '-']	P10636-5	MAPT	S202	MK-2206@BT-474 cell line R4	Prat_730
33755436	NVKSKIGs(ph)TENLKHQ	0.957973	H	C	Profile	Breast cancer	TMT	LTQ Orbitrap Elite	Fe-IMAC	[18.65977, '-', '-', '-']	P10636-5	MAPT	S262	MK-2206@BT-474 cell line R4	Prat_730
33755436	PVVSGDTs(ph)PRHLSNV	0.921279	H	C	Profile	Breast cancer	TMT	LTQ Orbitrap Elite	Fe-IMAC	[14.44931, '-', '-', '-']	P10636-5	MAPT	S373	MK-2206@BT-474 cell line R4	Prat_730
33755436	KTPPAPKt(ph)PPSSGEP	0.988998	H	C	Profile	Breast cancer	TMT	LTQ Orbitrap Elite	Fe-IMAC	[14.57077, '-', '-', '-']	P10636-5	MAPT	T181	MK-2206@BT-474 cell line R4	Prat_730
34124911	SPVVS000GDT00S(ph)PR	0.793422	H	C	Profiling	Inflammation	Label free	TiO2	Q Exactive Orbitrap	[19.29643, 19.32275, 21.68509, 20.71826, 19.83024, 20.26654]	P10636-3	MAPT	S279	TGF-beta(0d)@hSAECs	Prat_1185
34124911	SPVVS000GDT00S(ph)PR	0.793422	H	C	Profiling	Inflammation	Label free	TiO2	Q Exactive Orbitrap	[22.02422, 19.60359, 18.40262, 19.06749, 18.94065, 18.93086]	P10636-3	MAPT	S279	TGF-beta(1d)@hSAECs	Prat_1186
34124911	SPVVS000GDT00S(ph)PR	0.793422	H	C	Profiling	Inflammation	Label free	TiO2	Q Exactive Orbitrap	[19.29253, 17.83269, 18.78676, 19.00839, 18.63617, 22.53633]	P10636-3	MAPT	S279	TGF-beta(3d)@hSAECs	Prat_1187
34124911	SPVVS000GDT00S(ph)PR	0.793422	H	C	Profiling	Inflammation	Label free	TiO2	Q Exactive Orbitrap	[19.28565, 19.07566, 19.11262, 19.45257, 18.78069, 20.98531]	P10636-3	MAPT	S279	TGF-beta+BMS-345541(0d)@hSAECs	Prat_1189
34124911	SPVVS000GDT00S(ph)PR	0.793422	H	C	Profiling	Inflammation	Label free	TiO2	Q Exactive Orbitrap	[21.67616, 19.21425, 18.26233, 19.35328, 18.70471, 20.69639]	P10636-3	MAPT	S279	TGF-beta+BMS-345541(1d)@hSAECs	Prat_1190
34124911	SPVVS000GDT00S(ph)PR	0.793422	H	C	Profiling	Inflammation	Label free	TiO2	Q Exactive Orbitrap	[20.16606, 18.90155, 18.85513, 19.35094, 17.76628, 18.86623]	P10636-3	MAPT	S279	TGF-beta+BMS-345541(3d)@hSAECs	Prat_1191
34124911	TDHGAEIVYKS(ph)PVVS(ph)GDTSPR	0.98025	H	C	Profiling	Inflammation	Label free	TiO2	Q Exactive Orbitrap	[21.20777, 21.00023, 21.8493, 21.44486, 23.34394, 22.46226]	P10636-3	MAPT	S275	TGF-beta(0d)@hSAECs	Prat_1185
34124911	TDHGAEIVYKS(ph)PVVS(ph)GDTSPR	0.98025	H	C	Profiling	Inflammation	Label free	TiO2	Q Exactive Orbitrap	[19.45029, 23.41455, 23.39937, 24.20404, 24.33293, 24.05424]	P10636-3	MAPT	S275	TGF-beta(0d)@hSAECs	Prat_1185
34124911	TDHGAEIVYKS(ph)PVVS(ph)GDTSPR	0.98025	H	C	Profiling	Inflammation	Label free	TiO2	Q Exactive Orbitrap	[18.87017, 19.91604, 19.21232, 21.87279, 20.01249, 18.41175]	P10636-3	MAPT	S275	TGF-beta(1d)@hSAECs	Prat_1186
34124911	TDHGAEIVYKS(ph)PVVS(ph)GDTSPR	0.98025	H	C	Profiling	Inflammation	Label free	TiO2	Q Exactive Orbitrap	[20.94621, 19.89455, 18.82623, 21.43135, 19.15265, 21.04213]	P10636-3	MAPT	S275	TGF-beta(1d)@hSAECs	Prat_1186
34124911	TDHGAEIVYKS(ph)PVVS(ph)GDTSPR	0.98025	H	C	Profiling	Inflammation	Label free	TiO2	Q Exactive Orbitrap	[19.84329, 18.65939, 22.57365, 20.73298, 19.09808, 19.18364]	P10636-3	MAPT	S275	TGF-beta(3d)@hSAECs	Prat_1187
34124911	TDHGAEIVYKS(ph)PVVS(ph)GDTSPR	0.98025	H	C	Profiling	Inflammation	Label free	TiO2	Q Exactive Orbitrap	[22.23935, 21.39357, 22.22844, 22.10546, 19.23255, 21.24638]	P10636-3	MAPT	S275	TGF-beta(3d)@hSAECs	Prat_1187
34124911	TDHGAEIVYKS(ph)PVVS(ph)GDTSPR	0.98025	H	C	Profiling	Inflammation	Label free	TiO2	Q Exactive Orbitrap	[19.45453, 21.53801, 21.66001, 19.89934, 21.1337, 21.88945]	P10636-3	MAPT	S275	TGF+BMS-345541(0d)@hSAECs	Prat_1195
34124911	TDHGAEIVYKS(ph)PVVS(ph)GDTSPR	0.98025	H	C	Profiling	Inflammation	Label free	TiO2	Q Exactive Orbitrap	[21.81671, 18.74209, 18.71581, 17.79541, 18.3231, 19.34559]	P10636-3	MAPT	S275	TGF+BMS-345541(0d)@hSAECs	Prat_1195
34124911	TDHGAEIVYKS(ph)PVVS(ph)GDTSPR	0.98025	H	C	Profiling	Inflammation	Label free	TiO2	Q Exactive Orbitrap	[19.50011, 22.22785, 19.39512, 19.37173, 21.14376, 22.44632]	P10636-3	MAPT	S275	TGF+BMS-345541(1d)@hSAECs	Prat_1196
34124911	TDHGAEIVYKS(ph)PVVS(ph)GDTSPR	0.98025	H	C	Profiling	Inflammation	Label free	TiO2	Q Exactive Orbitrap	[19.69411, 19.67856, 22.71356, 19.37538, 19.65077, 22.15774]	P10636-3	MAPT	S275	TGF+BMS-345541(1d)@hSAECs	Prat_1196
34124911	TDHGAEIVYKS(ph)PVVS(ph)GDTSPR	0.98025	H	C	Profiling	Inflammation	Label free	TiO2	Q Exactive Orbitrap	[18.21195, 18.32354, 21.91947, 18.98422, 20.56421, 22.35942]	P10636-3	MAPT	S275	TGF+BMS-345541(3d)@hSAECs	Prat_1197
34124911	TDHGAEIVYKS(ph)PVVS(ph)GDTSPR	0.98025	H	C	Profiling	Inflammation	Label free	TiO2	Q Exactive Orbitrap	[22.28416, 20.21492, 19.17686, 18.29298, 18.49186, 18.89406]	P10636-3	MAPT	S275	TGF+BMS-345541(3d)@hSAECs	Prat_1197
35838755	VAVVRT(ph)PPKS(ph)PSSAK	0.999967	H	C	Profiling	Renal cancer	SILAC	Enrichment (no details)	Mass spec( no details)	[71539000.0, 62796000.0]	P10636-9	MAPT	T566	DMSO@A498 cancer cell	Prat_305
35838755	VAVVRT(ph)PPKS(ph)PSSAK	0.999967	H	C	Profiling	Renal cancer	SILAC	Enrichment (no details)	Mass spec(no details)	[71539000.0, 62796000.0]	P10636-9	MAPT	T566	EA@A498 cell	Prat_403
36483536	AKTDHGAEIVYKS(ph)PVVS(ph)GDT(ph)SPR	0.999998	H	C	Profiling	CCR5 signaling	SILAC	TiO2	LTQ Orbitrap Velos	['Present']	P10636-9	MAPT	S735	CCR5 induced long-term activity	Prat_152
26552605	_HLS(ph)NVS(ph)S(ph)TGS(ph)IDMVDSPQLATLADEVSASLAK_	0.935499	H	C	Profiling	Sequential enrichment	Not mentioned	Ti4+-IMAC	Q Exactive	36031000	P10636	MAPT	S729	Pervanadate@Jurkat cells exp1	Prat_849
26552605	_SGYSSPGS(ph)PGTPGSR_	0.965817	H	C	Profiling	Sequential enrichment	Not mentioned	Ti4+-IMAC	Q Exactive	25008000	P10636	MAPT	S519	Pervanadate@Jurkat cells exp1	Prat_849
26552605	_TDHGAEIVYKS(ph)PVVS(ph)GDT(ph)SPR_	0.964077	H	C	Profiling	Sequential enrichment	Not mentioned	Ti4+-IMAC	Q Exactive	23712000	P10636	MAPT	S713	Pervanadate@Jurkat cells exp1	Prat_849
26552605	_VAVVRT(ph)PPKS(ph)PSSAK_	0.760359	H	C	Profiling	Sequential enrichment	Not mentioned	Ti4+-IMAC	Q Exactive	15002000	P10636	MAPT	S552	Pervanadate@Jurkat cells exp1	Prat_849
29449344	TDHGAEIVYKS(ph)PVVS(ph)GDTSPR	0.999194	H	C	Profiling	Benzonase digestion		Fe3+-IMAC	Orbitrap Q- Exactive HF	Present	P10636	MAPT	S713	Optimised cell lysis@HEK cells	Prat_814
29449344	TDHGAEIVYKS(ph)PVVS(ph)GDTS(ph)PR	0.786208	H	C	Profiling	Benzonase digestion		Fe3+-IMAC	Orbitrap Q- Exactive HF	Present	P10636	MAPT	S721	Standard cell lysis@HEK cells	Prat_1136
29449344	IGS(ph)TENLK	0.994954	H	C	Profiling	Benzonase digestion		Fe3+-IMAC	Orbitrap Q- Exactive HF	Present	P10636	MAPT	S579	Standard cell lysis@HEK cells	Prat_1136
30624053	IGS(ph)LDNITHVPGGGNK	99.99	H	C	Profiling	Colon carcinoma	Not mentioned	TiO2	Q-Exactive HF	Presesnt	P10636	MAPT	S673	SCX-RPLC-CZE-MS/MS@HCT116 cell	Prat_1039
21406692	VAVVRT(ph)PPKS(ph)PSSAK	0.97	H	C	Profiling	no disease	Label free	TiO2	Q Exactive HF	['Presnt']	P10636	MAPT	T548	NCM(1h)@HUES9 cell	Prat_778
21406692	VAVVRT(ph)PPKS(ph)PSSAK	0.97	H	C	Profiling	no disease	Label free	TiO2	Q Exactive HF	['Presnt']	P10636	MAPT	S552	NCM(1h)@HUES9 cell	Prat_778
21406692	VAVVRT(ph)PPKS(ph)PSSAK	0.97	H	C	Profiling	no disease	Label free	TiO2	Q Exactive HF	['Presnt']	P10636	MAPT	T548	NCM(24h)@HUES9 cell	Prat_779
21406692	VAVVRT(ph)PPKS(ph)PSSAK	0.97	H	C	Profiling	no disease	Label free	TiO2	Q Exactive HF	['Presnt']	P10636	MAPT	S552	NCM(24h)@HUES9 cell	Prat_779
21406692	VAVVRT(ph)PPKS(ph)PSSAK	0.97	H	C	Profiling	no disease	Label free	TiO2	Q Exactive HF	['Presnt']	P10636	MAPT	T548	NCM(6h)@HUES9 cell	Prat_781
21406692	VAVVRT(ph)PPKS(ph)PSSAK	0.97	H	C	Profiling	no disease	Label free	TiO2	Q Exactive HF	['Presnt']	P10636	MAPT	S552	NCM(6h)@HUES9 cell	Prat_781
21406692	VAVVRT(ph)PPKS(ph)PSSAK	0.97	H	C	Profiling	no disease	Label free	TiO2	Q Exactive HF	['Present']	P10636	MAPT	T548	PMA(1h)@HUES9 cell	Prat_908
21406692	VAVVRT(ph)PPKS(ph)PSSAK	0.97	H	C	Profiling	no disease	Label free	TiO2	Q Exactive HF	['Present']	P10636	MAPT	S552	PMA(1h)@HUES9 cell	Prat_908
21406692	VAVVRT(ph)PPKS(ph)PSSAK	0.97	H	C	Profiling	no disease	Label free	TiO2	Q Exactive HF	['Present']	P10636	MAPT	T548	PMA(24h)@HUES9 cell	Prat_909
21406692	VAVVRT(ph)PPKS(ph)PSSAK	0.97	H	C	Profiling	no disease	Label free	TiO2	Q Exactive HF	['Present']	P10636	MAPT	S552	PMA(24h)@HUES9 cell	Prat_909
21406692	VAVVRT(ph)PPKS(ph)PSSAK	0.97	H	C	Profiling	no disease	Label free	TiO2	Q Exactive HF	['Present']	P10636	MAPT	T548	PMA(30min)@HUES9 cell	Prat_911
21406692	VAVVRT(ph)PPKS(ph)PSSAK	0.97	H	C	Profiling	no disease	Label free	TiO2	Q Exactive HF	['Present']	P10636	MAPT	S552	PMA(30min)@HUES9 cell	Prat_911
21406692	VAVVRT(ph)PPKS(ph)PSSAK	0.97	H	C	Profiling	no disease	Label free	TiO2	Q Exactive HF	['Present']	P10636	MAPT	T548	PMA(6h)@HUES9 cell	Prat_915
21406692	VAVVRT(ph)PPKS(ph)PSSAK	0.97	H	C	Profiling	no disease	Label free	TiO2	Q Exactive HF	['Present']	P10636	MAPT	S552	PMA(6h)@HUES9 cell	Prat_915
30177828	EEVDEDRDVDESS(ph)PQDS(ph)PPSK	0.790464	H	C	Profiling	Infection	Label free	EasyPhos	LTQ-Orbitrap XL + Orbitrap Q Exactive HF	[13.68]	P10636	MAPT	S228	Mock(24h)@SK-N-BE2 cells	Prat_760
30177828	EEVDEDRDVDESS(ph)PQDS(ph)PPSK	0.790464	H	C	Profiling	Infection	Label free	EasyPhos	LTQ-Orbitrap XL + Orbitrap Q Exactive HF	[13.68]	P10636	MAPT	S232	Mock(24h)@SK-N-BE2 cells	Prat_760
30177828	SGYSSPGS(ph)PGT(ph)PGSR	0.991931	H	C	Profiling	Infection	Label free	EasyPhos	LTQ-Orbitrap XL + Orbitrap Q Exactive HF	[22.3]	P10636	MAPT	S519	Mock(24h)@SK-N-BE2 cells	Prat_760
30177828	SGYSSPGS(ph)PGT(ph)PGSR	0.991931	H	C	Profiling	Infection	Label free	EasyPhos	LTQ-Orbitrap XL + Orbitrap Q Exactive HF	[22.3]	P10636	MAPT	T522	Mock(24h)@SK-N-BE2 cells	Prat_760
30177828	AKTDHGAEIVYKS(ph)PVVS(ph)GDTS(ph)PR	0.951089	H	C	Profiling	Infection	Label free	EasyPhos	LTQ-Orbitrap XL + Orbitrap Q Exactive HF	[25.39]	P10636	MAPT	S713	Mock(24h)@SK-N-BE2 cells	Prat_760
30177828	AKTDHGAEIVYKS(ph)PVVS(ph)GDTS(ph)PR	0.951089	H	C	Profiling	Infection	Label free	EasyPhos	LTQ-Orbitrap XL + Orbitrap Q Exactive HF	[25.39]	P10636	MAPT	S717	Mock(24h)@SK-N-BE2 cells	Prat_760
30177828	AKTDHGAEIVYKS(ph)PVVS(ph)GDTS(ph)PR	0.951089	H	C	Profiling	Infection	Label free	EasyPhos	LTQ-Orbitrap XL + Orbitrap Q Exactive HF	[25.39]	P10636	MAPT	S721	Mock(24h)@SK-N-BE2 cells	Prat_760
30177828	AKTDHGAEIVYKS(ph)PVVS(ph)GDT(ph)SPR	0.882167	H	C	Profiling	Infection	Label free	EasyPhos	LTQ-Orbitrap XL + Orbitrap Q Exactive HF	[25.36]	P10636	MAPT	S713	Mock(24h)@SK-N-BE2 cells	Prat_760
30177828	AKTDHGAEIVYKS(ph)PVVS(ph)GDT(ph)SPR	0.882167	H	C	Profiling	Infection	Label free	EasyPhos	LTQ-Orbitrap XL + Orbitrap Q Exactive HF	[25.36]	P10636	MAPT	S717	Mock(24h)@SK-N-BE2 cells	Prat_760
30177828	AKTDHGAEIVYKS(ph)PVVS(ph)GDT(ph)SPR	0.882167	H	C	Profiling	Infection	Label free	EasyPhos	LTQ-Orbitrap XL + Orbitrap Q Exactive HF	[25.36]	P10636	MAPT	T720	Mock(24h)@SK-N-BE2 cells	Prat_760
30177828	AKTDHGAEIVY(ph)KS(ph)PVVSGDTSPR	0.841421	H	C	Profiling	Infection	Label free	EasyPhos	LTQ-Orbitrap XL + Orbitrap Q Exactive HF	[22.72]	P10636	MAPT	Y711	Mock(24h)@SK-N-BE2 cells	Prat_760
30177828	AKTDHGAEIVY(ph)KS(ph)PVVSGDTSPR	0.841421	H	C	Profiling	Infection	Label free	EasyPhos	LTQ-Orbitrap XL + Orbitrap Q Exactive HF	[22.72]	P10636	MAPT	S713	Mock(24h)@SK-N-BE2 cells	Prat_760
30177828	TPPAPKT(ph)PPSSGEPPKS(ph)GDR	0.986432	H	C	Profiling	Infection	Label free	EasyPhos	LTQ-Orbitrap XL + Orbitrap Q Exactive HF	[22.94]	P10636	MAPT	T498	Mock(24h)@SK-N-BE2 cells	Prat_760
30177828	TPPAPKT(ph)PPSSGEPPKS(ph)GDR	0.986432	H	C	Profiling	Infection	Label free	EasyPhos	LTQ-Orbitrap XL + Orbitrap Q Exactive HF	[22.94]	P10636	MAPT	S508	Mock(24h)@SK-N-BE2 cells	Prat_760
30177828	EEVDEDRDVDESS(ph)PQDS(ph)PPSK	0.790464	H	C	Profiling	Infection	Label free	EasyPhos	LTQ-Orbitrap XL + Orbitrap Q Exactive HF	[12.72]	P10636	MAPT	S228	Mock(48h)@SK-N-BE2 cells	Prat_761
30177828	EEVDEDRDVDESS(ph)PQDS(ph)PPSK	0.790464	H	C	Profiling	Infection	Label free	EasyPhos	LTQ-Orbitrap XL + Orbitrap Q Exactive HF	[12.72]	P10636	MAPT	S232	Mock(48h)@SK-N-BE2 cells	Prat_761
30177828	SGYSSPGS(ph)PGT(ph)PGSR	0.991931	H	C	Profiling	Infection	Label free	EasyPhos	LTQ-Orbitrap XL + Orbitrap Q Exactive HF	[22.48]	P10636	MAPT	S519	Mock(48h)@SK-N-BE2 cells	Prat_761
30177828	SGYSSPGS(ph)PGT(ph)PGSR	0.991931	H	C	Profiling	Infection	Label free	EasyPhos	LTQ-Orbitrap XL + Orbitrap Q Exactive HF	[22.48]	P10636	MAPT	T522	Mock(48h)@SK-N-BE2 cells	Prat_761
30177828	AKTDHGAEIVYKS(ph)PVVS(ph)GDTS(ph)PR	0.951089	H	C	Profiling	Infection	Label free	EasyPhos	LTQ-Orbitrap XL + Orbitrap Q Exactive HF	[25.6]	P10636	MAPT	S713	Mock(48h)@SK-N-BE2 cells	Prat_761
30177828	AKTDHGAEIVYKS(ph)PVVS(ph)GDTS(ph)PR	0.951089	H	C	Profiling	Infection	Label free	EasyPhos	LTQ-Orbitrap XL + Orbitrap Q Exactive HF	[25.6]	P10636	MAPT	S717	Mock(48h)@SK-N-BE2 cells	Prat_761
30177828	AKTDHGAEIVYKS(ph)PVVS(ph)GDTS(ph)PR	0.951089	H	C	Profiling	Infection	Label free	EasyPhos	LTQ-Orbitrap XL + Orbitrap Q Exactive HF	[25.6]	P10636	MAPT	S721	Mock(48h)@SK-N-BE2 cells	Prat_761
30177828	AKTDHGAEIVYKS(ph)PVVS(ph)GDT(ph)SPR	0.882167	H	C	Profiling	Infection	Label free	EasyPhos	LTQ-Orbitrap XL + Orbitrap Q Exactive HF	[25.31]	P10636	MAPT	S713	Mock(48h)@SK-N-BE2 cells	Prat_761
30177828	AKTDHGAEIVYKS(ph)PVVS(ph)GDT(ph)SPR	0.882167	H	C	Profiling	Infection	Label free	EasyPhos	LTQ-Orbitrap XL + Orbitrap Q Exactive HF	[25.31]	P10636	MAPT	S717	Mock(48h)@SK-N-BE2 cells	Prat_761
30177828	AKTDHGAEIVYKS(ph)PVVS(ph)GDT(ph)SPR	0.882167	H	C	Profiling	Infection	Label free	EasyPhos	LTQ-Orbitrap XL + Orbitrap Q Exactive HF	[25.31]	P10636	MAPT	T720	Mock(48h)@SK-N-BE2 cells	Prat_761
30177828	AKTDHGAEIVY(ph)KS(ph)PVVSGDTSPR	0.841421	H	C	Profiling	Infection	Label free	EasyPhos	LTQ-Orbitrap XL + Orbitrap Q Exactive HF	[23.35]	P10636	MAPT	Y711	Mock(48h)@SK-N-BE2 cells	Prat_761
30177828	AKTDHGAEIVY(ph)KS(ph)PVVSGDTSPR	0.841421	H	C	Profiling	Infection	Label free	EasyPhos	LTQ-Orbitrap XL + Orbitrap Q Exactive HF	[23.35]	P10636	MAPT	S713	Mock(48h)@SK-N-BE2 cells	Prat_761
30177828	TPPAPKT(ph)PPSSGEPPKS(ph)GDR	0.986432	H	C	Profiling	Infection	Label free	EasyPhos	LTQ-Orbitrap XL + Orbitrap Q Exactive HF	[23.08]	P10636	MAPT	T498	Mock(48h)@SK-N-BE2 cells	Prat_761
30177828	TPPAPKT(ph)PPSSGEPPKS(ph)GDR	0.986432	H	C	Profiling	Infection	Label free	EasyPhos	LTQ-Orbitrap XL + Orbitrap Q Exactive HF	[23.08]	P10636	MAPT	S508	Mock(48h)@SK-N-BE2 cells	Prat_761
30177828	EEVDEDRDVDESS(ph)PQDS(ph)PPSK	0.790464	H	C	Profiling	Infection	Label free	EasyPhos	LTQ-Orbitrap XL + Orbitrap Q Exactive HF	[12]	P10636	MAPT	S228	Mock(72h)@SK-N-BE2 cells	Prat_763
30177828	EEVDEDRDVDESS(ph)PQDS(ph)PPSK	0.790464	H	C	Profiling	Infection	Label free	EasyPhos	LTQ-Orbitrap XL + Orbitrap Q Exactive HF	[12]	P10636	MAPT	S232	Mock(72h)@SK-N-BE2 cells	Prat_763
30177828	SGYSSPGS(ph)PGT(ph)PGSR	0.991931	H	C	Profiling	Infection	Label free	EasyPhos	LTQ-Orbitrap XL + Orbitrap Q Exactive HF	[22.38]	P10636	MAPT	S519	Mock(72h)@SK-N-BE2 cells	Prat_763
30177828	SGYSSPGS(ph)PGT(ph)PGSR	0.991931	H	C	Profiling	Infection	Label free	EasyPhos	LTQ-Orbitrap XL + Orbitrap Q Exactive HF	[22.38]	P10636	MAPT	T522	Mock(72h)@SK-N-BE2 cells	Prat_763
30177828	AKTDHGAEIVYKS(ph)PVVS(ph)GDTS(ph)PR	0.951089	H	C	Profiling	Infection	Label free	EasyPhos	LTQ-Orbitrap XL + Orbitrap Q Exactive HF	[25.81]	P10636	MAPT	S713	Mock(72h)@SK-N-BE2 cells	Prat_763
30177828	AKTDHGAEIVYKS(ph)PVVS(ph)GDTS(ph)PR	0.951089	H	C	Profiling	Infection	Label free	EasyPhos	LTQ-Orbitrap XL + Orbitrap Q Exactive HF	[25.81]	P10636	MAPT	S717	Mock(72h)@SK-N-BE2 cells	Prat_763
30177828	AKTDHGAEIVYKS(ph)PVVS(ph)GDTS(ph)PR	0.951089	H	C	Profiling	Infection	Label free	EasyPhos	LTQ-Orbitrap XL + Orbitrap Q Exactive HF	[25.81]	P10636	MAPT	S721	Mock(72h)@SK-N-BE2 cells	Prat_763
30177828	AKTDHGAEIVYKS(ph)PVVS(ph)GDT(ph)SPR	0.882167	H	C	Profiling	Infection	Label free	EasyPhos	LTQ-Orbitrap XL + Orbitrap Q Exactive HF	[25.34]	P10636	MAPT	S713	Mock(72h)@SK-N-BE2 cells	Prat_763
30177828	AKTDHGAEIVYKS(ph)PVVS(ph)GDT(ph)SPR	0.882167	H	C	Profiling	Infection	Label free	EasyPhos	LTQ-Orbitrap XL + Orbitrap Q Exactive HF	[25.34]	P10636	MAPT	S717	Mock(72h)@SK-N-BE2 cells	Prat_763
30177828	AKTDHGAEIVYKS(ph)PVVS(ph)GDT(ph)SPR	0.882167	H	C	Profiling	Infection	Label free	EasyPhos	LTQ-Orbitrap XL + Orbitrap Q Exactive HF	[25.34]	P10636	MAPT	T720	Mock(72h)@SK-N-BE2 cells	Prat_763
30177828	AKTDHGAEIVY(ph)KS(ph)PVVSGDTSPR	0.841421	H	C	Profiling	Infection	Label free	EasyPhos	LTQ-Orbitrap XL + Orbitrap Q Exactive HF	[23.73]	P10636	MAPT	Y711	Mock(72h)@SK-N-BE2 cells	Prat_763
30177828	AKTDHGAEIVY(ph)KS(ph)PVVSGDTSPR	0.841421	H	C	Profiling	Infection	Label free	EasyPhos	LTQ-Orbitrap XL + Orbitrap Q Exactive HF	[23.73]	P10636	MAPT	S713	Mock(72h)@SK-N-BE2 cells	Prat_763
30177828	TPPAPKT(ph)PPSSGEPPKS(ph)GDR	0.986432	H	C	Profiling	Infection	Label free	EasyPhos	LTQ-Orbitrap XL + Orbitrap Q Exactive HF	[22.71]	P10636	MAPT	T498	Mock(72h)@SK-N-BE2 cells	Prat_763
30177828	TPPAPKT(ph)PPSSGEPPKS(ph)GDR	0.986432	H	C	Profiling	Infection	Label free	EasyPhos	LTQ-Orbitrap XL + Orbitrap Q Exactive HF	[22.71]	P10636	MAPT	S508	Mock(72h)@SK-N-BE2 cells	Prat_763
30177828	EEVDEDRDVDESS(ph)PQDS(ph)PPSK	0.790464	H	C	Profiling	Infection	Label free	EasyPhos	LTQ-Orbitrap XL + Orbitrap Q Exactive HF	[12.8]	P10636	MAPT	S228	ZIKV(24h)@SK-N-BE2 cells	Prat_1392
30177828	EEVDEDRDVDESS(ph)PQDS(ph)PPSK	0.790464	H	C	Profiling	Infection	Label free	EasyPhos	LTQ-Orbitrap XL + Orbitrap Q Exactive HF	[12.8]	P10636	MAPT	S232	ZIKV(24h)@SK-N-BE2 cells	Prat_1392
30177828	SGYSSPGS(ph)PGT(ph)PGSR	0.991931	H	C	Profiling	Infection	Label free	EasyPhos	LTQ-Orbitrap XL + Orbitrap Q Exactive HF	[23.2]	P10636	MAPT	S519	ZIKV(24h)@SK-N-BE2 cells	Prat_1392
30177828	SGYSSPGS(ph)PGT(ph)PGSR	0.991931	H	C	Profiling	Infection	Label free	EasyPhos	LTQ-Orbitrap XL + Orbitrap Q Exactive HF	[23.2]	P10636	MAPT	T522	ZIKV(24h)@SK-N-BE2 cells	Prat_1392
30177828	AKTDHGAEIVYKS(ph)PVVS(ph)GDTS(ph)PR	0.951089	H	C	Profiling	Infection	Label free	EasyPhos	LTQ-Orbitrap XL + Orbitrap Q Exactive HF	[25.34]	P10636	MAPT	S713	ZIKV(24h)@SK-N-BE2 cells	Prat_1392
30177828	AKTDHGAEIVYKS(ph)PVVS(ph)GDTS(ph)PR	0.951089	H	C	Profiling	Infection	Label free	EasyPhos	LTQ-Orbitrap XL + Orbitrap Q Exactive HF	[25.34]	P10636	MAPT	S717	ZIKV(24h)@SK-N-BE2 cells	Prat_1392
30177828	AKTDHGAEIVYKS(ph)PVVS(ph)GDTS(ph)PR	0.951089	H	C	Profiling	Infection	Label free	EasyPhos	LTQ-Orbitrap XL + Orbitrap Q Exactive HF	[25.34]	P10636	MAPT	S721	ZIKV(24h)@SK-N-BE2 cells	Prat_1392
30177828	AKTDHGAEIVYKS(ph)PVVS(ph)GDT(ph)SPR	0.882167	H	C	Profiling	Infection	Label free	EasyPhos	LTQ-Orbitrap XL + Orbitrap Q Exactive HF	[25.45]	P10636	MAPT	S713	ZIKV(24h)@SK-N-BE2 cells	Prat_1392
30177828	AKTDHGAEIVYKS(ph)PVVS(ph)GDT(ph)SPR	0.882167	H	C	Profiling	Infection	Label free	EasyPhos	LTQ-Orbitrap XL + Orbitrap Q Exactive HF	[25.45]	P10636	MAPT	S717	ZIKV(24h)@SK-N-BE2 cells	Prat_1392
30177828	AKTDHGAEIVYKS(ph)PVVS(ph)GDT(ph)SPR	0.882167	H	C	Profiling	Infection	Label free	EasyPhos	LTQ-Orbitrap XL + Orbitrap Q Exactive HF	[25.45]	P10636	MAPT	T720	ZIKV(24h)@SK-N-BE2 cells	Prat_1392
30177828	AKTDHGAEIVY(ph)KS(ph)PVVSGDTSPR	0.841421	H	C	Profiling	Infection	Label free	EasyPhos	LTQ-Orbitrap XL + Orbitrap Q Exactive HF	[22.26]	P10636	MAPT	Y711	ZIKV(24h)@SK-N-BE2 cells	Prat_1392
30177828	AKTDHGAEIVY(ph)KS(ph)PVVSGDTSPR	0.841421	H	C	Profiling	Infection	Label free	EasyPhos	LTQ-Orbitrap XL + Orbitrap Q Exactive HF	[22.26]	P10636	MAPT	S713	ZIKV(24h)@SK-N-BE2 cells	Prat_1392
30177828	TPPAPKT(ph)PPSSGEPPKS(ph)GDR	0.986432	H	C	Profiling	Infection	Label free	EasyPhos	LTQ-Orbitrap XL + Orbitrap Q Exactive HF	[23.09]	P10636	MAPT	T498	ZIKV(24h)@SK-N-BE2 cells	Prat_1392
30177828	TPPAPKT(ph)PPSSGEPPKS(ph)GDR	0.986432	H	C	Profiling	Infection	Label free	EasyPhos	LTQ-Orbitrap XL + Orbitrap Q Exactive HF	[23.09]	P10636	MAPT	S508	ZIKV(24h)@SK-N-BE2 cells	Prat_1392
30177828	EEVDEDRDVDESS(ph)PQDS(ph)PPSK	0.790464	H	C	Profiling	Infection	Label free	EasyPhos	LTQ-Orbitrap XL + Orbitrap Q Exactive HF	[10.96]	P10636	MAPT	S228	ZIKV(48h)@SK-N-BE2 cells	Prat_1393
30177828	EEVDEDRDVDESS(ph)PQDS(ph)PPSK	0.790464	H	C	Profiling	Infection	Label free	EasyPhos	LTQ-Orbitrap XL + Orbitrap Q Exactive HF	[10.96]	P10636	MAPT	S232	ZIKV(48h)@SK-N-BE2 cells	Prat_1393
30177828	SGYSSPGS(ph)PGT(ph)PGSR	0.991931	H	C	Profiling	Infection	Label free	EasyPhos	LTQ-Orbitrap XL + Orbitrap Q Exactive HF	[23.28]	P10636	MAPT	S519	ZIKV(48h)@SK-N-BE2 cells	Prat_1393
30177828	SGYSSPGS(ph)PGT(ph)PGSR	0.991931	H	C	Profiling	Infection	Label free	EasyPhos	LTQ-Orbitrap XL + Orbitrap Q Exactive HF	[23.28]	P10636	MAPT	T522	ZIKV(48h)@SK-N-BE2 cells	Prat_1393
30177828	AKTDHGAEIVYKS(ph)PVVS(ph)GDTS(ph)PR	0.951089	H	C	Profiling	Infection	Label free	EasyPhos	LTQ-Orbitrap XL + Orbitrap Q Exactive HF	[25.31]	P10636	MAPT	S713	ZIKV(48h)@SK-N-BE2 cells	Prat_1393
30177828	AKTDHGAEIVYKS(ph)PVVS(ph)GDTS(ph)PR	0.951089	H	C	Profiling	Infection	Label free	EasyPhos	LTQ-Orbitrap XL + Orbitrap Q Exactive HF	[25.31]	P10636	MAPT	S717	ZIKV(48h)@SK-N-BE2 cells	Prat_1393
30177828	AKTDHGAEIVYKS(ph)PVVS(ph)GDTS(ph)PR	0.951089	H	C	Profiling	Infection	Label free	EasyPhos	LTQ-Orbitrap XL + Orbitrap Q Exactive HF	[25.31]	P10636	MAPT	S721	ZIKV(48h)@SK-N-BE2 cells	Prat_1393
30177828	AKTDHGAEIVYKS(ph)PVVS(ph)GDT(ph)SPR	0.882167	H	C	Profiling	Infection	Label free	EasyPhos	LTQ-Orbitrap XL + Orbitrap Q Exactive HF	[25.86]	P10636	MAPT	S713	ZIKV(48h)@SK-N-BE2 cells	Prat_1393
30177828	AKTDHGAEIVYKS(ph)PVVS(ph)GDT(ph)SPR	0.882167	H	C	Profiling	Infection	Label free	EasyPhos	LTQ-Orbitrap XL + Orbitrap Q Exactive HF	[25.86]	P10636	MAPT	S717	ZIKV(48h)@SK-N-BE2 cells	Prat_1393
30177828	AKTDHGAEIVYKS(ph)PVVS(ph)GDT(ph)SPR	0.882167	H	C	Profiling	Infection	Label free	EasyPhos	LTQ-Orbitrap XL + Orbitrap Q Exactive HF	[25.86]	P10636	MAPT	T720	ZIKV(48h)@SK-N-BE2 cells	Prat_1393
30177828	AKTDHGAEIVY(ph)KS(ph)PVVSGDTSPR	0.841421	H	C	Profiling	Infection	Label free	EasyPhos	LTQ-Orbitrap XL + Orbitrap Q Exactive HF	[21.87]	P10636	MAPT	Y711	ZIKV(48h)@SK-N-BE2 cells	Prat_1393
30177828	AKTDHGAEIVY(ph)KS(ph)PVVSGDTSPR	0.841421	H	C	Profiling	Infection	Label free	EasyPhos	LTQ-Orbitrap XL + Orbitrap Q Exactive HF	[21.87]	P10636	MAPT	S713	ZIKV(48h)@SK-N-BE2 cells	Prat_1393
30177828	TPPAPKT(ph)PPSSGEPPKS(ph)GDR	0.986432	H	C	Profiling	Infection	Label free	EasyPhos	LTQ-Orbitrap XL + Orbitrap Q Exactive HF	[23.17]	P10636	MAPT	T498	ZIKV(48h)@SK-N-BE2 cells	Prat_1393
30177828	TPPAPKT(ph)PPSSGEPPKS(ph)GDR	0.986432	H	C	Profiling	Infection	Label free	EasyPhos	LTQ-Orbitrap XL + Orbitrap Q Exactive HF	[23.17]	P10636	MAPT	S508	ZIKV(48h)@SK-N-BE2 cells	Prat_1393
30177828	EEVDEDRDVDESS(ph)PQDS(ph)PPSK	0.790464	H	C	Profiling	Infection	Label free	EasyPhos	LTQ-Orbitrap XL + Orbitrap Q Exactive HF	[9.76]	P10636	MAPT	S228	ZIKV(72h)@SK-N-BE2 cells	Prat_1394
30177828	EEVDEDRDVDESS(ph)PQDS(ph)PPSK	0.790464	H	C	Profiling	Infection	Label free	EasyPhos	LTQ-Orbitrap XL + Orbitrap Q Exactive HF	[9.76]	P10636	MAPT	S232	ZIKV(72h)@SK-N-BE2 cells	Prat_1394
30177828	SGYSSPGS(ph)PGT(ph)PGSR	0.991931	H	C	Profiling	Infection	Label free	EasyPhos	LTQ-Orbitrap XL + Orbitrap Q Exactive HF	[22.9]	P10636	MAPT	S519	ZIKV(72h)@SK-N-BE2 cells	Prat_1394
30177828	SGYSSPGS(ph)PGT(ph)PGSR	0.991931	H	C	Profiling	Infection	Label free	EasyPhos	LTQ-Orbitrap XL + Orbitrap Q Exactive HF	[22.9]	P10636	MAPT	T522	ZIKV(72h)@SK-N-BE2 cells	Prat_1394
30177828	AKTDHGAEIVYKS(ph)PVVS(ph)GDTS(ph)PR	0.951089	H	C	Profiling	Infection	Label free	EasyPhos	LTQ-Orbitrap XL + Orbitrap Q Exactive HF	[25.05]	P10636	MAPT	S713	ZIKV(72h)@SK-N-BE2 cells	Prat_1394
30177828	AKTDHGAEIVYKS(ph)PVVS(ph)GDTS(ph)PR	0.951089	H	C	Profiling	Infection	Label free	EasyPhos	LTQ-Orbitrap XL + Orbitrap Q Exactive HF	[25.05]	P10636	MAPT	S717	ZIKV(72h)@SK-N-BE2 cells	Prat_1394
30177828	AKTDHGAEIVYKS(ph)PVVS(ph)GDTS(ph)PR	0.951089	H	C	Profiling	Infection	Label free	EasyPhos	LTQ-Orbitrap XL + Orbitrap Q Exactive HF	[25.05]	P10636	MAPT	S721	ZIKV(72h)@SK-N-BE2 cells	Prat_1394
30177828	AKTDHGAEIVYKS(ph)PVVS(ph)GDT(ph)SPR	0.882167	H	C	Profiling	Infection	Label free	EasyPhos	LTQ-Orbitrap XL + Orbitrap Q Exactive HF	[26.04]	P10636	MAPT	S713	ZIKV(72h)@SK-N-BE2 cells	Prat_1394
30177828	AKTDHGAEIVYKS(ph)PVVS(ph)GDT(ph)SPR	0.882167	H	C	Profiling	Infection	Label free	EasyPhos	LTQ-Orbitrap XL + Orbitrap Q Exactive HF	[26.04]	P10636	MAPT	S717	ZIKV(72h)@SK-N-BE2 cells	Prat_1394
30177828	AKTDHGAEIVYKS(ph)PVVS(ph)GDT(ph)SPR	0.882167	H	C	Profiling	Infection	Label free	EasyPhos	LTQ-Orbitrap XL + Orbitrap Q Exactive HF	[26.04]	P10636	MAPT	T720	ZIKV(72h)@SK-N-BE2 cells	Prat_1394
30177828	AKTDHGAEIVY(ph)KS(ph)PVVSGDTSPR	0.841421	H	C	Profiling	Infection	Label free	EasyPhos	LTQ-Orbitrap XL + Orbitrap Q Exactive HF	[17.88]	P10636	MAPT	Y711	ZIKV(72h)@SK-N-BE2 cells	Prat_1394
30177828	AKTDHGAEIVY(ph)KS(ph)PVVSGDTSPR	0.841421	H	C	Profiling	Infection	Label free	EasyPhos	LTQ-Orbitrap XL + Orbitrap Q Exactive HF	[17.88]	P10636	MAPT	S713	ZIKV(72h)@SK-N-BE2 cells	Prat_1394
30177828	TPPAPKT(ph)PPSSGEPPKS(ph)GDR	0.986432	H	C	Profiling	Infection	Label free	EasyPhos	LTQ-Orbitrap XL + Orbitrap Q Exactive HF	[22.64]	P10636	MAPT	T498	ZIKV(72h)@SK-N-BE2 cells	Prat_1394
30177828	TPPAPKT(ph)PPSSGEPPKS(ph)GDR	0.986432	H	C	Profiling	Infection	Label free	EasyPhos	LTQ-Orbitrap XL + Orbitrap Q Exactive HF	[22.64]	P10636	MAPT	S508	ZIKV(72h)@SK-N-BE2 cells	Prat_1394
35755813	TDHGAEIVYKS(ph)PVVS(ph)GDTS(ph)PR	>0.75	H	C	Profiling	Casein Kinase 2 (CSNK2)- inhibitor study	SILAC	TiO2	LTQ Orbitrap Elite	['Present']	P10636	MAPT	S713	CSNK2A-HA WT+DMSO@U2OS cell line	Prat_216
35755813	TDHGAEIVYKS(ph)PVVS(ph)GDTS(ph)PR	>0.75	H	C	Profiling	Casein Kinase 2 (CSNK2)- inhibitor study	SILAC	TiO2	LTQ Orbitrap Elite	['Present']	P10636	MAPT	S717	CSNK2A-HA WT+DMSO@U2OS cell line	Prat_216
35755813	TDHGAEIVYKS(ph)PVVS(ph)GDTS(ph)PR	>0.75	H	C	Profiling	Casein Kinase 2 (CSNK2)- inhibitor study	SILAC	TiO2	LTQ Orbitrap Elite	['Present']	P10636	MAPT	S721	CSNK2A-HA WT+DMSO@U2OS cell line	Prat_216
35755813	TDHGAEIVYKS(ph)PVVS(ph)GDTSPR	>0.75	H	C	Profiling	Casein Kinase 2 (CSNK2)- inhibitor study	SILAC	TiO2	LTQ Orbitrap Elite	['Present']	P10636	MAPT	S713	CSNK2A-HA WT+DMSO@U2OS cell line	Prat_216
35755813	TDHGAEIVYKS(ph)PVVS(ph)GDTSPR	>0.75	H	C	Profiling	Casein Kinase 2 (CSNK2)- inhibitor study	SILAC	TiO2	LTQ Orbitrap Elite	['Present']	P10636	MAPT	S717	CSNK2A-HA WT+DMSO@U2OS cell line	Prat_216
35755813	TDHGAEIVYKS(ph)PVVS(ph)GDTSPR	>0.75	H	C	Profiling	Casein Kinase 2 (CSNK2)- inhibitor study	SILAC	TiO2	LTQ Orbitrap Elite	['Present']	P10636	MAPT	S713	CSNK2A-HA WT+DMSO@U2OS cell line	Prat_216
35755813	TDHGAEIVYKS(ph)PVVS(ph)GDTSPR	>0.75	H	C	Profiling	Casein Kinase 2 (CSNK2)- inhibitor study	SILAC	TiO2	LTQ Orbitrap Elite	['Present']	P10636	MAPT	S717	CSNK2A-HA WT+DMSO@U2OS cell line	Prat_216
35755813	TDHGAEIVYKS(ph)PVVS(ph)GDTS(ph)PR	>0.75	H	C	Profiling	Casein Kinase 2 (CSNK2)- inhibitor study	SILAC	TiO2	LTQ Orbitrap Elite	['Present']	P10636	MAPT	S713	CSNK2A-HA TM+CX-4945@U2OS cell line	Prat_215
35755813	TDHGAEIVYKS(ph)PVVS(ph)GDTS(ph)PR	>0.75	H	C	Profiling	Casein Kinase 2 (CSNK2)- inhibitor study	SILAC	TiO2	LTQ Orbitrap Elite	['Present']	P10636	MAPT	S717	CSNK2A-HA TM+CX-4945@U2OS cell line	Prat_215
35755813	TDHGAEIVYKS(ph)PVVS(ph)GDTS(ph)PR	>0.75	H	C	Profiling	Casein Kinase 2 (CSNK2)- inhibitor study	SILAC	TiO2	LTQ Orbitrap Elite	['Present']	P10636	MAPT	S721	CSNK2A-HA TM+CX-4945@U2OS cell line	Prat_215
35755813	TDHGAEIVYKS(ph)PVVS(ph)GDTSPR	>0.75	H	C	Profiling	Casein Kinase 2 (CSNK2)- inhibitor study	SILAC	TiO2	LTQ Orbitrap Elite	['Present']	P10636	MAPT	S713	CSNK2A-HA TM+CX-4945@U2OS cell line	Prat_215
35755813	TDHGAEIVYKS(ph)PVVS(ph)GDTSPR	>0.75	H	C	Profiling	Casein Kinase 2 (CSNK2)- inhibitor study	SILAC	TiO2	LTQ Orbitrap Elite	['Present']	P10636	MAPT	S717	CSNK2A-HA TM+CX-4945@U2OS cell line	Prat_215
35755813	TDHGAEIVYKS(ph)PVVS(ph)GDTSPR	>0.75	H	C	Profiling	Casein Kinase 2 (CSNK2)- inhibitor study	SILAC	TiO2	LTQ Orbitrap Elite	['Present']	P10636	MAPT	S713	CSNK2A-HA TM+CX-4945@U2OS cell line	Prat_215
35755813	TDHGAEIVYKS(ph)PVVS(ph)GDTSPR	>0.75	H	C	Profiling	Casein Kinase 2 (CSNK2)- inhibitor study	SILAC	TiO2	LTQ Orbitrap Elite	['Present']	P10636	MAPT	S717	CSNK2A-HA TM+CX-4945@U2OS cell line	Prat_215
35755813	TDHGAEIVYKS(ph)PVVS(ph)GDTS(ph)PR	>0.75	H	C	Profiling	Casein Kinase 2 (CSNK2)- inhibitor study	SILAC	TiO2	LTQ Orbitrap Elite	['Present']	P10636	MAPT	S713	CSNK2A1-HA WT+CX-4945@U2OS cell line	Prat_217
35755813	TDHGAEIVYKS(ph)PVVS(ph)GDTS(ph)PR	>0.75	H	C	Profiling	Casein Kinase 2 (CSNK2)- inhibitor study	SILAC	TiO2	LTQ Orbitrap Elite	['Present']	P10636	MAPT	S717	CSNK2A1-HA WT+CX-4945@U2OS cell line	Prat_217
35755813	TDHGAEIVYKS(ph)PVVS(ph)GDTS(ph)PR	>0.75	H	C	Profiling	Casein Kinase 2 (CSNK2)- inhibitor study	SILAC	TiO2	LTQ Orbitrap Elite	['Present']	P10636	MAPT	S721	CSNK2A1-HA WT+CX-4945@U2OS cell line	Prat_217
35755813	TDHGAEIVYKS(ph)PVVS(ph)GDTSPR	>0.75	H	C	Profiling	Casein Kinase 2 (CSNK2)- inhibitor study	SILAC	TiO2	LTQ Orbitrap Elite	['Present']	P10636	MAPT	S713	CSNK2A1-HA WT+CX-4945@U2OS cell line	Prat_217
35755813	TDHGAEIVYKS(ph)PVVS(ph)GDTSPR	>0.75	H	C	Profiling	Casein Kinase 2 (CSNK2)- inhibitor study	SILAC	TiO2	LTQ Orbitrap Elite	['Present']	P10636	MAPT	S717	CSNK2A1-HA WT+CX-4945@U2OS cell line	Prat_217
35755813	TDHGAEIVYKS(ph)PVVS(ph)GDTSPR	>0.75	H	C	Profiling	Casein Kinase 2 (CSNK2)- inhibitor study	SILAC	TiO2	LTQ Orbitrap Elite	['Present']	P10636	MAPT	S713	CSNK2A1-HA WT+CX-4945@U2OS cell line	Prat_217
35755813	TDHGAEIVYKS(ph)PVVS(ph)GDTSPR	>0.75	H	C	Profiling	Casein Kinase 2 (CSNK2)- inhibitor study	SILAC	TiO2	LTQ Orbitrap Elite	['Present']	P10636	MAPT	S717	CSNK2A1-HA WT+CX-4945@U2OS cell line	Prat_217
36477497	TDHGAEIVYKS(ph)PVVS(ph)GDTS(ph)PR	0.999891	H	C	Profiling	Salmonella infection	Label-free	Enrichment (no details)	Orbitrap	[]	P10636	MAPT	S713	WT+Salmonella@HeLa cells	Prat_1387
36477497	TDHGAEIVYKS(ph)PVVS(ph)GDTS(ph)PR	0.999891	H	C	Profiling	Salmonella infection	Label-free	Enrichment (no details)	Orbitrap	[]	P10636	MAPT	S717	WT+Salmonella@HeLa cells	Prat_1387
36477497	TDHGAEIVYKS(ph)PVVS(ph)GDTS(ph)PR	0.999891	H	C	Profiling	Salmonella infection	Label-free	Enrichment (no details)	Orbitrap	[]	P10636	MAPT	S721	WT+Salmonella@HeLa cells	Prat_1387
36477497	TDHGAEIVYKS(ph)PVVS(ph)GDTS(ph)PR	0.999891	H	C	Profiling	Salmonella infection	Label-free	Enrichment (no details)	Orbitrap	[]	P10636	MAPT	S713	ipaJ+Salmonella@HeLa cells	Prat_627
36477497	TDHGAEIVYKS(ph)PVVS(ph)GDTS(ph)PR	0.999891	H	C	Profiling	Salmonella infection	Label-free	Enrichment (no details)	Orbitrap	[]	P10636	MAPT	S717	ipaJ+Salmonella@HeLa cells	Prat_627
36477497	TDHGAEIVYKS(ph)PVVS(ph)GDTS(ph)PR	0.999891	H	C	Profiling	Salmonella infection	Label-free	Enrichment (no details)	Orbitrap	[]	P10636	MAPT	S721	ipaJ+Salmonella@HeLa cells	Prat_627
27642862	SGY(ph)SS(ph)PGS(ph)PGTPGSR	0.897125	H	C	Profile	Enrichment-study	Label-free	Src superbinder+Ti-IMAC	LTQ-Orbitrap Velos	[0.0, 0.0, 72496.0]	P10636-9	MAPT	S534	Pervanadate@JURKAT cell line	Prat_848
27642862	SGY(ph)SS(ph)PGS(ph)PGTPGSR	0.99078	H	C	Profile	Enrichment-study	Label-free	Src superbinder+Ti-IMAC	LTQ-Orbitrap Velos	[43341.0, 394240.0, 113030.0]	P10636-9	MAPT	Y532	Pervanadate@JURKAT cell line	Prat_848
20071362	VAVVRT(ph)PPKS(ph)PSSAK	0.917939	H	C	Profiling	cellular signaling	SILAC	TiO2	LTQ-Orbitrap	['Present', 'Present', 'Present']	P10636	MAPT	S552	HB-EGF(3min)@A498 cell line	Prat_520
20071362	VAVVRT(ph)PPKS(ph)PSSAK	0.917939	H	C	Profiling	cellular signaling	SILAC	TiO2	LTQ-Orbitrap	['Present', 'Present', 'Present']	P10636	MAPT	S552	LPA(3min)@A498 cell line	Prat_707
20071362	VAVVRT(ph)PPKS(ph)PSSAK	0.917939	H	C	Profiling	cellular signaling	SILAC	TiO2	LTQ-Orbitrap	['Present', 'Present', 'Present']	P10636	MAPT	S552	Serum starvation@A498 cell line	Prat_1077
20873877	TDHGAEIVYKS(ph)PVVSGDTSPR	0.998056	H	C	Profiling	No disease	Label free	TiO2	LTQ-Orbitrap Velos instrument	[1200400.0]	P10636	MAPT	S713	High collision dissociation fragment-HCD1@HeLa S3 cells	Prat_537
22424773	TDHGAEIVYKS(ph)PVVSGDT(ph)SPR	0.984901	H	C	Profiling	DNA damage response	SILAC	TiO2	LTQ Orbitrap	['Present', 'Present', 'Present', 'Present']	P10636	MAPT	S713	Etoposide(24h)@U2OS cells	Prat_453
22424773	TDHGAEIVYKS(ph)PVVS(ph)GDTS(ph)PR	0.9653	H	C	Profiling	DNA damage response	SILAC	TiO2	LTQ Orbitrap	['Present', 'Present', 'Present', 'Present']	P10636	MAPT	S717	Etoposide(24h)@U2OS cells	Prat_453
22424773	TDHGAEIVYKS(ph)PVVSGDT(ph)SPR	0.984901	H	C	Profiling	DNA damage response	SILAC	TiO2	LTQ Orbitrap	['Present', 'Present', 'Present', 'Present']	P10636	MAPT	S713	DMSO@U2OS cells_22424773	Prat_377
22424773	TDHGAEIVYKS(ph)PVVS(ph)GDTS(ph)PR	0.9653	H	C	Profiling	DNA damage response	SILAC	TiO2	LTQ Orbitrap	['Present', 'Present', 'Present', 'Present']	P10636	MAPT	S717	DMSO@U2OS cells_22424773	Prat_377
23898821		>75%	H	C	Profiling	Lung cancer	mTRAQ	IMAC	Q Exactive	['Present']	P10636	MAPT	S713	Untreated@H3122 cell line	Prat_1322
23898821		>75%	H	C	Profiling	Lung cancer	mTRAQ	IMAC	Q Exactive	['Present']	P10636	MAPT	S717	Untreated@H3122 cell line	Prat_1322
23898821		>75%	H	C	Profiling	Lung cancer	mTRAQ	IMAC	Q Exactive	['Present']	P10636	MAPT	S721	Untreated@H3122 cell line	Prat_1322
23898821		>75%	H	C	Profiling	Lung cancer	mTRAQ	IMAC	Q Exactive	['Present']	P10636	MAPT	S673	Untreated@H3122 cell line	Prat_1322
23898821		>75%	H	C	Profiling	Lung cancer	mTRAQ	IMAC	Q Exactive	['Present']	P10636	MAPT	S579	Untreated@H3122 cell line	Prat_1322
23898821		>75%	H	C	Profiling	Lung cancer	mTRAQ	IMAC	Q Exactive	['Present']	P10636	MAPT	S552	Untreated@H3122 cell line	Prat_1322
23898821		>75%	H	C	Profiling	Lung cancer	mTRAQ	IMAC	Q Exactive	['Present']	P10636	MAPT	T720	Untreated@H3122 cell line	Prat_1322
23898821		>75%	H	C	Profiling	Lung cancer	mTRAQ	IMAC	Q Exactive	['Present']	P10636	MAPT	T498	Untreated@H3122 cell line	Prat_1322
23898821		>75%	H	C	Profiling	Lung cancer	mTRAQ	IMAC	Q Exactive	['Present']	P10636	MAPT	T548	Untreated@H3122 cell line	Prat_1322
23898821		>75%	H	C	Profiling	Lung cancer	mTRAQ	IMAC	Q Exactive	['Present']	P10636	MAPT	S411	Untreated@H3122 cell line	Prat_1322
23898821		>75%	H	C	Profiling	Lung cancer	mTRAQ	IMAC	Q Exactive	['Present']	P10636	MAPT	T534	Untreated@H3122 cell line	Prat_1322
23898821		>75%	H	C	Profiling	Lung cancer	SILAC	IMAC	Q Exactive	['Present']	P10636	MAPT	S713	Untreated@H3122 cell line	Prat_1322
23898821		>75%	H	C	Profiling	Lung cancer	SILAC	IMAC	Q Exactive	['Present']	P10636	MAPT	S717	Untreated@H3122 cell line	Prat_1322
23898821		>75%	H	C	Profiling	Lung cancer	SILAC	IMAC	Q Exactive	['Present']	P10636	MAPT	S721	Untreated@H3122 cell line	Prat_1322
23898821		>75%	H	C	Profiling	Lung cancer	SILAC	IMAC	Q Exactive	['Present']	P10636	MAPT	S673	Untreated@H3122 cell line	Prat_1322
23898821		>75%	H	C	Profiling	Lung cancer	SILAC	IMAC	Q Exactive	['Present']	P10636	MAPT	S579	Untreated@H3122 cell line	Prat_1322
23898821		>75%	H	C	Profiling	Lung cancer	SILAC	IMAC	Q Exactive	['Present']	P10636	MAPT	S552	Untreated@H3122 cell line	Prat_1322
23898821		>75%	H	C	Profiling	Lung cancer	SILAC	IMAC	Q Exactive	['Present']	P10636	MAPT	T720	Untreated@H3122 cell line	Prat_1322
23898821		>75%	H	C	Profiling	Lung cancer	SILAC	IMAC	Q Exactive	['Present']	P10636	MAPT	T498	Untreated@H3122 cell line	Prat_1322
23898821		>75%	H	C	Profiling	Lung cancer	SILAC	IMAC	Q Exactive	['Present']	P10636	MAPT	T548	Untreated@H3122 cell line	Prat_1322
23898821		>75%	H	C	Profiling	Lung cancer	SILAC	IMAC	Q Exactive	['Present']	P10636	MAPT	S411	Untreated@H3122 cell line	Prat_1322
23898821		>75%	H	C	Profiling	Lung cancer	SILAC	IMAC	Q Exactive	['Present']	P10636	MAPT	T534	Untreated@H3122 cell line	Prat_1322
23898821	IGS(ph)LDNITHVPGGGNK	0.999432	H	C	Profiling	Lung cancer	SILAC	IMAC	Q Exactive	[]	P10636	MAPT	S673	Crizotinib@H3122 cell line	Prat_207
23898821	SKIGS(ph)TENLK	0.988254	H	C	Profiling	Lung cancer	SILAC	IMAC	Q Exactive	[]	P10636	MAPT	S579	Crizotinib@H3122 cell line	Prat_207
23898821		>75%	H	C	Profiling	Lung cancer	mTRAQ	IMAC	Q Exactive	['Present']	P10636	MAPT	S713	Crizotinib@H3122 cell line	Prat_207
23898821		>75%	H	C	Profiling	Lung cancer	mTRAQ	IMAC	Q Exactive	['Present']	P10636	MAPT	S717	Crizotinib@H3122 cell line	Prat_207
23898821		>75%	H	C	Profiling	Lung cancer	mTRAQ	IMAC	Q Exactive	['Present']	P10636	MAPT	S721	Crizotinib@H3122 cell line	Prat_207
23898821		>75%	H	C	Profiling	Lung cancer	mTRAQ	IMAC	Q Exactive	['Present']	P10636	MAPT	S673	Crizotinib@H3122 cell line	Prat_207
23898821		>75%	H	C	Profiling	Lung cancer	mTRAQ	IMAC	Q Exactive	['Present']	P10636	MAPT	S579	Crizotinib@H3122 cell line	Prat_207
23898821		>75%	H	C	Profiling	Lung cancer	mTRAQ	IMAC	Q Exactive	['Present']	P10636	MAPT	S552	Crizotinib@H3122 cell line	Prat_207
23898821		>75%	H	C	Profiling	Lung cancer	mTRAQ	IMAC	Q Exactive	['Present']	P10636	MAPT	T720	Crizotinib@H3122 cell line	Prat_207
23898821		>75%	H	C	Profiling	Lung cancer	mTRAQ	IMAC	Q Exactive	['Present']	P10636	MAPT	T498	Crizotinib@H3122 cell line	Prat_207
23898821		>75%	H	C	Profiling	Lung cancer	mTRAQ	IMAC	Q Exactive	['Present']	P10636	MAPT	T548	Crizotinib@H3122 cell line	Prat_207
23898821		>75%	H	C	Profiling	Lung cancer	mTRAQ	IMAC	Q Exactive	['Present']	P10636	MAPT	S411	Crizotinib@H3122 cell line	Prat_207
23898821		>75%	H	C	Profiling	Lung cancer	mTRAQ	IMAC	Q Exactive	['Present']	P10636	MAPT	T534	Crizotinib@H3122 cell line	Prat_207
23898821		>75%	H	C	Profiling	Lung cancer	SILAC	IMAC	Q Exactive	['Present']	P10636	MAPT	S713	Crizotinib@H3122 cell line	Prat_207
23898821		>75%	H	C	Profiling	Lung cancer	SILAC	IMAC	Q Exactive	['Present']	P10636	MAPT	S717	Crizotinib@H3122 cell line	Prat_207
23898821		>75%	H	C	Profiling	Lung cancer	SILAC	IMAC	Q Exactive	['Present']	P10636	MAPT	S721	Crizotinib@H3122 cell line	Prat_207
23898821		>75%	H	C	Profiling	Lung cancer	SILAC	IMAC	Q Exactive	['Present']	P10636	MAPT	S673	Crizotinib@H3122 cell line	Prat_207
23898821		>75%	H	C	Profiling	Lung cancer	SILAC	IMAC	Q Exactive	['Present']	P10636	MAPT	S579	Crizotinib@H3122 cell line	Prat_207
23898821		>75%	H	C	Profiling	Lung cancer	SILAC	IMAC	Q Exactive	['Present']	P10636	MAPT	S552	Crizotinib@H3122 cell line	Prat_207
23898821		>75%	H	C	Profiling	Lung cancer	SILAC	IMAC	Q Exactive	['Present']	P10636	MAPT	T720	Crizotinib@H3122 cell line	Prat_207
23898821		>75%	H	C	Profiling	Lung cancer	SILAC	IMAC	Q Exactive	['Present']	P10636	MAPT	T498	Crizotinib@H3122 cell line	Prat_207
23898821		>75%	H	C	Profiling	Lung cancer	SILAC	IMAC	Q Exactive	['Present']	P10636	MAPT	T548	Crizotinib@H3122 cell line	Prat_207
23898821		>75%	H	C	Profiling	Lung cancer	SILAC	IMAC	Q Exactive	['Present']	P10636	MAPT	S411	Crizotinib@H3122 cell line	Prat_207
23898821		>75%	H	C	Profiling	Lung cancer	SILAC	IMAC	Q Exactive	['Present']	P10636	MAPT	T534	Crizotinib@H3122 cell line	Prat_207
23898821	S(ph)RTPSLPT(ph)PPTREPK	0.975117	H	C	Profiling	Lung cancer	SILAC	IMAC	Q Exactive	[]	P10636	MAPT	T534	Crizotinib@H3122 cell line	Prat_207
24144214	TDHGAEIVYKS(ph)PVVSGDTSPR	>75%	H	C	Profiling	fractionation experiments	Label free	TiO2	LTQ Orbitrap XL	[922280.0]	P10636	MAPT	S713	ERLIC-PE & SCX-PE fractionation exp@HeLa cell line	Prat_435
24144214	TDHGAEIVYKSPVVSGDTS(ph)PR	>75%	H	C	Profiling	fractionation experiments	Label free	TiO2	LTQ Orbitrap XL	[2166600.0]	P10636	MAPT	S721	ERLIC-PE & SCX-PE fractionation exp@HeLa cell line	Prat_435
24144214	HLSNVSST(ph)GSIDMVDSPQLATLADEVSASLAK	>75%	H	C	Profiling	fractionation experiments	Label free	TiO2	LTQ Orbitrap XL	[1643400.0]	P10636	MAPT	T731	ERLIC-SPE & SCX-SPE fractionation exp@HeLa cell line	Prat_437
24144214	AKTDHGAEIVYKS(ph)PVVSGDTSPR	>75%	H	C	Profiling	fractionation experiments	Label free	TiO2	LTQ Orbitrap XL	[18793000.0]	P10636	MAPT	S713	ERLIC-SPE & SCX-SPE fractionation exp@HeLa cell line	Prat_437
24144214	AKT(ph)DHGAEIVYKSPVVSGDTSPR	>75%	H	C	Profiling	fractionation experiments	Label free	TiO2	LTQ Orbitrap XL	[]	P10636	MAPT	T703	ERLIC-SPE & SCX-SPE fractionation exp@HeLa cell line	Prat_437
24144214	AKTDHGAEIVYKSPVVS(ph)GDTSPR	>75%	H	C	Profiling	fractionation experiments	Label free	TiO2	LTQ Orbitrap XL	[8024200.0]	P10636	MAPT	S717	ERLIC-SPE & SCX-SPE fractionation exp@HeLa cell line	Prat_437
24144214	TDHGAEIVYKS(ph)PVVSGDTSPR	>75%	H	C	Profiling	fractionation experiments	Label free	TiO2	LTQ Orbitrap XL	[10342000.0]	P10636	MAPT	S713	ERLIC-SCX-SPE fractionation exp@HeLa cell line	Prat_436
24144214	HLSNVS(ph)STGSIDMVDSPQLATLADEVSASLAK	>75%	H	C	Profiling	fractionation experiments	Label free	TiO2	LTQ Orbitrap XL	[1650400.0]	P10636	MAPT	S729	ERLIC-SCX-SPE fractionation exp@HeLa cell line	Prat_436
24144214	AKTDHGAEIVYKS(ph)PVVSGDTSPR	>75%	H	C	Profiling	fractionation experiments	Label free	TiO2	LTQ Orbitrap XL	[5466000.0]	P10636	MAPT	S713	ERLIC-SCX-SPE fractionation exp@HeLa cell line	Prat_436
24144214	HLS(ph)NVSSTGSIDMVDSPQLATLADEVSASLAK	>75%	H	C	Profiling	fractionation experiments	Label free	TiO2	LTQ Orbitrap XL	[2282800.0]	P10636	MAPT	S726	ERLIC-SCX-SPE fractionation exp@HeLa cell line	Prat_436
24144214	HLS(ph)NVSSTGSIDMVDSPQLATLADEVSASLAK	>75%	H	C	Profiling	fractionation experiments	Label free	TiO2	LTQ Orbitrap XL	[8250100.0]	P10636	MAPT	S726	ERLIC-SCX-SPE fractionation exp@HeLa cell line	Prat_436
24144214	TPPKS(ph)PSSAK	>75%	H	C	Profiling	fractionation experiments	Label free	TiO2	LTQ Orbitrap XL	[158410.0]	P10636	MAPT	S552	ERLIC-SPE fractionation exp@HeLa cell line	Prat_438
24144214	TDHGAEIVYKS(ph)PVVSGDTSPR	>75%	H	C	Profiling	fractionation experiments	Label free	TiO2	LTQ Orbitrap XL	[10342000.0]	P10636	MAPT	S713	SCX-SPE fractionation exp@HeLa cell line	Prat_1041
24144214	HLSNVS(ph)STGSIDMVDSPQLATLADEVSASLAK	>75%	H	C	Profiling	fractionation experiments	Label free	TiO2	LTQ Orbitrap XL	[1650400.0]	P10636	MAPT	S729	SCX-SPE fractionation exp@HeLa cell line	Prat_1041
24144214	AKTDHGAEIVYKS(ph)PVVSGDTSPR	>75%	H	C	Profiling	fractionation experiments	Label free	TiO2	LTQ Orbitrap XL	[5466000.0]	P10636	MAPT	S713	SCX-SPE fractionation exp@HeLa cell line	Prat_1041
24144214	HLS(ph)NVSSTGSIDMVDSPQLATLADEVSASLAK	>75%	H	C	Profiling	fractionation experiments	Label free	TiO2	LTQ Orbitrap XL	[2282800.0]	P10636	MAPT	S726	SCX-SPE fractionation exp@HeLa cell line	Prat_1041
24144214	HLS(ph)NVSSTGSIDMVDSPQLATLADEVSASLAK	>75%	H	C	Profiling	fractionation experiments	Label free	TiO2	LTQ Orbitrap XL	[8250100.0]	P10636	MAPT	S726	SCX-SPE fractionation exp@HeLa cell line	Prat_1041
24850871	_SGYSSPGS(ph)PGTPGSR_	0.968199	H	C	profiling	T cells stimulated with PGE2	Label Free	Ti-IMAC	LTQ-Orbitrap Elite	[-0.5513606]	P10636	MAPT	S519	PGE2(10min)-MS1@Jurkat T cells	Prat_881
24850871	_SPVVSGDT(ph)SPR_	0.980241	H	C	profiling	T cells stimulated with PGE2	Label Free	Ti-IMAC	LTQ-Orbitrap Elite	[]	P10636	MAPT	T720	PGE2(10min)-MS1@Jurkat T cells	Prat_881
24850871	_VAVVRT(ph)PPKS(ph)PSSAK_	0.999809	H	C	profiling	T cells stimulated with PGE2	Label Free	Ti-IMAC	LTQ-Orbitrap Elite	[0.7815027]	P10636	MAPT	S552	PGE2(10min)-MS1@Jurkat T cells	Prat_881
24850871	_SPVVSGDT(ph)SPR_	0.980241	H	C	profiling	T cells stimulated with PGE2	Label Free	Ti-IMAC	LTQ-Orbitrap Elite	[-0.6672125]	P10636	MAPT	T720	PGE2(10min)-MS1@Jurkat T cells	Prat_881
24850871	_SPVVSGDT(ph)SPR_	0.980241	H	C	profiling	T cells stimulated with PGE2	Label Free	Ti-IMAC	LTQ-Orbitrap Elite	[]	P10636	MAPT	T720	PGE2(10min)-MS2@Jurkat T cells	Prat_882
24850871	_VAVVRT(ph)PPKS(ph)PSSAK_	0.999809	H	C	profiling	T cells stimulated with PGE2	Label Free	Ti-IMAC	LTQ-Orbitrap Elite	[1.055333]	P10636	MAPT	S552	PGE2(10min)-MS2@Jurkat T cells	Prat_882
24850871	_SGYSSPGS(ph)PGTPGSR_	0.968199	H	C	profiling	T cells stimulated with PGE2	Label Free	Ti-IMAC	LTQ-Orbitrap Elite	[]	P10636	MAPT	S519	PGE2(10min)-MS2@Jurkat T cells	Prat_882
24850871	_SGYSSPGS(ph)PGTPGSR_	0.968199	H	C	profiling	T cells stimulated with PGE2	Label Free	Ti-IMAC	LTQ-Orbitrap Elite	[]	P10636	MAPT	S519	PGE2(20min)-MS1@Jurkat T cells	Prat_883
24850871	_SPVVSGDT(ph)SPR_	0.980241	H	C	profiling	T cells stimulated with PGE2	Label Free	Ti-IMAC	LTQ-Orbitrap Elite	[-0.4118419]	P10636	MAPT	T720	PGE2(20min)-MS1@Jurkat T cells	Prat_883
24850871	_VAVVRT(ph)PPKS(ph)PSSAK_	0.999809	H	C	profiling	T cells stimulated with PGE2	Label Free	Ti-IMAC	LTQ-Orbitrap Elite	[0.9353175]	P10636	MAPT	S552	PGE2(20min)-MS1@Jurkat T cells	Prat_883
24850871	_SPVVSGDT(ph)SPR_	0.980241	H	C	profiling	T cells stimulated with PGE2	Label Free	Ti-IMAC	LTQ-Orbitrap Elite	[]	P10636	MAPT	T720	PGE2(20min)-MS1@Jurkat T cells	Prat_883
24850871	_SPVVSGDT(ph)SPR_	0.980241	H	C	profiling	T cells stimulated with PGE2	Label Free	Ti-IMAC	LTQ-Orbitrap Elite	[]	P10636	MAPT	T720	PGE2(20min)-MS2@Jurkat T cells	Prat_884
24850871	_VAVVRT(ph)PPKS(ph)PSSAK_	0.999809	H	C	profiling	T cells stimulated with PGE2	Label Free	Ti-IMAC	LTQ-Orbitrap Elite	[1.087737]	P10636	MAPT	S552	PGE2(20min)-MS2@Jurkat T cells	Prat_884
24850871	_SGYSSPGS(ph)PGTPGSR_	0.968199	H	C	profiling	T cells stimulated with PGE2	Label Free	Ti-IMAC	LTQ-Orbitrap Elite	[]	P10636	MAPT	S519	PGE2(20min)-MS2@Jurkat T cells	Prat_884
24850871	_SGYSSPGS(ph)PGTPGSR_	0.968199	H	C	profiling	T cells stimulated with PGE2	Label Free	Ti-IMAC	LTQ-Orbitrap Elite	[-0.7178526]	P10636	MAPT	S519	PGE2(30min)-MS1@Jurkat T cells	Prat_885
24850871	_SPVVSGDT(ph)SPR_	0.980241	H	C	profiling	T cells stimulated with PGE2	Label Free	Ti-IMAC	LTQ-Orbitrap Elite	[]	P10636	MAPT	T720	PGE2(30min)-MS1@Jurkat T cells	Prat_885
24850871	_VAVVRT(ph)PPKS(ph)PSSAK_	0.999809	H	C	profiling	T cells stimulated with PGE2	Label Free	Ti-IMAC	LTQ-Orbitrap Elite	[0.9963226]	P10636	MAPT	S552	PGE2(30min)-MS1@Jurkat T cells	Prat_885
24850871	_SPVVSGDT(ph)SPR_	0.980241	H	C	profiling	T cells stimulated with PGE2	Label Free	Ti-IMAC	LTQ-Orbitrap Elite	[-0.4130611]	P10636	MAPT	T720	PGE2(30min)-MS1@Jurkat T cells	Prat_885
24850871	_SPVVSGDT(ph)SPR_	0.980241	H	C	profiling	T cells stimulated with PGE2	Label Free	Ti-IMAC	LTQ-Orbitrap Elite	[]	P10636	MAPT	T720	PGE2(30min)-MS2@Jurkat T cells	Prat_886
24850871	_VAVVRT(ph)PPKS(ph)PSSAK_	0.999809	H	C	profiling	T cells stimulated with PGE2	Label Free	Ti-IMAC	LTQ-Orbitrap Elite	[1.064854]	P10636	MAPT	S552	PGE2(30min)-MS2@Jurkat T cells	Prat_886
24850871	_SGYSSPGS(ph)PGTPGSR_	0.968199	H	C	profiling	T cells stimulated with PGE2	Label Free	Ti-IMAC	LTQ-Orbitrap Elite	[]	P10636	MAPT	S519	PGE2(30min)-MS2@Jurkat T cells	Prat_886
24850871	_SGYSSPGS(ph)PGTPGSR_	0.968199	H	C	profiling	T cells stimulated with PGE2	Label Free	Ti-IMAC	LTQ-Orbitrap Elite	[-0.2698174]	P10636	MAPT	S519	PGE2(5min)-MS1@Jurkat T cells	Prat_887
24850871	_SPVVSGDT(ph)SPR_	0.980241	H	C	profiling	T cells stimulated with PGE2	Label Free	Ti-IMAC	LTQ-Orbitrap Elite	[]	P10636	MAPT	T720	PGE2(5min)-MS1@Jurkat T cells	Prat_887
24850871	_VAVVRT(ph)PPKS(ph)PSSAK_	0.999809	H	C	profiling	T cells stimulated with PGE2	Label Free	Ti-IMAC	LTQ-Orbitrap Elite	[0.7953963]	P10636	MAPT	S552	PGE2(5min)-MS1@Jurkat T cells	Prat_887
24850871	_SPVVSGDT(ph)SPR_	0.980241	H	C	profiling	T cells stimulated with PGE2	Label Free	Ti-IMAC	LTQ-Orbitrap Elite	[-0.2808228]	P10636	MAPT	T720	PGE2(5min)-MS1@Jurkat T cells	Prat_887
24850871	_SPVVSGDT(ph)SPR_	0.980241	H	C	profiling	T cells stimulated with PGE2	Label Free	Ti-IMAC	LTQ-Orbitrap Elite	[-0.5054135]	P10636	MAPT	T720	PGE2(5min)-MS1@Jurkat T cells	Prat_887
24850871	_VAVVRT(ph)PPKS(ph)PSSAK_	0.999809	H	C	profiling	T cells stimulated with PGE2	Label Free	Ti-IMAC	LTQ-Orbitrap Elite	[0.995223]	P10636	MAPT	S552	PGE2(5min)-MS2@Jurkat T cells	Prat_888
24850871	_SPVVSGDT(ph)SPR_	0.980241	H	C	profiling	T cells stimulated with PGE2	Label Free	Ti-IMAC	LTQ-Orbitrap Elite	[]	P10636	MAPT	T720	PGE2(5min)-MS2@Jurkat T cells	Prat_888
24850871	_SGYSSPGS(ph)PGTPGSR_	0.968199	H	C	profiling	T cells stimulated with PGE2	Label Free	Ti-IMAC	LTQ-Orbitrap Elite	[]	P10636	MAPT	S519	PGE2(5min)-MS2@Jurkat T cells	Prat_888
24850871	_SGYSSPGS(ph)PGTPGSR_	0.968199	H	C	profiling	T cells stimulated with PGE2	Label Free	Ti-IMAC	LTQ-Orbitrap Elite	[]	P10636	MAPT	S519	PGE2(60min)-MS1@Jurkat T cells	Prat_889
24850871	_SPVVSGDT(ph)SPR_	0.980241	H	C	profiling	T cells stimulated with PGE2	Label Free	Ti-IMAC	LTQ-Orbitrap Elite	[-0.6988239]	P10636	MAPT	T720	PGE2(60min)-MS1@Jurkat T cells	Prat_889
24850871	_VAVVRT(ph)PPKS(ph)PSSAK_	0.999809	H	C	profiling	T cells stimulated with PGE2	Label Free	Ti-IMAC	LTQ-Orbitrap Elite	[0.5353222]	P10636	MAPT	S552	PGE2(60min)-MS1@Jurkat T cells	Prat_889
24850871	_SPVVSGDT(ph)SPR_	0.980241	H	C	profiling	T cells stimulated with PGE2	Label Free	Ti-IMAC	LTQ-Orbitrap Elite	[]	P10636	MAPT	T720	PGE2(60min)-MS1@Jurkat T cells	Prat_889
24850871	_SPVVSGDT(ph)SPR_	0.980241	H	C	profiling	T cells stimulated with PGE2	Label Free	Ti-IMAC	LTQ-Orbitrap Elite	[-0.3918428]	P10636	MAPT	T720	PGE2(60min)-MS1@Jurkat T cells	Prat_889
24850871	_SPVVSGDT(ph)SPR_	0.980241	H	C	profiling	T cells stimulated with PGE2	Label Free	Ti-IMAC	LTQ-Orbitrap Elite	[]	P10636	MAPT	T720	PGE2(60min)-MS2@Jurkat T cells	Prat_890
24850871	_VAVVRT(ph)PPKS(ph)PSSAK_	0.999809	H	C	profiling	T cells stimulated with PGE2	Label Free	Ti-IMAC	LTQ-Orbitrap Elite	[0.6444802]	P10636	MAPT	S552	PGE2(60min)-MS2@Jurkat T cells	Prat_890
24850871	_SGYSSPGS(ph)PGTPGSR_	0.968199	H	C	profiling	T cells stimulated with PGE2	Label Free	Ti-IMAC	LTQ-Orbitrap Elite	[]	P10636	MAPT	S519	PGE2(60min)-MS2@Jurkat T cells	Prat_890
24850871	_SGYSSPGS(ph)PGTPGSR_	0.968199	H	C	profiling	T cells stimulated with PGE2	Label Free	Ti-IMAC	LTQ-Orbitrap Elite	[-0.4228935]	P10636	MAPT	S519	PGE2(0min)-MS1@Jurkat T cells	Prat_879
24850871	_SPVVSGDT(ph)SPR_	0.980241	H	C	profiling	T cells stimulated with PGE2	Label Free	Ti-IMAC	LTQ-Orbitrap Elite	[]	P10636	MAPT	T720	PGE2(0min)-MS1@Jurkat T cells	Prat_879
24850871	_VAVVRT(ph)PPKS(ph)PSSAK_	0.999809	H	C	profiling	T cells stimulated with PGE2	Label Free	Ti-IMAC	LTQ-Orbitrap Elite	[0.817493]	P10636	MAPT	S552	PGE2(0min)-MS1@Jurkat T cells	Prat_879
24850871	_SPVVSGDT(ph)SPR_	0.980241	H	C	profiling	T cells stimulated with PGE2	Label Free	Ti-IMAC	LTQ-Orbitrap Elite	[-0.2668719]	P10636	MAPT	T720	PGE2(0min)-MS1@Jurkat T cells	Prat_879
24850871	_SGYSSPGS(ph)PGTPGSR_	0.968199	H	C	profiling	T cells stimulated with PGE2	Label Free	Ti-IMAC	LTQ-Orbitrap Elite	[]	P10636	MAPT	S519	PGE2(0min)-MS2@Jurkat T cells	Prat_880
24850871	_SPVVSGDT(ph)SPR_	0.980241	H	C	profiling	T cells stimulated with PGE2	Label Free	Ti-IMAC	LTQ-Orbitrap Elite	[]	P10636	MAPT	T720	PGE2(0min)-MS2@Jurkat T cells	Prat_880
24850871	_VAVVRT(ph)PPKS(ph)PSSAK_	0.999809	H	C	profiling	T cells stimulated with PGE2	Label Free	Ti-IMAC	LTQ-Orbitrap Elite	[1.134316]	P10636	MAPT	S552	PGE2(0min)-MS2@Jurkat T cells	Prat_880
25159151		0.999827	H	C	Profiling	Cancer	label-free	pY	Q Exactive	[0.0, 0.0, 0.0, 0.0]	P10636	MAPT	S516	Nocodazole(pY)@Hela cell line	Prat_797
25159151		0.958963	H	C	Profiling	Cancer	label-free	pY	Q Exactive	[0.0, 0.0, 0.0, 0.0]	P10636	MAPT	S232	Nocodazole(pY)@Hela cell line	Prat_797
25159151		0.999472	H	C	Profiling	Cancer	label-free	pY	Q Exactive	[0.0, 0.0, 0.0, 0.0]	P10636	MAPT	T529	Nocodazole(pY)@Hela cell line	Prat_797
25159151		0.999938	H	C	Profiling	Cancer	label-free	pY	Q Exactive	[0.0, 0.0, 0.0, 0.0]	P10636	MAPT	S519	Nocodazole(pY)@Hela cell line	Prat_797
25159151		0.999827	H	C	Profiling	Cancer	label-free	pY	Q Exactive	[0.0, 0.0, 0.0, 0.0]	P10636	MAPT	S516	Pervanadate@Hela cell line_25159151	Prat_845
25159151		0.958963	H	C	Profiling	Cancer	label-free	pY	Q Exactive	[0.0, 0.0, 0.0, 0.0]	P10636	MAPT	S232	Pervanadate@Hela cell line_25159151	Prat_845
25159151		0.999472	H	C	Profiling	Cancer	label-free	pY	Q Exactive	[0.0, 0.0, 0.0, 0.0]	P10636	MAPT	T529	Pervanadate@Hela cell line_25159151	Prat_845
25159151		0.999938	H	C	Profiling	Cancer	label-free	pY	Q Exactive	[0.0, 0.0, 0.0, 0.0]	P10636	MAPT	S519	Pervanadate@Hela cell line_25159151	Prat_845
25159151		0.999827	H	C	Profiling	Cancer	label-free	TiO2	Q Exactive mass spectrometer	[1228800000, 888430000, 548960000, 13110000, 'Yes', 'Yes']	P10636	MAPT	S516	EGF(15min)@HeLa cell line	Prat_412
25159151		0.958963	H	C	Profiling	Cancer	label-free	TiO2	Q Exactive mass spectrometer	[81177000, 137010000, 126950000, 204780000, 'Yes', 'Yes']	P10636	MAPT	S232	EGF(15min)@HeLa cell line	Prat_412
25159151		0.999472	H	C	Profiling	Cancer	label-free	TiO2	Q Exactive mass spectrometer	[201347000, 70384000, 48174000, 0, 'Yes', 'Yes']	P10636	MAPT	T529	EGF(15min)@HeLa cell line	Prat_412
25159151		0.999938	H	C	Profiling	Cancer	label-free	TiO2	Q Exactive mass spectrometer	[966510000, 750520000, 1150160000, 1551110000, 'Yes', 'Yes']	P10636	MAPT	S519	EGF(15min)@HeLa cell line	Prat_412
25159151		0.999827	H	C	Profiling	Cancer	label-free	pY	Q Exactive	[4846600000.0, 0.0, 0.0, 0.0]	P10636	MAPT	S516	EGF(5min)@HeLa cell line	Prat_414
25159151		0.958963	H	C	Profiling	Cancer	label-free	pY	Q Exactive	[1800800000.0, 0.0, 0.0, 0.0]	P10636	MAPT	S232	EGF(5min)@HeLa cell line	Prat_414
25159151		0.999472	H	C	Profiling	Cancer	label-free	pY	Q Exactive	[7319000000.0, 0.0, 0.0, 0.0]	P10636	MAPT	T529	EGF(5min)@HeLa cell line	Prat_414
25159151		0.999938	H	C	Profiling	Cancer	label-free	pY	Q Exactive	[15836000000.0, 0.0, 0.0, 0.0]	P10636	MAPT	S519	EGF(5min)@HeLa cell line	Prat_414
25159151		0.999827	H	C	Profiling	Cancer	label-free	TiO2	Q Exactive mass spectrometer	[26967000, 26070000, 0, 0, 'Yes', 'Yes']	P10636	MAPT	S516	Nocodazole(TiO2)@Hela cell line	Prat_798
25159151		0.958963	H	C	Profiling	Cancer	label-free	TiO2	Q Exactive mass spectrometer	[67575000, 48992000, 0, 67848000, 'Yes', 'Yes']	P10636	MAPT	S232	Nocodazole(TiO2)@Hela cell line	Prat_798
25159151		0.999472	H	C	Profiling	Cancer	label-free	TiO2	Q Exactive mass spectrometer	[814620000, 1352500000, 2431500000, 0, 'Yes', 'Yes']	P10636	MAPT	T529	Nocodazole(TiO2)@Hela cell line	Prat_798
25159151		0.999938	H	C	Profiling	Cancer	label-free	TiO2	Q Exactive mass spectrometer	[151937000, 102410000, 98035000, 25929000, 'Yes', 'Yes']	P10636	MAPT	S519	Nocodazole(TiO2)@Hela cell line	Prat_798
25159151		0.999827	H	C	Profiling	Cancer	label-free	TiO2	Q Exactive mass spectrometer	[243250000, 323753000, 186360000, 241230000, 940130000, 179598000]	P10636	MAPT	S516	Untreated@HeLa cell line	Prat_1327
25159151		0.999827	H	C	Profiling	Cancer	label-free	pY	Q Exactive	[0.0, 0.0, 0.0]	P10636	MAPT	S516	Untreated@HeLa cell line	Prat_1327
25159151		0.958963	H	C	Profiling	Cancer	label-free	TiO2	Q Exactive mass spectrometer	[204130000, 231050000, 225590000, 100670000, 125150000, 179860000]	P10636	MAPT	S232	Untreated@HeLa cell line	Prat_1327
25159151		0.958963	H	C	Profiling	Cancer	label-free	pY	Q Exactive	[0.0, 0.0, 0.0]	P10636	MAPT	S232	Untreated@HeLa cell line	Prat_1327
25159151		0.999472	H	C	Profiling	Cancer	label-free	TiO2	Q Exactive mass spectrometer	[0, 82673000, 152894000, 114910000, 27795000, 35652000]	P10636	MAPT	T529	Untreated@HeLa cell line	Prat_1327
25159151		0.999472	H	C	Profiling	Cancer	label-free	pY	Q Exactive	[0.0, 0.0, 0.0]	P10636	MAPT	T529	Untreated@HeLa cell line	Prat_1327
25159151		0.999938	H	C	Profiling	Cancer	label-free	TiO2	Q Exactive mass spectrometer	[1976250000, 1755500000, 1518460000, 2493630000, 1435910000, 1219870000]	P10636	MAPT	S519	Untreated@HeLa cell line	Prat_1327
25159151		0.999938	H	C	Profiling	Cancer	label-free	pY	Q Exactive	[0.0, 0.0, 0.0]	P10636	MAPT	S519	Untreated@HeLa cell line	Prat_1327
25311616	IGS(ph)TENLK	13.2	H	C	Profiling	Autophagy inhibition	SILAC	IMAC	Linear ion trap-orbitrap hybrid	['Present', 'Present', 'Present', 'Present']	P10636	MAPT	S579	Resveratrol@MCF7 cells	Prat_957
25311616	IGS(ph)TENLK	13.2	H	C	Profiling	Autophagy inhibition	SILAC	IMAC	Linear ion trap-orbitrap hybrid	['Present', 'Present', 'Present', 'Present']	P10636	MAPT	S579	Serum starvation@MCF7 cells	Prat_1078
25849741		0.981685	H	C	Profiling	Breast cancer	SILAC	TiO2	Q Exactive	['Present', 'Present', 'Present', 'Present']	P10636	MAPT	S232	IKKb(K44M)+TNF-alpha@MCF7 cells	Prat_610
25849741		0.981685	H	C	Profiling	Breast cancer	SILAC	TiO2	Q Exactive	['Present', 'Present', 'Present', 'Present']	P10636	MAPT	S232	TNF-alpha@MCF7 cells	Prat_1211
25849741		0.981685	H	C	Profiling	Breast cancer	SILAC	TiO2	Q Exactive	['Present', 'Present', 'Present', 'Present']	P10636	MAPT	S232	TNF-alpha+SC-514 IKK@MCF7 cells	Prat_1213
25849741		0.981685	H	C	Profiling	Breast cancer	SILAC	TiO2	Q Exactive	['Present', 'Present', 'Present', 'Present']	P10636	MAPT	S232	TNF-alpha+IKKb@MCF7 cells	Prat_1212
25850435	DS(ph)PGIPPSANAHQLFR	0.980675	H	C	Profiling	Melanoma	SILAC	TiO2	LTQ Orbitrap Velos	[55443000]	P10636	MAPT	S721	Selumetinib(10Î¼m)@WM239A cells	Prat_1067
25850435	T(ph)AS(ph)GSSVTSLDGTR	0.980675	H	C	Profiling	Melanoma	SILAC	TiO2	LTQ Orbitrap Velos	[55443000]	P10636	MAPT	S721	Selumetinib(10Î¼m)@WM239A cells	Prat_1067
25850435	SPVVSGDTS(ph)PR	0.982624	H	C	Profiling	Melanoma	SILAC	TiO2	LTQ Orbitrap Velos	[96790000]	P10636	MAPT	S721	Selumetinib(30nM)@WM239A cells	Prat_1068
25850435	DS(ph)PGIPPSANAHQLFR	0.980675	H	C	Profiling	Melanoma	SILAC	TiO2	LTQ Orbitrap Velos	[55443000]	P10636	MAPT	S721	Vemurafenib(10Î¼m)@WM239A cells	Prat_1368
25850435	T(ph)AS(ph)GSSVTSLDGTR	0.980675	H	C	Profiling	Melanoma	SILAC	TiO2	LTQ Orbitrap Velos	[55443000]	P10636	MAPT	S721	Vemurafenib(10Î¼m)@WM239A cells	Prat_1368
25850435	SPVVSGDTS(ph)PR	0.982624	H	C	Profiling	Melanoma	SILAC	TiO2	LTQ Orbitrap Velos	[96790000]	P10636	MAPT	S721	Vemurafenib(30nM)@WM239A cells	Prat_1369
26434776	_TPPAPKT(ph)PPSSGEPPK_	0.986319	H	C	profiling	Bone cancer	SILAC	IMAC+pY-1000	LTQ-Orbitrap Elite	[29741000.0]	P10636	MAPT	T498	DMSO-CID1@H929 cells	Prat_273
26434776	_AKTDHGAEIVYKS(ph)PVVSGDT(ph)SPR_	0.999656	H	C	profiling	Bone cancer	SILAC	IMAC+pY-1000	LTQ-Orbitrap Elite	[260800000.0]	P10636	MAPT	S713	DMSO-CID1@H929 cells	Prat_273
26434776	_TPPAPKT(ph)PPSSGEPPK_	0.986319	H	C	profiling	Bone cancer	SILAC	IMAC+pY-1000	LTQ-Orbitrap Elite	[29741000.0]	P10636	MAPT	T498	DMSO-CID1@H929 cells	Prat_273
26434776	_AKTDHGAEIVYKS(ph)PVVSGDT(ph)SPR_	0.999656	H	C	profiling	Bone cancer	SILAC	IMAC+pY-1000	LTQ-Orbitrap Elite	[260800000.0]	P10636	MAPT	S713	DMSO-CID1@H929 cells	Prat_273
26434776	_TPPAPKT(ph)PPSSGEPPK_	0.986319	H	C	profiling	Bone cancer	SILAC	IMAC+pY-1000	LTQ-Orbitrap Elite	[0.0]	P10636	MAPT	T498	DMSO-HCD1@H929 cells	Prat_274
26434776	_AKTDHGAEIVYKS(ph)PVVSGDT(ph)SPR_	0.999656	H	C	profiling	Bone cancer	SILAC	IMAC+pY-1000	LTQ-Orbitrap Elite	[0.0]	P10636	MAPT	S713	DMSO-HCD1@H929 cells	Prat_274
26434776	_TPPAPKT(ph)PPSSGEPPK_	0.986319	H	C	profiling	Bone cancer	SILAC	IMAC+pY-1000	LTQ-Orbitrap Elite	[0.0]	P10636	MAPT	T498	DMSO-HCD1@H929 cells	Prat_274
26434776	_AKTDHGAEIVYKS(ph)PVVSGDT(ph)SPR_	0.999656	H	C	profiling	Bone cancer	SILAC	IMAC+pY-1000	LTQ-Orbitrap Elite	[0.0]	P10636	MAPT	S713	DMSO-HCD1@H929 cells	Prat_274
26434776	_TPPAPKT(ph)PPSSGEPPK_	0.986319	H	C	profiling	Bone cancer	SILAC	IMAC+pY-1000	LTQ-Orbitrap Elite	[26317000.0]	P10636	MAPT	T498	DMSO-HCDls2@H929 cells	Prat_275
26434776	_AKTDHGAEIVYKS(ph)PVVSGDT(ph)SPR_	0.999656	H	C	profiling	Bone cancer	SILAC	IMAC+pY-1000	LTQ-Orbitrap Elite	[105180000.0]	P10636	MAPT	S713	DMSO-HCDls2@H929 cells	Prat_275
26434776	_TPPAPKT(ph)PPSSGEPPK_	0.986319	H	C	profiling	Bone cancer	SILAC	IMAC+pY-1000	LTQ-Orbitrap Elite	[26317000.0]	P10636	MAPT	T498	DMSO-HCDls2@H929 cells	Prat_275
26434776	_AKTDHGAEIVYKS(ph)PVVSGDT(ph)SPR_	0.999656	H	C	profiling	Bone cancer	SILAC	IMAC+pY-1000	LTQ-Orbitrap Elite	[105180000.0]	P10636	MAPT	S713	DMSO-HCDls2@H929 cells	Prat_275
26434776	_TPPAPKT(ph)PPSSGEPPK_	0.986319	H	C	profiling	Bone cancer	SILAC	IMAC+pY-1000	LTQ-Orbitrap Elite	[37225000.0]	P10636	MAPT	T498	Imatinib-CID1@H929 cells	Prat_616
26434776	_AKTDHGAEIVYKS(ph)PVVSGDT(ph)SPR_	0.999656	H	C	profiling	Bone cancer	SILAC	IMAC+pY-1000	LTQ-Orbitrap Elite	[267800000.0]	P10636	MAPT	S713	Imatinib-CID1@H929 cells	Prat_616
26434776	_TPPAPKT(ph)PPSSGEPPK_	0.986319	H	C	profiling	Bone cancer	SILAC	IMAC+pY-1000	LTQ-Orbitrap Elite	[37225000.0]	P10636	MAPT	T498	Imatinib-CID1@H929 cells	Prat_616
26434776	_AKTDHGAEIVYKS(ph)PVVSGDT(ph)SPR_	0.999656	H	C	profiling	Bone cancer	SILAC	IMAC+pY-1000	LTQ-Orbitrap Elite	[267800000.0]	P10636	MAPT	S713	Imatinib-CID1@H929 cells	Prat_616
26434776	_TPPAPKT(ph)PPSSGEPPK_	0.986319	H	C	profiling	Bone cancer	SILAC	IMAC+pY-1000	LTQ-Orbitrap Elite	[0.0]	P10636	MAPT	T498	Imatinib-HCD1@H929 cells	Prat_617
26434776	_AKTDHGAEIVYKS(ph)PVVSGDT(ph)SPR_	0.999656	H	C	profiling	Bone cancer	SILAC	IMAC+pY-1000	LTQ-Orbitrap Elite	[0.0]	P10636	MAPT	S713	Imatinib-HCD1@H929 cells	Prat_617
26434776	_TPPAPKT(ph)PPSSGEPPK_	0.986319	H	C	profiling	Bone cancer	SILAC	IMAC+pY-1000	LTQ-Orbitrap Elite	[0.0]	P10636	MAPT	T498	Imatinib-HCD1@H929 cells	Prat_617
26434776	_AKTDHGAEIVYKS(ph)PVVSGDT(ph)SPR_	0.999656	H	C	profiling	Bone cancer	SILAC	IMAC+pY-1000	LTQ-Orbitrap Elite	[0.0]	P10636	MAPT	S713	Imatinib-HCD1@H929 cells	Prat_617
26434776	_TPPAPKT(ph)PPSSGEPPK_	0.986319	H	C	profiling	Bone cancer	SILAC	IMAC+pY-1000	LTQ-Orbitrap Elite	[38503000.0]	P10636	MAPT	T498	Imatinib-HCDls2@H929 cells	Prat_618
26434776	_AKTDHGAEIVYKS(ph)PVVSGDT(ph)SPR_	0.999656	H	C	profiling	Bone cancer	SILAC	IMAC+pY-1000	LTQ-Orbitrap Elite	[88907000.0]	P10636	MAPT	S713	Imatinib-HCDls2@H929 cells	Prat_618
26434776	_TPPAPKT(ph)PPSSGEPPK_	0.986319	H	C	profiling	Bone cancer	SILAC	IMAC+pY-1000	LTQ-Orbitrap Elite	[38503000.0]	P10636	MAPT	T498	Imatinib-HCDls2@H929 cells	Prat_618
26434776	_AKTDHGAEIVYKS(ph)PVVSGDT(ph)SPR_	0.999656	H	C	profiling	Bone cancer	SILAC	IMAC+pY-1000	LTQ-Orbitrap Elite	[88907000.0]	P10636	MAPT	S713	Imatinib-HCDls2@H929 cells	Prat_618
26434776	_TPPAPKT(ph)PPSSGEPPK_	0.986319	H	C	profiling	Bone cancer	SILAC	IMAC+pY-1000	LTQ-Orbitrap Elite	[75728000.0]	P10636	MAPT	T498	Imatinib@H929 cells	Prat_619
26434776	_AKTDHGAEIVYKS(ph)PVVSGDT(ph)SPR_	0.999656	H	C	profiling	Bone cancer	SILAC	IMAC+pY-1000	LTQ-Orbitrap Elite	[356710000.0]	P10636	MAPT	S713	Imatinib@H929 cells	Prat_619
26434776	_TPPAPKT(ph)PPSSGEPPK_	0.986319	H	C	profiling	Bone cancer	SILAC	IMAC+pY-1000	LTQ-Orbitrap Elite	[75728000.0]	P10636	MAPT	T498	Imatinib@H929 cells	Prat_619
26434776	_AKTDHGAEIVYKS(ph)PVVSGDT(ph)SPR_	0.999656	H	C	profiling	Bone cancer	SILAC	IMAC+pY-1000	LTQ-Orbitrap Elite	[356710000.0]	P10636	MAPT	S713	Imatinib@H929 cells	Prat_619
26434776	_TPPAPKT(ph)PPSSGEPPK_	0.986319	H	C	profiling	Bone cancer	SILAC	IMAC+pY-1000	LTQ-Orbitrap Elite	[21316000.0]	P10636	MAPT	T498	Bortezomib-CID1@H929 cells	Prat_100
26434776	_AKTDHGAEIVYKS(ph)PVVSGDT(ph)SPR_	0.999656	H	C	profiling	Bone cancer	SILAC	IMAC+pY-1000	LTQ-Orbitrap Elite	[96573000.0]	P10636	MAPT	S713	Bortezomib-CID1@H929 cells	Prat_100
26434776	_TPPAPKT(ph)PPSSGEPPK_	0.986319	H	C	profiling	Bone cancer	SILAC	IMAC+pY-1000	LTQ-Orbitrap Elite	[21316000.0]	P10636	MAPT	T498	Bortezomib-CID1@H929 cells	Prat_100
26434776	_AKTDHGAEIVYKS(ph)PVVSGDT(ph)SPR_	0.999656	H	C	profiling	Bone cancer	SILAC	IMAC+pY-1000	LTQ-Orbitrap Elite	[96573000.0]	P10636	MAPT	S713	Bortezomib-CID1@H929 cells	Prat_100
26434776	_TPPAPKT(ph)PPSSGEPPK_	0.986319	H	C	profiling	Bone cancer	SILAC	IMAC+pY-1000	LTQ-Orbitrap Elite	[0.0]	P10636	MAPT	T498	Bortezomib-HCD1@H929 cells	Prat_101
26434776	_AKTDHGAEIVYKS(ph)PVVSGDT(ph)SPR_	0.999656	H	C	profiling	Bone cancer	SILAC	IMAC+pY-1000	LTQ-Orbitrap Elite	[0.0]	P10636	MAPT	S713	Bortezomib-HCD1@H929 cells	Prat_101
26434776	_TPPAPKT(ph)PPSSGEPPK_	0.986319	H	C	profiling	Bone cancer	SILAC	IMAC+pY-1000	LTQ-Orbitrap Elite	[0.0]	P10636	MAPT	T498	Bortezomib-HCD1@H929 cells	Prat_101
26434776	_AKTDHGAEIVYKS(ph)PVVSGDT(ph)SPR_	0.999656	H	C	profiling	Bone cancer	SILAC	IMAC+pY-1000	LTQ-Orbitrap Elite	[0.0]	P10636	MAPT	S713	Bortezomib-HCD1@H929 cells	Prat_101
26434776	_TPPAPKT(ph)PPSSGEPPK_	0.986319	H	C	profiling	Bone cancer	SILAC	IMAC+pY-1000	LTQ-Orbitrap Elite	[18331000.0]	P10636	MAPT	T498	Bortezomib-HCDls2@H929 cells	Prat_102
26434776	_AKTDHGAEIVYKS(ph)PVVSGDT(ph)SPR_	0.999656	H	C	profiling	Bone cancer	SILAC	IMAC+pY-1000	LTQ-Orbitrap Elite	[52262000.0]	P10636	MAPT	S713	Bortezomib-HCDls2@H929 cells	Prat_102
26434776	_TPPAPKT(ph)PPSSGEPPK_	0.986319	H	C	profiling	Bone cancer	SILAC	IMAC+pY-1000	LTQ-Orbitrap Elite	[18331000.0]	P10636	MAPT	T498	Bortezomib-HCDls2@H929 cells	Prat_102
26434776	_AKTDHGAEIVYKS(ph)PVVSGDT(ph)SPR_	0.999656	H	C	profiling	Bone cancer	SILAC	IMAC+pY-1000	LTQ-Orbitrap Elite	[52262000.0]	P10636	MAPT	S713	Bortezomib-HCDls2@H929 cells	Prat_102
26434776	_TPPAPKT(ph)PPSSGEPPK_	0.986319	H	C	profiling	Bone cancer	SILAC	IMAC+pY-1000	LTQ-Orbitrap Elite	[39646000.0]	P10636	MAPT	T498	Bortezomib@H929 cells	Prat_103
26434776	_AKTDHGAEIVYKS(ph)PVVSGDT(ph)SPR_	0.999656	H	C	profiling	Bone cancer	SILAC	IMAC+pY-1000	LTQ-Orbitrap Elite	[148840000.0]	P10636	MAPT	S713	Bortezomib@H929 cells	Prat_103
26434776	_TPPAPKT(ph)PPSSGEPPK_	0.986319	H	C	profiling	Bone cancer	SILAC	IMAC+pY-1000	LTQ-Orbitrap Elite	[39646000.0]	P10636	MAPT	T498	Bortezomib@H929 cells	Prat_103
26434776	_AKTDHGAEIVYKS(ph)PVVSGDT(ph)SPR_	0.999656	H	C	profiling	Bone cancer	SILAC	IMAC+pY-1000	LTQ-Orbitrap Elite	[148840000.0]	P10636	MAPT	S713	Bortezomib@H929 cells	Prat_103
26434776	TPPAPKT(ph)PPSSGEPPK	0.986319	H	C	profiling	Bone cancer	SILAC	IMAC+pY-1000	LTQ-Orbitrap Elite	[56058000.0]	P10636	MAPT	T498	DMSO@H929 cells	Prat_327
26434776	AKTDHGAEIVYKS(ph)PVVSGDT(ph)SPR	0.999656	H	C	profiling	Bone cancer	SILAC	IMAC+pY-1000	LTQ-Orbitrap Elite	[365970000.0]	P10636	MAPT	S713	DMSO@H929 cells	Prat_327
26434776	TPPAPKT(ph)PPSSGEPPK	0.986319	H	C	profiling	Bone cancer	SILAC	IMAC+pY-1000	LTQ-Orbitrap Elite	[56058000.0]	P10636	MAPT	T498	DMSO@H929 cells	Prat_327
26434776	AKTDHGAEIVYKS(ph)PVVSGDT(ph)SPR	0.999656	H	C	profiling	Bone cancer	SILAC	IMAC+pY-1000	LTQ-Orbitrap Elite	[365970000.0]	P10636	MAPT	S713	DMSO@H929 cells	Prat_327
26572502	AKTDHGAEIVYKS(ph)PVVS(ph)GDTSPR	0.998231	H	C	Profiling	Cancer	SILAC	TiO2	Q-Exactive Plus	['Present', 'Present ', 'Present ', 'Present ', 'Present ', 'Present ']	P10636	MAPT	S717	VE-821+Hydroxyurea@U2OS cells	Prat_1358
26572502	AKTDHGAEIVYKS(ph)PVVS(ph)GDTSPR	0.998231	H	C	Profiling	Cancer	SILAC	TiO2	Q-Exactive Plus	['Present', 'Present ', 'Present ', 'Present ', 'Present ', 'Present ']	P10636	MAPT	S717	DMSO@U2OS cells_26572502	dup_377
26572502	AKTDHGAEIVYKS(ph)PVVS(ph)GDTSPR	0.998231	H	C	Profiling	Cancer	SILAC	TiO2	Q-Exactive Plus	['Present', 'Present ', 'Present ', 'Present ', 'Present ', 'Present ']	P10636	MAPT	S717	Hydroxyurea@U2OS cells	Prat_561
27050516	HPTPGSSDPLIQPSSPAVCPEPPSS(ph)PK	0.885679	H	C	Profiling	Inflammation	SILAC	TiO2	Orbitrap LTQ	[758630000]	P10636	MAPT	S438	Cortistatin A@HCT116 cells	Prat_195
27050516	_SGYSSPGS(ph)PGTPGSR_	0.985877	H	C	Profiling	Inflammation	SILAC	TiO2	Orbitrap LTQ	[18533000]	P10636	MAPT	S519	Cortistatin A@HCT116 cells	Prat_195
27050516	HPTPGSSDPLIQPSSPAVCPEPPSS(ph)PK	0.885679	H	C	Profiling	Inflammation	SILAC	TiO2	Orbitrap LTQ	[758630000]	P10636	MAPT	S438	DMSO@HCT116 cells_27050516	Prat_331
27050516	_SGYSSPGS(ph)PGTPGSR_	0.985877	H	C	Profiling	Inflammation	SILAC	TiO2	Orbitrap LTQ	[18533000]	P10636	MAPT	S519	DMSO@HCT116 cells_27050516	Prat_331
27135362		0.998503	H	C	Profiling	Breast Cancer	Label free	TiO2	Q Exactive	[26.71856, 27.4603, 28.21896]	P10636	MAPT	S515	Metformin@MCF7 cells	Prat_718
27135362		0.969563	H	C	Profiling	Breast Cancer	Label free	TiO2	Q Exactive	[25.16457, 26.26014, 26.77831]	P10636	MAPT	S733	Metformin@MCF7 cells	Prat_718
27135362		0.995413	H	C	Profiling	Breast Cancer	Label free	TiO2	Q Exactive	[27.82693, 28.3449, 28.07137]	P10636	MAPT	S552	Metformin@MCF7 cells	Prat_718
27135362		0.969563	H	C	Profiling	Breast Cancer	Label free	TiO2	Q Exactive	[24.69024, 24.99645, 25.43775]	P10636	MAPT	S733	Metformin@MCF7 cells	Prat_718
27135362		0.991836	H	C	Profiling	Breast Cancer	Label free	TiO2	Q Exactive	[25.00256, 25.58285]	P10636	MAPT	T522	Metformin@MCF7 cells	Prat_718
27135362		0.942756	H	C	Profiling	Breast Cancer	Label free	TiO2	Q Exactive	[28.17336]	P10636	MAPT	S726	Metformin@MCF7 cells	Prat_718
27135362		0.942756	H	C	Profiling	Breast Cancer	Label free	TiO2	Q Exactive	[22.78005, 23.87699, 24.19843]	P10636	MAPT	S726	Metformin@MCF7 cells	Prat_718
27135362		0.890375	H	C	Profiling	Breast Cancer	Label free	TiO2	Q Exactive	[26.62436, 26.82517]	P10636	MAPT	S729	Metformin@MCF7 cells	Prat_718
27135362		0.890375	H	C	Profiling	Breast Cancer	Label free	TiO2	Q Exactive	[24.69024, 25.54265, 25.94726]	P10636	MAPT	S729	Metformin@MCF7 cells	Prat_718
27135362		0.998503	H	C	Profiling	Breast Cancer	Label free	TiO2	Q Exactive	[25.69373, 25.99218, 26.11674]	P10636	MAPT	S515	Untreated@MCF7 cells	Prat_1344
27135362		0.969563	H	C	Profiling	Breast Cancer	Label free	TiO2	Q Exactive	[28.17469]	P10636	MAPT	S733	Untreated@MCF7 cells	Prat_1344
27135362		0.995413	H	C	Profiling	Breast Cancer	Label free	TiO2	Q Exactive	[28.51578, 29.07679, 29.0819]	P10636	MAPT	S552	Untreated@MCF7 cells	Prat_1344
27135362		0.969563	H	C	Profiling	Breast Cancer	Label free	TiO2	Q Exactive	[27.27524, 26.48132]	P10636	MAPT	S733	Untreated@MCF7 cells	Prat_1344
27135362		0.991836	H	C	Profiling	Breast Cancer	Label free	TiO2	Q Exactive	[24.87141, 24.35373, 24.6936]	P10636	MAPT	T522	Untreated@MCF7 cells	Prat_1344
27135362		0.942756	H	C	Profiling	Breast Cancer	Label free	TiO2	Q Exactive	[]	P10636	MAPT	S726	Untreated@MCF7 cells	Prat_1344
27135362		0.942756	H	C	Profiling	Breast Cancer	Label free	TiO2	Q Exactive	[26.25749]	P10636	MAPT	S726	Untreated@MCF7 cells	Prat_1344
27135362		0.890375	H	C	Profiling	Breast Cancer	Label free	TiO2	Q Exactive	[]	P10636	MAPT	S729	Untreated@MCF7 cells	Prat_1344
27135362		0.890375	H	C	Profiling	Breast Cancer	Label free	TiO2	Q Exactive	[26.25749, 27.27524, 26.48132]	P10636	MAPT	S729	Untreated@MCF7 cells	Prat_1344
27690223		89.8	H	C	Profiling	Infection	TMT	TiO2	Orbitrap Fusion	['Present', 'Present', 'Present', 'Present']	P10636	MAPT	T529	WT HIV@CEM-T4 T cells	Prat_1376
27690223		100	H	C	Profiling	Infection	TMT	TiO2	Orbitrap Fusion	['Present', 'Present', 'Present', 'Present']	P10636	MAPT	S713	WT HIV@CEM-T4 T cells	Prat_1376
27690223		100	H	C	Profiling	Infection	TMT	TiO2	Orbitrap Fusion	['Present', 'Present', 'Present', 'Present']	P10636	MAPT	S673	WT HIV@CEM-T4 T cells	Prat_1376
27690223		89.8	H	C	Profiling	Infection	TMT	TiO2	Orbitrap Fusion	['Present', 'Present', 'Present', 'Present']	P10636	MAPT	T529	HIV delta_Vif@CEM-T4 T cells	Prat_539
27690223		100	H	C	Profiling	Infection	TMT	TiO2	Orbitrap Fusion	['Present', 'Present', 'Present', 'Present']	P10636	MAPT	S713	HIV delta_Vif@CEM-T4 T cells	Prat_539
27690223		100	H	C	Profiling	Infection	TMT	TiO2	Orbitrap Fusion	['Present', 'Present', 'Present', 'Present']	P10636	MAPT	S673	HIV delta_Vif@CEM-T4 T cells	Prat_539
27690223		89.8	H	C	Profiling	Infection	TMT	TiO2	Orbitrap Fusion	['Present', 'Present', 'Present', 'Present']	P10636	MAPT	T529	Mock infected@CEM-T4 T cells	Prat_748
27690223		100	H	C	Profiling	Infection	TMT	TiO2	Orbitrap Fusion	['Present', 'Present', 'Present', 'Present']	P10636	MAPT	S713	Mock infected@CEM-T4 T cells	Prat_748
27690223		100	H	C	Profiling	Infection	TMT	TiO2	Orbitrap Fusion	['Present', 'Present', 'Present', 'Present']	P10636	MAPT	S673	Mock infected@CEM-T4 T cells	Prat_748
27794612	SGYSSPGS(ph)PGTPGSR	0.969557	H	C	Profiling	Squamous cell carcinoma	TMT	Fe IMAC	Q Exactive	[13.9305, 13.871, 13.7916]	P10636	MAPT	S519	Gefitinib+FGF2@A431cell line	Prat_487
27794612	SGYSSPGS(ph)PGTPGSR	0.969557	H	C	Profiling	Squamous cell carcinoma	TMT	Fe IMAC	Q Exactive	[13.8458, 13.6837, 13.8133]	P10636	MAPT	S519	Gefitinib@A431cell line	Prat_485
27794612	SGYSSPGS(ph)PGTPGSR	0.969557	H	C	Profiling	Squamous cell carcinoma	TMT	Fe IMAC	Q Exactive	[13.8349, 13.8802, 13.7934, 'Na']	P10636	MAPT	S519	DMSO@A431cell line	Prat_304
28188228	SGYSSPGS(ph)PGTPGSR	>75%	H	C	Profiling	Colon cancer	SILAC	TiO2	Q-Exactive plus	[8.021289235]	P10636	MAPT	S519	Vemurafenib@HCT116 cell line	Prat_1371
28188228	S(ph)RTPSLPTPPTREPK	>75%	H	C	Profiling	Colon cancer	SILAC	TiO2	Q-Exactive plus	[7.45880285]	P10636	MAPT	S527	Vemurafenib@HCT116 cell line	Prat_1371
28188228	IGS(ph)LDNITHVPGGGNK	>75%	H	C	Profiling	Colon cancer	SILAC	TiO2	Q-Exactive plus	[7.382876754]	P10636	MAPT	S673	Vemurafenib@HCT116 cell line	Prat_1371
28188228	IPAKT(ph)PPAPK	>75%	H	C	Profiling	Colon cancer	SILAC	TiO2	Q-Exactive plus	[6.862035235]	P10636	MAPT	T492	Vemurafenib@HCT116 cell line	Prat_1371
28188228	TPPAPKT(ph)PPSSGEPPK	>75%	H	C	Profiling	Colon cancer	SILAC	TiO2	Q-Exactive plus	[8.12618438]	P10636	MAPT	T498	Vemurafenib@HCT116 cell line	Prat_1371
28188228	SRT(ph)PSLPTPPTR	>75%	H	C	Profiling	Colon cancer	SILAC	TiO2	Q-Exactive plus	[8.093758405]	P10636	MAPT	T529	Vemurafenib@HCT116 cell line	Prat_1371
28188228	TPSLPT(ph)PPTREPK	>75%	H	C	Profiling	Colon cancer	SILAC	TiO2	Q-Exactive plus	[7.084471319]	P10636	MAPT	T534	Vemurafenib@HCT116 cell line	Prat_1371
28188228	VAVVRT(ph)PPKSPSSAK	>75%	H	C	Profiling	Colon cancer	SILAC	TiO2	Q-Exactive plus	[7.152708797]	P10636	MAPT	T548	Vemurafenib@HCT116 cell line	Prat_1371
28188228	SPVVSGDT(ph)SPR	>75%	H	C	Profiling	Colon cancer	SILAC	TiO2	Q-Exactive plus	[7.196388614]	P10636	MAPT	T720	Vemurafenib@HCT116 cell line	Prat_1371
28188228	SGYSSPGS(ph)PGTPGSR	>75%	H	C	Profiling	Colon cancer	SILAC	TiO2	Q-Exactive plus	[]	P10636	MAPT	S519	Vemurafenib@Colo205 cell line	Prat_1370
28188228	S(ph)RTPSLPTPPTREPK	>75%	H	C	Profiling	Colon cancer	SILAC	TiO2	Q-Exactive plus	[]	P10636	MAPT	S527	Vemurafenib@Colo205 cell line	Prat_1370
28188228	IGS(ph)LDNITHVPGGGNK	>75%	H	C	Profiling	Colon cancer	SILAC	TiO2	Q-Exactive plus	[]	P10636	MAPT	S673	Vemurafenib@Colo205 cell line	Prat_1370
28188228	IPAKT(ph)PPAPK	>75%	H	C	Profiling	Colon cancer	SILAC	TiO2	Q-Exactive plus	[]	P10636	MAPT	T492	Vemurafenib@Colo205 cell line	Prat_1370
28188228	TPPAPKT(ph)PPSSGEPPK	>75%	H	C	Profiling	Colon cancer	SILAC	TiO2	Q-Exactive plus	[]	P10636	MAPT	T498	Vemurafenib@Colo205 cell line	Prat_1370
28188228	SRT(ph)PSLPTPPTR	>75%	H	C	Profiling	Colon cancer	SILAC	TiO2	Q-Exactive plus	[]	P10636	MAPT	T529	Vemurafenib@Colo205 cell line	Prat_1370
28188228	TPSLPT(ph)PPTREPK	>75%	H	C	Profiling	Colon cancer	SILAC	TiO2	Q-Exactive plus	[]	P10636	MAPT	T534	Vemurafenib@Colo205 cell line	Prat_1370
28188228	VAVVRT(ph)PPKSPSSAK	>75%	H	C	Profiling	Colon cancer	SILAC	TiO2	Q-Exactive plus	[]	P10636	MAPT	T548	Vemurafenib@Colo205 cell line	Prat_1370
28188228	SPVVSGDT(ph)SPR	>75%	H	C	Profiling	Colon cancer	SILAC	TiO2	Q-Exactive plus	[]	P10636	MAPT	T720	Vemurafenib@Colo205 cell line	Prat_1370
28209619	_SGYS(ph)S(ph)PGS(ph)PGTPGSR_	0.999004	H	C	Profiling	Breast cancer	dimethyl labeling	IMAC	Q Exactive	[43677700, 49758200, 29106300, 38007700]	P10636	MAPT	S515	Lapatinib@BT-474 cell Parental	Prat_700
28209619	_T(ph)PPKS(ph)PSSAK_	0.912214	H	C	Profiling	Breast cancer	dimethyl labeling	IMAC	Q Exactive	[255484000, 259488000, 274132000, 362686000]	P10636	MAPT	S552	Lapatinib@BT-474 cell Parental	Prat_700
28209619	_SGYS(ph)S(ph)PGS(ph)PGT(ph)PGSR_	0.997366	H	C	Profiling	Breast cancer	dimethyl labeling	IMAC	Q Exactive	[38027100, 31506600, 45066500, 26636300]	P10636	MAPT	T522	Lapatinib@BT-474 cell Parental	Prat_700
28209619	_TDHGAEIVYKS(ph)PVVSGDT(ph)SPR_	0.824434	H	C	Profiling	Breast cancer	dimethyl labeling	IMAC	Q Exactive	[248227000, 542535000, 282586000, 242285000]	P10636	MAPT	T720	Lapatinib@BT-474 cell Parental	Prat_700
28209619	_SGYS(ph)S(ph)PGS(ph)PGTPGSR_	0.999004	H	C	Profiling	Breast cancer	dimethyl labeling	IMAC	Q Exactive	[84134400, 79564900, 96286400, 91216200]	P10636	MAPT	S515	Lapatinib@BT-474 cell Resistant	Prat_701
28209619	_T(ph)PPKS(ph)PSSAK_	0.912214	H	C	Profiling	Breast cancer	dimethyl labeling	IMAC	Q Exactive	[542728000, 538657000, 436074000, 258027000]	P10636	MAPT	S552	Lapatinib@BT-474 cell Resistant	Prat_701
28209619	_SGYS(ph)S(ph)PGS(ph)PGT(ph)PGSR_	0.997366	H	C	Profiling	Breast cancer	dimethyl labeling	IMAC	Q Exactive	[49277400, 47616300, 41967000, 63620500]	P10636	MAPT	T522	Lapatinib@BT-474 cell Resistant	Prat_701
28209619	_TDHGAEIVYKS(ph)PVVSGDT(ph)SPR_	0.824434	H	C	Profiling	Breast cancer	dimethyl labeling	IMAC	Q Exactive	[1496750000, 1244170000, 1460300000, 1561440000]	P10636	MAPT	T720	Lapatinib@BT-474 cell Resistant	Prat_701
28209619	_SGYS(ph)S(ph)PGS(ph)PGTPGSR_	0.999004	H	C	Profiling	Breast cancer	dimethyl labeling	IMAC	Q Exactive	[33558900, 32048000, 35978400, 32147100]	P10636	MAPT	S515	Untreated@BT-474 cells Parental	Prat_1319
28209619	_T(ph)PPKS(ph)PSSAK_	0.912214	H	C	Profiling	Breast cancer	dimethyl labeling	IMAC	Q Exactive	[180541000, 180609000, 268547000, 358040000]	P10636	MAPT	S552	Untreated@BT-474 cells Parental	Prat_1319
28209619	_SGYS(ph)S(ph)PGS(ph)PGT(ph)PGSR_	0.997366	H	C	Profiling	Breast cancer	dimethyl labeling	IMAC	Q Exactive	[21200900, 29382500, 21472000, 18248700]	P10636	MAPT	T522	Untreated@BT-474 cells Parental	Prat_1319
28209619	_TDHGAEIVYKS(ph)PVVSGDT(ph)SPR_	0.824434	H	C	Profiling	Breast cancer	dimethyl labeling	IMAC	Q Exactive	[482410000, 440675000, 484499000, 423659000]	P10636	MAPT	T720	Untreated@BT-474 cells Parental	Prat_1319
29083192	TDHGAEIVYKS(ph)PVVS(ph)GDTSPR	0.992491	H	C	Profile	Fractionation-study	TMT	TiO2	LTQ Orbitrap Velos	[7266400.0, '-', '-', '-']	P10636	MAPT	S717	Unfractionated HeLa cell lysate digest(3mg)	Prat_1253
29083192	SPVVSGDTS(ph)PR	0.956971	H	C	Profile	Fractionation-study	TMT	TiO2	LTQ Orbitrap Velos	[19119000.0, '-', '-', '-']	P10636	MAPT	S721	BRP fractionation@HeLa cell line R1	Prat_112
29083192	VAVVRT(ph)PPKSPSSAK	0.999955	H	C	Profile	Fractionation-study	TMT	TiO2	LTQ Orbitrap Velos	[3443300.0, '-', '-', '-']	P10636	MAPT	T548	CSCX@HeLa cell line R2	Prat_214
29083192	SGYSS(ph)PGS(ph)PGTPGSR	0.996731	H	C	Profile	Fractionation-study	TMT	TiO2	LTQ Orbitrap Velos	[32942000.0, '-', '-', '-']	P10636	MAPT	S519	CSCX@HeLa cell line R2	Prat_214
29083192	SGYSS(ph)PGS(ph)PGTPGSR	0.95171	H	C	Profile	Fractionation-study	TMT	TiO2	LTQ Orbitrap Velos	[4615400.0, '-', '-', '-']	P10636	MAPT	S516	CSCX@HeLa cell line R2	Prat_214
29083192	SGYSSPGS(ph)PGTPGSR	0.99885	H	C	Profile	Fractionation-study	TMT	TiO2	LTQ Orbitrap Velos	[23123000.0, '-', '-', '-']	P10636	MAPT	S519	SAX@HeLa cell line R1	Prat_1022
29083192	SGYSSPGS(ph)PGTPGSR	0.997597	H	C	Profile	Fractionation-study	TMT	TiO2	LTQ Orbitrap Velos	[11290000.0, '-', '-', '-']	P10636	MAPT	S519	SAX@HeLa cell line R3	Prat_1024
29083192	SPVVSGDTS(ph)PR	0.983398	H	C	Profile	Fractionation-study	TMT	TiO2	LTQ Orbitrap Velos	[11540000.0, '-', '-', '-']	P10636	MAPT	S721	SCX@HeLa cell line R2	Prat_1043
29083192	SGYSS(ph)PGS(ph)PGTPGSR	0.945514	H	C	Profile	Fractionation-study	TMT	TiO2	LTQ Orbitrap Velos	[2726100.0, '-', '-', '-']	P10636	MAPT	S516	SCX@HeLa cell line R3	Prat_1044
29255136	-	-	H	C	Profiling	Metastatic Melanoma	SILAC	TiO2	Orbitrap Fusion	['Present', 'Present', 'Present', 'Present']	P10636	MAPT	S579	DMSO@WM239A Cell line	Prat_381
29255136	-	-	H	C	Profiling	Metastatic Melanoma	SILAC	TiO2	Orbitrap Fusion	['Present', 'Present', 'Present', 'Present']	P10636	MAPT	S717	DMSO@WM239A Cell line	Prat_381
29255136	-	-	H	C	Profiling	Metastatic Melanoma	SILAC	TiO2	Orbitrap Fusion	['Present', 'Present', 'Present', 'Present']	P10636	MAPT	S579	Trametinib@WM239A Cell line	Prat_1227
29255136	-	-	H	C	Profiling	Metastatic Melanoma	SILAC	TiO2	Orbitrap Fusion	['Present', 'Present', 'Present', 'Present']	P10636	MAPT	S717	Trametinib@WM239A Cell line	Prat_1227
29507054		0.76111	H	C	Profiling	melanomas	TMT 10plex	TiO2	HF Q-Exactive Orbitrap	[]	P10636	MAPT	S721	DMSO@SK-Mel24 cells	Prat_372
29507054		0.76111	H	C	Profiling	melanomas	TMT 10plex	TiO2	HF Q-Exactive Orbitrap	[-3.618328, -2.537954]	P10636	MAPT	S721	DMSO@SK-Mel24 cells	Prat_372
29507054		0.76111	H	C	Profiling	melanomas	TMT 10plex	TiO2	HF Q-Exactive Orbitrap	[]	P10636	MAPT	S721	DMSO@SK-Mel28 cells	Prat_373
29507054		0.76111	H	C	Profiling	melanomas	TMT 10plex	TiO2	HF Q-Exactive Orbitrap	[]	P10636	MAPT	S721	Dabra+XL888@SK-Mel28 cells	Prat_235
29507054		0.76111	H	C	Profiling	melanomas	TMT 10plex	TiO2	HF Q-Exactive Orbitrap	[]	P10636	MAPT	S721	Dabra+XL888@SK-Mel24 cells	Prat_234
29507054		0.76111	H	C	Profiling	melanomas	TMT 10plex	TiO2	HF Q-Exactive Orbitrap	[]	P10636	MAPT	S721	Dabra@SK-Mel28 cells	Prat_233
29507054		0.76111	H	C	Profiling	melanomas	TMT 10plex	TiO2	HF Q-Exactive Orbitrap	[]	P10636	MAPT	S721	Dabra@SK-Mel24 cells	Prat_232
29507054		0.76111	H	C	Profiling	melanomas	TMT 10plex	TiO2	HF Q-Exactive Orbitrap	[0.6247044, -0.09825516, -1.343079]	P10636	MAPT	S721	Dabra@SK-Mel24 cells	Prat_232
29507054		0.76111	H	C	Profiling	melanomas	TMT 10plex	TiO2	HF Q-Exactive Orbitrap	[]	P10636	MAPT	S721	XL888@SK-Mel28 cells	Prat_1390
29507054		0.76111	H	C	Profiling	melanomas	TMT 10plex	TiO2	HF Q-Exactive Orbitrap	[]	P10636	MAPT	S721	XL888@SK-Mel24 cells	Prat_1389
29523821	AKTDHGAEIVYKS(ph)PVVS(ph)GDTSPR	0.999628	H	C	Profiling	Stimuli	SILAC	TiO2	Q Exactive or Q Exactive Plus	['Present', 'Present', 'Present', 'Present']	P10636	MAPT	S717	PF-3644022+IR-UV@U2OS cells	Prat_877
29523821	VAVVRT(ph)PPKS(ph)PSSAK	0.999969	H	C	Profiling	Stimuli	SILAC	TiO2	Q Exactive or Q Exactive Plus	['Present', 'Present', 'Present', 'Present']	P10636	MAPT	T548	SB203580+IR-UV@U2OS cells	Prat_1035
29523821	AKTDHGAEIVYKS(ph)PVVS(ph)GDTSPR	0.999628	H	C	Profiling	Stimuli	SILAC	TiO2	Q Exactive or Q Exactive Plus	['Present', 'Present', 'Present', 'Present']	P10636	MAPT	S717	SB203580+IR-UV@U2OS cells	Prat_1035
29523821	VAVVRT(ph)PPKS(ph)PSSAK	0.999969	H	C	Profiling	Stimuli	SILAC	TiO2	Q Exactive or Q Exactive Plus	['Present', 'Present', 'Present', 'Present']	P10636	MAPT	T548	DMSO@U2OS cells_29523821	dup_3788
29622655	AKTDHGAEIVYKS(ph)PVVS(ph)GDTSPR	0.999968	H	C	Profiling	Multiple myeloma	not mentioned	IMAC	Q-Exactive Plus	[4167712.9002723983]	P10636	MAPT	S713	Tofactinib (1.5h)@MM.1S cells	Prat_1222
29622655	AKTDHGAEIVYKS(ph)PVVS(ph)GDTSPR	0.993867	H	C	Profiling	Multiple myeloma	not mentioned	IMAC	Q-Exactive Plus	[4703020.60648785]	P10636	MAPT	S713	Tofactinib (24h)@MM.1S cells	Prat_1223
29967110		0.95937	H	C	Profiling	Lung Cancer	Label free	Fe3+-IMAC	Orbitrap Q-Exactive HF	[]	P10636	MAPT	Y711	DMSO@PC9 cell line	Prat_362
29967110		0.95937	H	C	Profiling	Lung Cancer	Label free	Fe3+-IMAC	Orbitrap Q-Exactive HF	[]	P10636	MAPT	Y711	Afatinib (30min)@PC9 cell line	Prat_44
29967110		0.95937	H	C	Profiling	Lung Cancer	Label free	Fe3+-IMAC	Orbitrap Q-Exactive HF	[]	P10636	MAPT	Y711	Afatinib (2d)@PC9 cell line	Prat_43
29967110		0.95937	H	C	Profiling	Lung Cancer	Label free	Fe3+-IMAC	Orbitrap Q-Exactive HF	[-1.98208, -0.7500458]	P10636	MAPT	Y711	Afatinib (5d)@PC9 cell line	Prat_45
30061712		0.968484	H	C	Profiling	Colorectal Cancer	TMT	IMAC	Q Exactive	[3.652473]	P10636	MAPT	S579	2D cultured HCT116 spheroids-R1	Prat_4
30061712		0.950395	H	C	Profiling	Colorectal Cancer	TMT	IMAC	Q Exactive	[5.538177]	P10636	MAPT	S516	2D cultured HCT116 spheroids-R1	Prat_4
30061712		0.999968	H	C	Profiling	Colorectal Cancer	TMT	IMAC	Q Exactive	[1.201438]	P10636	MAPT	S531	2D cultured HCT116 spheroids-R1	Prat_4
30061712		0.997714	H	C	Profiling	Colorectal Cancer	TMT	IMAC	Q Exactive	[2.605632]	P10636	MAPT	T548	2D cultured HCT116 spheroids-R1	Prat_4
30061712		0.999927	H	C	Profiling	Colorectal Cancer	TMT	IMAC	Q Exactive	[4.37668]	P10636	MAPT	S717	2D cultured HCT116 spheroids-R2	Prat_5
30061712		0.999927	H	C	Profiling	Colorectal Cancer	TMT	IMAC	Q Exactive	[]	P10636	MAPT	S673	2D cultured HCT116 spheroids-R2	Prat_5
30061712		0.998175	H	C	Profiling	Colorectal Cancer	TMT	IMAC	Q Exactive	[-1.452396]	P10636	MAPT	T492	2D cultured HCT116 spheroids-R2	Prat_5
30061712		0.999728	H	C	Profiling	Colorectal Cancer	TMT	IMAC	Q Exactive	[4.154792]	P10636	MAPT	T498	2D cultured HCT116 spheroids-R2	Prat_5
30061712		0.758383	H	C	Profiling	Colorectal Cancer	TMT	IMAC	Q Exactive	[1.405915]	P10636	MAPT	T529	2D cultured HCT116 spheroids-R2	Prat_5
30061712		0.752077	H	C	Profiling	Colorectal Cancer	TMT	IMAC	Q Exactive	[-0.5983963]	P10636	MAPT	S411	2D cultured HCT116 spheroids-R3	Prat_6
30061712		0.996351	H	C	Profiling	Colorectal Cancer	TMT	IMAC	Q Exactive	[2.259391]	P10636	MAPT	T548	2D cultured HCT116 spheroids-R3	Prat_6
30061712		0.978644	H	C	Profiling	Colorectal Cancer	TMT	IMAC	Q Exactive	[-0.6283951]	P10636	MAPT	S579	2D cultured(Acetone)HCT116 spheroids-R1	Prat_7
30061712		0.823367	H	C	Profiling	Colorectal Cancer	TMT	IMAC	Q Exactive	[0.03023529]	P10636	MAPT	S519	2D cultured(Acetone)HCT116 spheroids-R1	Prat_7
30061712		0.999956	H	C	Profiling	Colorectal Cancer	TMT	IMAC	Q Exactive	[-0.0843811]	P10636	MAPT	S531	2D cultured(Acetone)HCT116 spheroids-R1	Prat_7
30061712		0.999968	H	C	Profiling	Colorectal Cancer	TMT	IMAC	Q Exactive	[-2.303379]	P10636	MAPT	S673	2D cultured(Acetone)HCT116 spheroids-R2	Prat_8
30061712		0.999488	H	C	Profiling	Colorectal Cancer	TMT	IMAC	Q Exactive	[-0.8261852]	P10636	MAPT	S531	2D cultured(Acetone)HCT116 spheroids-R2	Prat_8
30061712		0.99427	H	C	Profiling	Colorectal Cancer	TMT	IMAC	Q Exactive	[1.011749]	P10636	MAPT	T498	2D cultured(Acetone)HCT116 spheroids-R2	Prat_8
30061712		0.987813	H	C	Profiling	Colorectal Cancer	TMT	IMAC	Q Exactive	[-1.324106]	P10636	MAPT	T548	2D cultured(Acetone)HCT116 spheroids-R2	Prat_8
30061712		0.938173	H	C	Profiling	Colorectal Cancer	TMT	IMAC	Q Exactive	[0.423624]	P10636	MAPT	S579	2D cultured(Acetone)HCT116 spheroids-R3	Prat_9
30061712		0.889946	H	C	Profiling	Colorectal Cancer	TMT	IMAC	Q Exactive	[-1.868629]	P10636	MAPT	T522	2D cultured(Acetone)HCT116 spheroids-R3	Prat_9
30061712		0.997875	H	C	Profiling	Colorectal Cancer	TMT	IMAC	Q Exactive	[-0.7720413]	P10636	MAPT	T548	2D cultured(Acetone)HCT116 spheroids-R3	Prat_9
30061712		0.999994	H	C	Profiling	Colorectal Cancer	TMT	IMAC	Q Exactive	[5.690157]	P10636	MAPT	S713	3D cultured(CR)HCT116 spheroids-R1	Prat_12
30061712		0.999842	H	C	Profiling	Colorectal Cancer	TMT	IMAC	Q Exactive	[5.246502]	P10636	MAPT	S717	3D cultured(CR)HCT116 spheroids-R1	Prat_12
30061712		0.768347	H	C	Profiling	Colorectal Cancer	TMT	IMAC	Q Exactive	[6.464988]	P10636	MAPT	S721	3D cultured(CR)HCT116 spheroids-R1	Prat_12
30061712		0.948078	H	C	Profiling	Colorectal Cancer	TMT	IMAC	Q Exactive	[2.34438]	P10636	MAPT	S579	3D cultured(CR)HCT116 spheroids-R1	Prat_12
30061712		0.999938	H	C	Profiling	Colorectal Cancer	TMT	IMAC	Q Exactive	[3.633624]	P10636	MAPT	S717	3D cultured(CR)HCT116 spheroids-R2	Prat_13
30061712		0.97807	H	C	Profiling	Colorectal Cancer	TMT	IMAC	Q Exactive	[2.038369]	P10636	MAPT	S552	3D cultured(CR)HCT116 spheroids-R2	Prat_13
30061712		0.995162	H	C	Profiling	Colorectal Cancer	TMT	IMAC	Q Exactive	[1.410082]	P10636	MAPT	T498	3D cultured(CR)HCT116 spheroids-R2	Prat_13
30061712		0.988368	H	C	Profiling	Colorectal Cancer	TMT	IMAC	Q Exactive	[0.8558111]	P10636	MAPT	S519	3D cultured(CR)HCT116 spheroids-R3	Prat_14
30061712		0.97161	H	C	Profiling	Colorectal Cancer	TMT	IMAC	Q Exactive	[0.001026154]	P10636	MAPT	S552	3D cultured(CR)HCT116 spheroids-R3	Prat_14
30061712		0.810839	H	C	Profiling	Colorectal Cancer	TMT	IMAC	Q Exactive	[0.2377033]	P10636	MAPT	T529	3D cultured(CR)HCT116 spheroids-R3	Prat_14
30061712		0.999806	H	C	Profiling	Colorectal Cancer	TMT	IMAC	Q Exactive	[2.315543]	P10636	MAPT	S717	3D cultured(Dispase)HCT116 spheroids-R1	Prat_15
30061712		0.985256	H	C	Profiling	Colorectal Cancer	TMT	IMAC	Q Exactive	[-0.5348396]	P10636	MAPT	S515	3D cultured(Dispase)HCT116 spheroids-R1	Prat_15
30061712		0.91761	H	C	Profiling	Colorectal Cancer	TMT	IMAC	Q Exactive	[0.3440857]	P10636	MAPT	S552	3D cultured(Dispase)HCT116 spheroids-R1	Prat_15
30061712		0.952903	H	C	Profiling	Colorectal Cancer	TMT	IMAC	Q Exactive	[-3.715113]	P10636	MAPT	T529	3D cultured(Dispase)HCT116 spheroids-R1	Prat_15
30061712		0.994841	H	C	Profiling	Colorectal Cancer	TMT	IMAC	Q Exactive	[0.4884758]	P10636	MAPT	T534	3D cultured(Dispase)HCT116 spheroids-R1	Prat_15
30061712		0.999969	H	C	Profiling	Colorectal Cancer	TMT	IMAC	Q Exactive	[-1.002554]	P10636	MAPT	S531	3D cultured(Dispase)HCT116 spheroids-R2	Prat_16
30061712		0.91277	H	C	Profiling	Colorectal Cancer	TMT	IMAC	Q Exactive	[0.5548096]	P10636	MAPT	T522	3D cultured(Dispase)HCT116 spheroids-R2	Prat_16
30061712		0.999445	H	C	Profiling	Colorectal Cancer	TMT	IMAC	Q Exactive	[0.329792]	P10636	MAPT	T548	3D cultured(Dispase)HCT116 spheroids-R2	Prat_16
30061712		0.999633	H	C	Profiling	Colorectal Cancer	TMT	IMAC	Q Exactive	[7.022414]	P10636	MAPT	S519	3D cultured(Dispase)HCT116 spheroids-R3	Prat_17
30061712		0.999992	H	C	Profiling	Colorectal Cancer	TMT	IMAC	Q Exactive	[-0.7911911]	P10636	MAPT	S531	3D cultured(Dispase)HCT116 spheroids-R3	Prat_17
30061712		0.89655	H	C	Profiling	Colorectal Cancer	TMT	IMAC	Q Exactive	[1.816584]	P10636	MAPT	S552	3D cultured(Dispase)HCT116 spheroids-R3	Prat_17
30061712		0.807085	H	C	Profiling	Colorectal Cancer	TMT	IMAC	Q Exactive	[-0.1063347]	P10636	MAPT	T529	3D cultured(Dispase)HCT116 spheroids-R3	Prat_17
30061712		0.922568	H	C	Profiling	Colorectal Cancer	TMT	IMAC	Q Exactive	[1.309019]	P10636	MAPT	T522	Untreated@HCT116 spheroids	Prat_1324
30061712		0.907544	H	C	Profiling	Colorectal Cancer	TMT	IMAC	Q Exactive	[-1.878025]	P10636	MAPT	T534	Untreated@HCT116 spheroids	Prat_1324
30459283		0.880581	H	C	Profiling	Neuroblastoma cancer	SILAC	TiO2	Q Exactive HF-X	['Present', 'Present']	P10636	MAPT	T720	DMSO@NB1 cell line	Prat_358
30459283		0.961063	H	C	Profiling	Neuroblastoma cancer	SILAC	TiO2	Q Exactive HF-X	['Present', 'Present']	P10636	MAPT	S516	DMSO@NB1 cell line	Prat_358
30459283		0.97664	H	C	Profiling	Neuroblastoma cancer	SILAC	TiO2	Q Exactive HF-X	['Present', 'Present']	P10636	MAPT	S733	DMSO@NB1 cell line	Prat_358
30459283		0.999545	H	C	Profiling	Neuroblastoma cancer	SILAC	TiO2	Q Exactive HF-X	['Present', 'Present']	P10636	MAPT	S552	DMSO@NB1 cell line	Prat_358
30459283		0.880581	H	C	Profiling	Neuroblastoma cancer	SILAC	TiO2	Q Exactive HF-X	['Present', 'Present']	P10636	MAPT	T720	LDK378@NB1 cell line	Prat_703
30459283		0.961063	H	C	Profiling	Neuroblastoma cancer	SILAC	TiO2	Q Exactive HF-X	['Present', 'Present']	P10636	MAPT	S516	LDK378@NB1 cell line	Prat_703
30459283		0.97664	H	C	Profiling	Neuroblastoma cancer	SILAC	TiO2	Q Exactive HF-X	['Present', 'Present']	P10636	MAPT	S733	LDK378@NB1 cell line	Prat_703
30459283		0.999545	H	C	Profiling	Neuroblastoma cancer	SILAC	TiO2	Q Exactive HF-X	['Present', 'Present']	P10636	MAPT	S552	LDK378@NB1 cell line	Prat_703
30459283		0.880581	H	C	Profiling	Neuroblastoma cancer	SILAC	TiO2	Q Exactive HF-X	['Present', 'Present']	P10636	MAPT	T720	TAE684@NB1 cell line	Prat_1157
30459283		0.961063	H	C	Profiling	Neuroblastoma cancer	SILAC	TiO2	Q Exactive HF-X	['Present', 'Present']	P10636	MAPT	S516	TAE684@NB1 cell line	Prat_1157
30459283		0.97664	H	C	Profiling	Neuroblastoma cancer	SILAC	TiO2	Q Exactive HF-X	['Present', 'Present']	P10636	MAPT	S733	TAE684@NB1 cell line	Prat_1157
30459283		0.999545	H	C	Profiling	Neuroblastoma cancer	SILAC	TiO2	Q Exactive HF-X	['Present', 'Present']	P10636	MAPT	S552	TAE684@NB1 cell line	Prat_1157
30459283		0.880581	H	C	Profiling	Neuroblastoma cancer	SILAC	TiO2	Q Exactive HF-X	['Present', 'Present']	P10636	MAPT	T720	Crizotinib@NB1 cell line	Prat_208
30459283		0.961063	H	C	Profiling	Neuroblastoma cancer	SILAC	TiO2	Q Exactive HF-X	['Present', 'Present']	P10636	MAPT	S516	Crizotinib@NB1 cell line	Prat_208
30459283		0.97664	H	C	Profiling	Neuroblastoma cancer	SILAC	TiO2	Q Exactive HF-X	['Present', 'Present']	P10636	MAPT	S733	Crizotinib@NB1 cell line	Prat_208
30459283		0.999545	H	C	Profiling	Neuroblastoma cancer	SILAC	TiO2	Q Exactive HF-X	['Present', 'Present']	P10636	MAPT	S552	Crizotinib@NB1 cell line	Prat_208
30622161	VQIVYKPVDLS(ph)K	0.999994	H	C	Profiling	Downstream of Kappa Opioid Receptor	TMT 6plex	TiO2	Q Exactive HF	[10157.0, 10492.0, 10021.0]	P10636	MAPT	S633	Untreated control(1min)@spermatozoa(Insoluble)	Prat_1280
30622161	VQIVYKPVDLS(ph)K	0.999994	H	C	Profiling	Downstream of Kappa Opioid Receptor	TMT 6plex	TiO2	Q Exactive HF	[0.0, 0.0, 0.0]	P10636	MAPT	S633	Untreated control(1min)@spermatozoa(Soluble)	Prat_1281
30622161	VQIVYKPVDLS(ph)K	0.999994	H	C	Profiling	Downstream of Kappa Opioid Receptor	TMT 6plex	TiO2	Q Exactive HF	[0.0, 0.0, 0.0]	P10636	MAPT	S633	Untreated control(60min)@spermatozoa(Insoluble)	Prat_1289
30622161	VQIVYKPVDLS(ph)K	0.999994	H	C	Profiling	Downstream of Kappa Opioid Receptor	TMT 6plex	TiO2	Q Exactive HF	[0.0, 0.0, 0.0]	P10636	MAPT	S633	Untreated control(60min)@spermatozoa(Soluble)	Prat_1290
30622161	VQIVYKPVDLS(ph)K	0.999994	H	C	Profiling	Downstream of Kappa Opioid Receptor	TMT 6plex	TiO2	Q Exactive HF	[4512.6, 8657.4, 8687.3]	P10636	MAPT	S633	U50488H(1min)@spermatozoa(Insoluble)	Prat_1245
30622161	VQIVYKPVDLS(ph)K	0.999994	H	C	Profiling	Downstream of Kappa Opioid Receptor	TMT 6plex	TiO2	Q Exactive HF	[0.0, 0.0, 0.0]	P10636	MAPT	S633	U50488H(60min)@spermatozoa(Insoluble)	Prat_1247
30622161	VQIVYKPVDLS(ph)K	0.999994	H	C	Profiling	Downstream of Kappa Opioid Receptor	TMT 6plex	TiO2	Q Exactive HF	[0.0, 0.0, 0.0]	P10636	MAPT	S633	U50488H(1min)@spermatozoa(Soluble)	Prat_1246
30622161	VQIVYKPVDLS(ph)K	0.999994	H	C	Profiling	Downstream of Kappa Opioid Receptor	TMT 6plex	TiO2	Q Exactive HF	[0.0, 0.0, 0.0]	P10636	MAPT	S633	U50488H(60min)@spermatozoa(Soluble)	Prat_1248
30833379	SRTPS(ph)LPTPPTREPK	0.861884	H	C	profiling	cervix carcinoma	SILAC	Ti-IMAC	Q-Exactive HF-X	[0, 0, 0, 0]	P10636	MAPT	S531	In-Solution digestion@Hela cells	Prat_621
30833379	VAVVRT(ph)PPKS(ph)PSSAK	0.974778	H	C	profiling	cervix carcinoma	SILAC	Ti-IMAC	Q-Exactive HF-X	[0, 0, 47916000, 0]	P10636	MAPT	S552	In-Solution digestion@Hela cells	Prat_621
30833379	SGYSS(ph)PGS(ph)PGTPGSR	0.995619	H	C	profiling	cervix carcinoma	SILAC	Ti-IMAC	Q-Exactive HF-X	[0, 0, 0, 0]	P10636	MAPT	S516	In-Solution digestion@Hela cells	Prat_621
30833379	SPVVS(ph)GDT(ph)SPR	0.999906	H	C	profiling	cervix carcinoma	SILAC	Ti-IMAC	Q-Exactive HF-X	[392200000, 0, 0, 346410000]	P10636	MAPT	S717	In-Solution digestion@Hela cells	Prat_621
30833379	SGYSS(ph)PGS(ph)PGTPGSR	0.999735	H	C	profiling	cervix carcinoma	SILAC	Ti-IMAC	Q-Exactive HF-X	[0, 0, 10181000, 0]	P10636	MAPT	S519	In-Solution digestion@Hela cells	Prat_621
30833379	SRTPS(ph)LPTPPTREPK	0.861884	H	C	profiling	cervix carcinoma	SILAC	Ti-IMAC	Q-Exactive HF-X	[0, 0, 0, 0]	P10636	MAPT	S531	PAC digestion@Hela cells	Prat_824
30833379	VAVVRT(ph)PPKS(ph)PSSAK	0.974778	H	C	profiling	cervix carcinoma	SILAC	Ti-IMAC	Q-Exactive HF-X	[0, 0, 117030000, 0]	P10636	MAPT	S552	PAC digestion@Hela cells	Prat_824
30833379	SGYSS(ph)PGS(ph)PGTPGSR	0.995619	H	C	profiling	cervix carcinoma	SILAC	Ti-IMAC	Q-Exactive HF-X	[0, 0, 0, 0]	P10636	MAPT	S516	PAC digestion@Hela cells	Prat_824
30833379	SPVVS(ph)GDT(ph)SPR	0.999906	H	C	profiling	cervix carcinoma	SILAC	Ti-IMAC	Q-Exactive HF-X	[509650000, 0, 5185400, 217020000]	P10636	MAPT	S717	PAC digestion@Hela cells	Prat_824
30833379	SGYSS(ph)PGS(ph)PGTPGSR	0.999735	H	C	profiling	cervix carcinoma	SILAC	Ti-IMAC	Q-Exactive HF-X	[0, 22862000, 6248700, 0]	P10636	MAPT	S519	PAC digestion@Hela cells	Prat_824
30843680		0.962024	H	C	Profiling	breast cancer	TMT	IMAC-Fe3+	Orbitrap fusion lumos tribrid	[-1.73241, -0.068964, 0.716343, 0.515106]	P10636	MAPT	S516	Untreated@Human islet cells	Prat_1338
30843680		0.841647	H	C	Profiling	breast cancer	TMT	IMAC-Fe3+	Orbitrap fusion lumos tribrid	[-1.01993, 0.0499034, 0.483401, -0.176809]	P10636	MAPT	S579	Untreated@Human islet cells	Prat_1338
30843680		0.962024	H	C	Profiling	breast cancer	TMT	IMAC-Fe3+	Orbitrap fusion lumos tribrid	[-0.154807, 0.166121, 1.40238, -0.445307]	P10636	MAPT	S516	Untreated@Human islet cells	Prat_1338
30843680		0.841647	H	C	Profiling	breast cancer	TMT	IMAC-Fe3+	Orbitrap fusion lumos tribrid	[]	P10636	MAPT	S579	Untreated@Human islet cells	Prat_1338
30843680		0.962024	H	C	Profiling	breast cancer	TMT	IMAC-Fe3+	Orbitrap fusion lumos tribrid	[-0.62917, 0.211725, 0.0889835, -0.493017]	P10636	MAPT	S516	Untreated@Human islet cells	Prat_1338
30843680		0.962024	H	C	Profiling	breast cancer	TMT	IMAC-Fe3+	Orbitrap fusion lumos tribrid	[-1.24371, -0.529422, 0.204116, 0.0713692]	P10636	MAPT	S516	Cytokine(IL-1beta,IFN-gama)@Human islet cells	Prat_231
30843680		0.841647	H	C	Profiling	breast cancer	TMT	IMAC-Fe3+	Orbitrap fusion lumos tribrid	[-0.977612, 0.0212073, 0.200478, -0.214637]	P10636	MAPT	S579	Cytokine(IL-1beta,IFN-gama)@Human islet cells	Prat_231
30843680		0.962024	H	C	Profiling	breast cancer	TMT	IMAC-Fe3+	Orbitrap fusion lumos tribrid	[0.0534678, -0.790508, -0.00633144, -0.026628]	P10636	MAPT	S516	Cytokine(IL-1beta,IFN-gama)@Human islet cells	Prat_231
30843680		0.841647	H	C	Profiling	breast cancer	TMT	IMAC-Fe3+	Orbitrap fusion lumos tribrid	[]	P10636	MAPT	S579	Cytokine(IL-1beta,IFN-gama)@Human islet cells	Prat_231
30843680		0.962024	H	C	Profiling	breast cancer	TMT	IMAC-Fe3+	Orbitrap fusion lumos tribrid	[-0.16574, 0.27121, 0.634304, 0.193928]	P10636	MAPT	S516	Cytokine(IL-1beta,IFN-gama)@Human islet cells	Prat_231
30865897	VAVVRT(ph)PPKS(ph)PSSAK	>75%	H	C	Profiling	Cervix carcinoma	Label free	Ti4+-IMAC	LTQ-Orbitrap Elite	[]	P10636	MAPT	S552	CD8-sub loc DM@HeLa cells	Prat_156
30865897	VAVVRT(ph)PPKS(ph)PSSAK	>75%	H	C	Profiling	Cervix carcinoma	Label free	Ti4+-IMAC	LTQ-Orbitrap Elite	[]	P10636	MAPT	T548	CD8-sub loc DM@HeLa cells	Prat_156
30865897	TDHGAEIVYKS(ph)PVVSGDTS(ph)PR	>75%	H	C	Profiling	Cervix carcinoma	Label free	Ti4+-IMAC	LTQ-Orbitrap Elite	[23552000.0, 13509000.0, 9654500.0]	P10636	MAPT	S713	CD8-sub loc DM@HeLa cells	Prat_156
30865897	TDHGAEIVYKSPVVS(ph)GDTS(ph)PR	>75%	H	C	Profiling	Cervix carcinoma	Label free	Ti4+-IMAC	LTQ-Orbitrap Elite	[]	P10636	MAPT	S717	CD8-sub loc DM@HeLa cells	Prat_156
30865897	SGYSSPGS(ph)PGTPGSR	>75%	H	C	Profiling	Cervix carcinoma	Label free	Ti4+-IMAC	LTQ-Orbitrap Elite	[20185000.0, 17567000.0, 33987000.0]	P10636	MAPT	S519	CD8-sub loc DM@HeLa cells	Prat_156
30865897	VAVVRT(ph)PPKS(ph)PSSAK	>75%	H	C	Profiling	Cervix carcinoma	Label free	Ti4+-IMAC	LTQ-Orbitrap Elite	[4128400.0, 5487700.0]	P10636	MAPT	S552	KDEL-sub loc GA@HeLa cells	Prat_667
30865897	VAVVRT(ph)PPKS(ph)PSSAK	>75%	H	C	Profiling	Cervix carcinoma	Label free	Ti4+-IMAC	LTQ-Orbitrap Elite	[4128400.0, 5487700.0]	P10636	MAPT	T548	KDEL-sub loc GA@HeLa cells	Prat_667
30865897	TDHGAEIVYKS(ph)PVVSGDTS(ph)PR	>75%	H	C	Profiling	Cervix carcinoma	Label free	Ti4+-IMAC	LTQ-Orbitrap Elite	[3966000.0, 6489500.0, 9428300.0]	P10636	MAPT	S713	KDEL-sub loc GA@HeLa cells	Prat_667
30865897	TDHGAEIVYKSPVVS(ph)GDTS(ph)PR	>75%	H	C	Profiling	Cervix carcinoma	Label free	Ti4+-IMAC	LTQ-Orbitrap Elite	[]	P10636	MAPT	S717	KDEL-sub loc GA@HeLa cells	Prat_667
30865897	SGYSSPGS(ph)PGTPGSR	>75%	H	C	Profiling	Cervix carcinoma	Label free	Ti4+-IMAC	LTQ-Orbitrap Elite	[12685000.0, 17514000.0, 15896000.0]	P10636	MAPT	S519	KDEL-sub loc GA@HeLa cells	Prat_667
30865897	VAVVRT(ph)PPKS(ph)PSSAK	>75%	H	C	Profiling	Cervix carcinoma	Label free	Ti4+-IMAC	LTQ-Orbitrap Elite	[]	P10636	MAPT	S552	LCR-sub loc LR@HeLa cells	Prat_702
30865897	VAVVRT(ph)PPKS(ph)PSSAK	>75%	H	C	Profiling	Cervix carcinoma	Label free	Ti4+-IMAC	LTQ-Orbitrap Elite	[]	P10636	MAPT	T548	LCR-sub loc LR@HeLa cells	Prat_702
30865897	TDHGAEIVYKS(ph)PVVSGDTS(ph)PR	>75%	H	C	Profiling	Cervix carcinoma	Label free	Ti4+-IMAC	LTQ-Orbitrap Elite	[3335300.0, 13123000.0, 10033000.0]	P10636	MAPT	S713	LCR-sub loc LR@HeLa cells	Prat_702
30865897	TDHGAEIVYKSPVVS(ph)GDTS(ph)PR	>75%	H	C	Profiling	Cervix carcinoma	Label free	Ti4+-IMAC	LTQ-Orbitrap Elite	[2752800.0]	P10636	MAPT	S717	LCR-sub loc LR@HeLa cells	Prat_702
30865897	SGYSSPGS(ph)PGTPGSR	>75%	H	C	Profiling	Cervix carcinoma	Label free	Ti4+-IMAC	LTQ-Orbitrap Elite	[22091000.0, 35977000.0, 29642000.0]	P10636	MAPT	S519	LCR-sub loc LR@HeLa cells	Prat_702
30865897	VAVVRT(ph)PPKS(ph)PSSAK	>75%	H	C	Profiling	Cervix carcinoma	Label free	Ti4+-IMAC	LTQ-Orbitrap Elite	[3725700.0]	P10636	MAPT	S552	MI-sub loc ER@HeLa cells	Prat_721
30865897	VAVVRT(ph)PPKS(ph)PSSAK	>75%	H	C	Profiling	Cervix carcinoma	Label free	Ti4+-IMAC	LTQ-Orbitrap Elite	[3725700.0]	P10636	MAPT	T548	MI-sub loc ER@HeLa cells	Prat_721
30865897	TDHGAEIVYKS(ph)PVVSGDTS(ph)PR	>75%	H	C	Profiling	Cervix carcinoma	Label free	Ti4+-IMAC	LTQ-Orbitrap Elite	[5925000.0, 3267000.0, 1141100.0]	P10636	MAPT	S713	MI-sub loc ER@HeLa cells	Prat_721
30865897	TDHGAEIVYKSPVVS(ph)GDTS(ph)PR	>75%	H	C	Profiling	Cervix carcinoma	Label free	Ti4+-IMAC	LTQ-Orbitrap Elite	[]	P10636	MAPT	S717	MI-sub loc ER@HeLa cells	Prat_721
30865897	SGYSSPGS(ph)PGTPGSR	>75%	H	C	Profiling	Cervix carcinoma	Label free	Ti4+-IMAC	LTQ-Orbitrap Elite	[13321000.0, 8667000.0, 10311000.0]	P10636	MAPT	S519	MI-sub loc ER@HeLa cells	Prat_721
30865897	VAVVRT(ph)PPKS(ph)PSSAK	>75%	H	C	Profiling	Cervix carcinoma	Label free	Ti4+-IMAC	LTQ-Orbitrap Elite	[10916000.0, 18019000.0]	P10636	MAPT	S552	WT@HeLa cells	Prat_1384
30865897	VAVVRT(ph)PPKS(ph)PSSAK	>75%	H	C	Profiling	Cervix carcinoma	Label free	Ti4+-IMAC	LTQ-Orbitrap Elite	[10916000.0, 18019000.0]	P10636	MAPT	T548	WT@HeLa cells	Prat_1384
30865897	TDHGAEIVYKS(ph)PVVSGDTS(ph)PR	>75%	H	C	Profiling	Cervix carcinoma	Label free	Ti4+-IMAC	LTQ-Orbitrap Elite	[4194600.0, 10555000.0, 4744700.0]	P10636	MAPT	S713	WT@HeLa cells	Prat_1384
30865897	TDHGAEIVYKSPVVS(ph)GDTS(ph)PR	>75%	H	C	Profiling	Cervix carcinoma	Label free	Ti4+-IMAC	LTQ-Orbitrap Elite	[]	P10636	MAPT	S717	WT@HeLa cells	Prat_1384
30865897	SGYSSPGS(ph)PGTPGSR	>75%	H	C	Profiling	Cervix carcinoma	Label free	Ti4+-IMAC	LTQ-Orbitrap Elite	[20389000.0, 20128000.0, 33745000.0]	P10636	MAPT	S519	WT@HeLa cells	Prat_1384
30865897	VAVVRT(ph)PPKS(ph)PSSAK	>75%	H	C	Profiling	Cervix carcinoma	Label free	Ti4+-IMAC	LTQ-Orbitrap Elite	[4195100.0, 6310700.0]	P10636	MAPT	S552	Empty vectors-Flag-CDC25@HeLa cells	Prat_423
30865897	VAVVRT(ph)PPKS(ph)PSSAK	>75%	H	C	Profiling	Cervix carcinoma	Label free	Ti4+-IMAC	LTQ-Orbitrap Elite	[4195100.0, 6310700.0]	P10636	MAPT	T548	Empty vectors-Flag-CDC25@HeLa cells	Prat_423
30865897	TDHGAEIVYKS(ph)PVVSGDTS(ph)PR	>75%	H	C	Profiling	Cervix carcinoma	Label free	Ti4+-IMAC	LTQ-Orbitrap Elite	[1205900.0, 1901500.0, 1837800.0]	P10636	MAPT	S713	Empty vectors-Flag-CDC25@HeLa cells	Prat_423
30865897	TDHGAEIVYKSPVVS(ph)GDTS(ph)PR	>75%	H	C	Profiling	Cervix carcinoma	Label free	Ti4+-IMAC	LTQ-Orbitrap Elite	[]	P10636	MAPT	S717	Empty vectors-Flag-CDC25@HeLa cells	Prat_423
30865897	SGYSSPGS(ph)PGTPGSR	>75%	H	C	Profiling	Cervix carcinoma	Label free	Ti4+-IMAC	LTQ-Orbitrap Elite	[7367700.0, 22616000.0, 27884000.0]	P10636	MAPT	S519	Empty vectors-Flag-CDC25@HeLa cells	Prat_423
31108958	HPTPGSSDPLIQPSSPAVCPEPPSS(ph)PK	98.3	H	C	Profiling	Bladder carcinoma	SILAC	TiO2	LTQ Orbitrap Elite	['Present', 'Present', 'Present']	P10636	MAPT	S438	TERT-NHUC@VMCUB-1 cell line R1	Prat_1179
31108958	HPTPGSSDPLIQPSSPAVCPEPPSS(ph)PK	98.3	H	C	Profiling	Bladder carcinoma	SILAC	TiO2	LTQ Orbitrap Elite	['Present', 'Present', 'Present']	P10636	MAPT	S438	TERT-NHUC@J82 cell line R1	Prat_1169
31108958	HPTPGSSDPLIQPSSPAVCPEPPSS(ph)PK	98.3	H	C	Profiling	Bladder carcinoma	SILAC	TiO2	LTQ Orbitrap Elite	['Present', 'Present', 'Present']	P10636	MAPT	S438	TERT-NHUC@J82 cell line R2	Prat_1170
31108958	HPTPGSSDPLIQPSSPAVCPEPPSS(ph)PK	98.3	H	C	Profiling	Bladder carcinoma	SILAC	TiO2	LTQ Orbitrap Elite	['Present', 'Present', 'Present']	P10636	MAPT	S438	TERT-NHUC@RT112 cell line R1	Prat_1171
31108958	HPTPGSSDPLIQPSSPAVCPEPPSS(ph)PK	98.3	H	C	Profiling	Bladder carcinoma	SILAC	TiO2	LTQ Orbitrap Elite	['Present', 'Present', 'Present']	P10636	MAPT	S438	TERT-NHUC@RT112 cell line R2	Prat_1172
31108958	HPTPGSSDPLIQPSSPAVCPEPPSS(ph)PK	98.3	H	C	Profiling	Bladder carcinoma	SILAC	TiO2	LTQ Orbitrap Elite	['Present', 'Present', 'Present']	P10636	MAPT	S438	TERT-NHUC@SW780 cell line R1	Prat_1173
31108958	HPTPGSSDPLIQPSSPAVCPEPPSS(ph)PK	98.3	H	C	Profiling	Bladder carcinoma	SILAC	TiO2	LTQ Orbitrap Elite	['Present', 'Present', 'Present']	P10636	MAPT	S438	TERT-NHUC@SW780 cell line R2	Prat_1174
31108958	HPTPGSSDPLIQPSSPAVCPEPPSS(ph)PK	98.3	H	C	Profiling	Bladder carcinoma	SILAC	TiO2	LTQ Orbitrap Elite	['Present', 'Present', 'Present']	P10636	MAPT	S438	TERT-NHUC@T24 cell line R1	Prat_1175
31108958	HPTPGSSDPLIQPSSPAVCPEPPSS(ph)PK	98.3	H	C	Profiling	Bladder carcinoma	SILAC	TiO2	LTQ Orbitrap Elite	['Present', 'Present', 'Present']	P10636	MAPT	S438	TERT-NHUC@T24 cell line R2	Prat_1176
31108958	HPTPGSSDPLIQPSSPAVCPEPPSS(ph)PK	98.3	H	C	Profiling	Bladder carcinoma	SILAC	TiO2	LTQ Orbitrap Elite	['Present', 'Present', 'Present']	P10636	MAPT	S438	TERT-NHUC@UMUC3 cell line R2	Prat_1178
31108958	HPTPGSSDPLIQPSSPAVCPEPPSS(ph)PK	98.3	H	C	Profiling	Bladder carcinoma	SILAC	TiO2	LTQ Orbitrap Elite	['Present', 'Present', 'Present']	P10636	MAPT	S438	TERT-NHUC@UMUC3 cell line R1	Prat_1177
31108958	HPTPGSSDPLIQPSSPAVCPEPPSS(ph)PK	98.3	H	C	Profiling	Bladder carcinoma	SILAC	TiO2	LTQ Orbitrap Elite	['Present', 'Present', 'Present']	P10636	MAPT	S438	TERT-NHUC@VMCUB-1 cell line R2	Prat_1180
31665227		0.950767	H	C	Profiling	Cancer	TMT	TiO2	Orbitrap Fusion Tribrid	[17.9668, 17.9598, 17.80876]	P10636	MAPT	S512	14H@HEK293 cells	Prat_1
31665227		0.950767	H	C	Profiling	Cancer	TMT	TiO2	Orbitrap Fusion Tribrid	[15.81466, 15.92344, 15.87121]	P10636	MAPT	S512	14H@HEK293 cells	Prat_1
31665227		0.991845	H	C	Profiling	Cancer	TMT	TiO2	Orbitrap Fusion Tribrid	[19.49535, 19.50721, 19.55757]	P10636	MAPT	S713	14H@HEK293 cells	Prat_1
31665227		0.991845	H	C	Profiling	Cancer	TMT	TiO2	Orbitrap Fusion Tribrid	[21.75585, 21.98183, 21.86985]	P10636	MAPT	S713	14H@HEK293 cells	Prat_1
31665227		0.950767	H	C	Profiling	Cancer	TMT	TiO2	Orbitrap Fusion Tribrid	[17.96978, 18.16585, 18.09743]	P10636	MAPT	S512	DMSO@HEK293 cells	Prat_333
31665227		0.950767	H	C	Profiling	Cancer	TMT	TiO2	Orbitrap Fusion Tribrid	[15.72147, 15.83264, 16.1288]	P10636	MAPT	S512	DMSO@HEK293 cells	Prat_333
31665227		0.991845	H	C	Profiling	Cancer	TMT	TiO2	Orbitrap Fusion Tribrid	[19.0164, 19.52106, 19.57413]	P10636	MAPT	S713	DMSO@HEK293 cells	Prat_333
31665227		0.991845	H	C	Profiling	Cancer	TMT	TiO2	Orbitrap Fusion Tribrid	[21.05437, 21.95777, 22.00895]	P10636	MAPT	S713	DMSO@HEK293 cells	Prat_333
31665227		0.950767	H	C	Profiling	Cancer	TMT	TiO2	Orbitrap Fusion Tribrid	[18.07723, 18.09795, 18.14251]	P10636	MAPT	S512	MK2206@HEK293	Prat_731
31665227		0.950767	H	C	Profiling	Cancer	TMT	TiO2	Orbitrap Fusion Tribrid	[15.89155, 15.94174, 16.17231]	P10636	MAPT	S512	MK2206@HEK293	Prat_731
31665227		0.991845	H	C	Profiling	Cancer	TMT	TiO2	Orbitrap Fusion Tribrid	[19.40164, 19.32298, 19.66794]	P10636	MAPT	S713	MK2206@HEK293	Prat_731
31665227		0.991845	H	C	Profiling	Cancer	TMT	TiO2	Orbitrap Fusion Tribrid	[21.74032, 21.86253, 22.26508]	P10636	MAPT	S713	MK2206@HEK293	Prat_731
32156701		0.999968	H	C	Profiling	Dephosphorylation	TMT	Ti-MAC	QExactive HF	[4564.457831]	P10636	MAPT	T548	Dox +isoproterenol@RE cell line	Prat_389
32156701		0.999968	H	C	Profiling	Dephosphorylation	TMT	Ti-MAC	QExactive HF	[10359.63855]	P10636	MAPT	T548	Dox +isoproterenol@RE cell line	Prat_389
32156701		0.999968	H	C	Profiling	Dephosphorylation	TMT	Ti-MAC	QExactive HF	[4564.705882]	P10636	MAPT	T548	Dox basal@OE cell line	Prat_390
32156701		0.999968	H	C	Profiling	Dephosphorylation	TMT	Ti-MAC	QExactive HF	[8370.705997]	P10636	MAPT	T548	Dox basal@OE cell line	Prat_390
32156701		0.999968	H	C	Profiling	Dephosphorylation	TMT	Ti-MAC	QExactive HF	[5666.506259]	P10636	MAPT	T548	Dox basal@RE cell line	Prat_391
32156701		0.999968	H	C	Profiling	Dephosphorylation	TMT	Ti-MAC	QExactive HF	[10522.89157]	P10636	MAPT	T548	Dox basal@RE cell line	Prat_391
32156701		0.999968	H	C	Profiling	Dephosphorylation	TMT	Ti-MAC	QExactive HF	[4233.780428]	P10636	MAPT	T548	Dox+isoproterenol@OE cell line	Prat_398
32156701		0.999968	H	C	Profiling	Dephosphorylation	TMT	Ti-MAC	QExactive HF	[8114.878287]	P10636	MAPT	T548	Dox+isoproterenol@OE cell line	Prat_398
32156701		0.999968	H	C	Profiling	Dephosphorylation	TMT	Ti-MAC	QExactive HF	[3314]	P10636	MAPT	T548	Isoproterenol@OE cell line	Prat_642
32156701		0.999968	H	C	Profiling	Dephosphorylation	TMT	Ti-MAC	QExactive HF	[8000.299805]	P10636	MAPT	T548	Isoproterenol@OE cell line	Prat_642
32156701		0.999968	H	C	Profiling	Dephosphorylation	TMT	Ti-MAC	QExactive HF	[2877.777778]	P10636	MAPT	T548	Basal@OE cell line	Prat_88
32156701		0.999968	H	C	Profiling	Dephosphorylation	TMT	Ti-MAC	QExactive HF	[7180.15873]	P10636	MAPT	T548	Basal@OE cell line	Prat_88
32156701		0.999968	H	C	Profiling	Dephosphorylation	TMT	Ti-MAC	QExactive HF	[4316.309466]	P10636	MAPT	T548	Isoproterenol@RE cell line	Prat_643
32156701		0.999968	H	C	Profiling	Dephosphorylation	TMT	Ti-MAC	QExactive HF	[9344.404529]	P10636	MAPT	T548	Isoproterenol@RE cell line	Prat_643
32156701		0.999968	H	C	Profiling	Dephosphorylation	TMT	Ti-MAC	QExactive HF	[3626.091898]	P10636	MAPT	T548	Basal@RE cell line	Prat_90
32156701		0.999968	H	C	Profiling	Dephosphorylation	TMT	Ti-MAC	QExactive HF	[10477.2416]	P10636	MAPT	T548	Basal@RE cell line	Prat_90
32314919	VAVVRT(ph)PPKS(ph)PSSAK	0.899689	H	C	Profiling	Inhibitors of checkpoint kinase 1 (CHK1)	SILAC	TiO2	Orbitrap Elite MS	[8150900.0]	P10636	MAPT	S552	HU+SCH 900776 SF1@HEK293A cell	Prat_558
32314919	VAVVRT(ph)PPKS(ph)PSSAK	0.899689	H	C	Profiling	Inhibitors of checkpoint kinase 1 (CHK1)	SILAC	TiO2	Orbitrap Elite MS	[9338500.0]	P10636	MAPT	S552	HU SF1@HEK293A cell	Prat_551
33619172	SPVVSGDTS(ph)PR	0.993815	H	C	Profile	Signalling-study	TMT	IMAC	Q Exactive HF-X	[12.1503595921226, 12.2185284724844, 12.1749353119733, '-']	P10636	MAPT	S721	ARS1620(24h)@H1792 cell line IMAC	Prat_71
33619172	SPVVSGDTS(ph)PR	0.993815	H	C	Profile	Signalling-study	TMT	IMAC	Q Exactive HF-X	[12.1014881889832, 12.146624305775, 12.0564507922961, '-']	P10636	MAPT	S721	ARS1620(6h)@H1792 cell line IMAC	Prat_77
33727228	SGYSSPGS(ph)PGTPGSR	0.850157	H	C	Profiling	Lung Cancer	SILAC	TiO2	LTQ-Orbitrap Elite	[0.0, 0.0, 0.0]	P10636	MAPT	S519	DMSO@AZR3 cell line Exp1	Prat_306
33727228	SGYSSPGS(ph)PGTPGSR	0.850157	H	C	Profiling	Lung Cancer	SILAC	TiO2	LTQ-Orbitrap Elite	[0.0, 0.0, 0.0]	P10636	MAPT	S519	DMSO@AZR4 cell line Exp1	Prat_307
33727228	VAVVRT(ph)PPKS(ph)PSSAK	0.950875	H	C	Profiling	Lung Cancer	SILAC	TiO2	LTQ-Orbitrap Elite	[429970.0, 0.0, 459000.0]	P10636	MAPT	S552	DMSO@COR1 cell line Exp2	Prat_316
33727228	VAVVRT(ph)PPKS(ph)PSSAK	0.950875	H	C	Profiling	Lung Cancer	SILAC	TiO2	LTQ-Orbitrap Elite	[860000.0, 0.0, 829200.0]	P10636	MAPT	S552	DMSO@COR10 cell line Exp2	Prat_317
33727228	SGYSSPGS(ph)PGTPGSR	0.850157	H	C	Profiling	Lung Cancer	SILAC	TiO2	LTQ-Orbitrap Elite	[0.0, 0.0, 6052000.0]	P10636	MAPT	S519	DMSO@H1975 cell line Exp1	Prat_323
33727228	VAVVRT(ph)PPKS(ph)PSSAK	0.950875	H	C	Profiling	Lung Cancer	SILAC	TiO2	LTQ-Orbitrap Elite	[2088800.0, 0.0, 1639000.0]	P10636	MAPT	S552	DMSO@H1975 cell line Exp2	Prat_324
33727228	VAVVRT(ph)PPKS(ph)PSSAK	0.999802	H	C	Profiling	Lung Cancer	SILAC	TiO2	LTQ-Orbitrap Elite	[9970200.0, 21479000.0, 0.0]	P10636	MAPT	T548	Osimertinib@AZR3 cell line Exp1	Prat_818
33727228	VAVVRT(ph)PPKS(ph)PSSAK	0.999802	H	C	Profiling	Lung Cancer	SILAC	TiO2	LTQ-Orbitrap Elite	[0.0, 3315000.0, 0.0]	P10636	MAPT	T548	Osimertinib@AZR4 cell line Exp1	Prat_819
33727228	VAVVRT(ph)PPKS(ph)PSSAK	0.999802	H	C	Profiling	Lung Cancer	SILAC	TiO2	LTQ-Orbitrap Elite	[0.0, 11169000.0, 5146800.0]	P10636	MAPT	T548	Osimertinib@@H1975 cell line Exp1	Prat_817
33819647	AKTDHGAEIVYKS(ph)PVVS(ph)GDTS(ph)PR	0.999055	H	C	Profiling	osteosarcoma	Label free	TiO2	Q Exactive HF	[22.9102549969567]	P10636	MAPT	S717	IR-RNAB@U2OS cell	Prat_632
33819647	AKTDHGAEIVYKS(ph)PVVS(ph)GDTS(ph)PR	0.999055	H	C	Profiling	osteosarcoma	Label free	TiO2	Q Exactive HF	[25.333101513721, 25.7554768001539, 25.3964907837589, 25.6404191904842, 25.4033398690675, 25.6280855325685]	P10636	MAPT	S717	IR-RNAB@U2OS cell	Prat_632
33819647	AKTDHGAEIVYKS(ph)PVVS(ph)GDTS(ph)PR	0.771551	H	C	Profiling	osteosarcoma	Label free	TiO2	Q Exactive HF	[25.333101513721, 25.7554768001539, 25.3964907837589, 25.6404191904842]	P10636	MAPT	S721	IR-RNAB@U2OS cell	Prat_632
33819647	VAVVRT(ph)PPKS(ph)PSSAK	0.961032	H	C	Profiling	osteosarcoma	Label free	TiO2	Q Exactive HF	[22.4640053633753, 22.3940578267017, 22.4370720214275, 22.1352149208557, 22.2395509073286, 22.4961685719132]	P10636	MAPT	S552	IR-RNAB@U2OS cell	Prat_632
33946525	SRTPSLPTPPTR	>75%	H	C	Profiling	Skin cancer	TMT	TiO2	Orbitrap Fusion Tribrid	[33374.558958629]	P10636	MAPT	S531	Hypoxia(12h)@SK-Mel-5 cell line	Prat_571
33946525	SRTPSLPTPPTR	>75%	H	C	Profiling	Skin cancer	TMT	TiO2	Orbitrap Fusion Tribrid	[28771.5860997913]	P10636	MAPT	S531	Hypoxia(15h)@SK-Mel-5 cell line	Prat_575
33946525	SRTPSLPTPPTR	>75%	H	C	Profiling	Skin cancer	TMT	TiO2	Orbitrap Fusion Tribrid	[29116.8942133846]	P10636	MAPT	S531	Hypoxia(18h)@SK-Mel-5 cell line	Prat_579
33946525	SRTPSLPTPPTR	>75%	H	C	Profiling	Skin cancer	TMT	TiO2	Orbitrap Fusion Tribrid	[37431.3829008862]	P10636	MAPT	S531	Hypoxia(21h)@SK-Mel-5 cell line	Prat_583
33946525	SRTPSLPTPPTR	>75%	H	C	Profiling	Skin cancer	TMT	TiO2	Orbitrap Fusion Tribrid	[35717.2340867459]	P10636	MAPT	S531	Hypoxia(24h)@SK-Mel-5 cell line	Prat_587
33946525	SRTPSLPTPPTR	>75%	H	C	Profiling	Skin cancer	TMT	TiO2	Orbitrap Fusion Tribrid	[28833.8411506602]	P10636	MAPT	S531	Hypoxia(3h)@SK-Mel-5 cell line	Prat_591
33946525	SRTPSLPTPPTR	>75%	H	C	Profiling	Skin cancer	TMT	TiO2	Orbitrap Fusion Tribrid	[28779.6249071967]	P10636	MAPT	S531	Hypoxia(6h)@SK-Mel-5 cell line	Prat_595
33946525	SRTPSLPTPPTR	>75%	H	C	Profiling	Skin cancer	TMT	TiO2	Orbitrap Fusion Tribrid	[34027.9928546497]	P10636	MAPT	S531	Hypoxia(9h)@SK-Mel-5 cell line	Prat_599
33946525	SRTPSLPTPPTR	>75%	H	C	Profiling	Skin cancer	TMT	TiO2	Orbitrap Fusion Tribrid	[34566.2305869075]	P10636	MAPT	S531	Hypoxia(0h)@SK-Mel-5 cell line	Prat_567
33947818		0.908159	H	C	Profiling	Salmonella infection	SILAC	TiO2	Q-Exactive HF	['Present', 'Present', 'Present', 'Present']	P10636	MAPT	T720	Salmonella(2h)@HCT116 cells	Prat_995
33947818		0.997541	H	C	Profiling	Salmonella infection	SILAC	TiO2	Q-Exactive HF	['Present', 'Present', 'Present', 'Present']	P10636	MAPT	T534	Salmonella(2h)@HCT116 cells	Prat_995
33947818		0.996595	H	C	Profiling	Salmonella infection	SILAC	TiO2	Q-Exactive HF	['Present', 'Present', 'Present', 'Present']	P10636	MAPT	T522	Salmonella(2h)@HCT116 cells	Prat_995
33947818		0.998231	H	C	Profiling	Salmonella infection	SILAC	TiO2	Q-Exactive HF	['Present', 'Present', 'Present', 'Present']	P10636	MAPT	T498	Salmonella(2h)@HCT116 cells	Prat_995
33947818		0.908159	H	C	Profiling	Salmonella infection	SILAC	TiO2	Q-Exactive HF	['Present', 'Present', 'Present', 'Present']	P10636	MAPT	T720	Salmonella(30min)@HCT116 cells	Prat_996
33947818		0.996595	H	C	Profiling	Salmonella infection	SILAC	TiO2	Q-Exactive HF	['Present', 'Present', 'Present', 'Present']	P10636	MAPT	T522	Salmonella(30min)@HCT116 cells	Prat_996
33947818		0.997541	H	C	Profiling	Salmonella infection	SILAC	TiO2	Q-Exactive HF	['Present', 'Present', 'Present', 'Present']	P10636	MAPT	T534	Salmonella(30min)@HCT116 cells	Prat_996
33947818		0.998231	H	C	Profiling	Salmonella infection	SILAC	TiO2	Q-Exactive HF	['Present', 'Present', 'Present', 'Present']	P10636	MAPT	T498	Salmonella(30min)@HCT116 cells	Prat_996
33947818		0.998231	H	C	Profiling	Salmonella infection	SILAC	TiO2	Q-Exactive HF	['Present', 'Present', 'Present', 'Present']	P10636	MAPT	T498	Uninfected@HCT116 cells	Prat_1254
33947818		0.908159	H	C	Profiling	Salmonella infection	SILAC	TiO2	Q-Exactive HF	['Present', 'Present', 'Present', 'Present']	P10636	MAPT	T720	Uninfected@HCT116 cells	Prat_1254
33947818		0.996595	H	C	Profiling	Salmonella infection	SILAC	TiO2	Q-Exactive HF	['Present', 'Present', 'Present', 'Present']	P10636	MAPT	T522	Uninfected@HCT116 cells	Prat_1254
33947818		0.997541	H	C	Profiling	Salmonella infection	SILAC	TiO2	Q-Exactive HF	['Present', 'Present', 'Present', 'Present']	P10636	MAPT	T534	Uninfected@HCT116 cells	Prat_1254
34343000		0.920676	H	C	Profiling	Melanoma	Label free	IMAC(Fe(III)-NTA)	Orbitrap Q Exactive HF	[-1.15]	P10636	MAPT	S552	ERK1 KO(0d)@BRAFMUT 451Lu cells	Prat_429
34343000		0.781228	H	C	Profiling	Melanoma	Label free	IMAC(Fe(III)-NTA)	Orbitrap Q Exactive HF	[]	P10636	MAPT	S516	ERK1 KO(0d)@BRAFMUT 451Lu cells	Prat_429
34343000		0.999313	H	C	Profiling	Melanoma	Label free	IMAC(Fe(III)-NTA)	Orbitrap Q Exactive HF	[-0.5, -1, -0.69, -1.11]	P10636	MAPT	S519	ERK1 KO(0d)@BRAFMUT 451Lu cells	Prat_429
34343000		0.920676	H	C	Profiling	Melanoma	Label free	IMAC(Fe(III)-NTA)	Orbitrap Q Exactive HF	[]	P10636	MAPT	S552	ERK1 KO(1d)@BRAFMUT 451Lu cells	Prat_430
34343000		0.781228	H	C	Profiling	Melanoma	Label free	IMAC(Fe(III)-NTA)	Orbitrap Q Exactive HF	[-2.18]	P10636	MAPT	S516	ERK1 KO(1d)@BRAFMUT 451Lu cells	Prat_430
34343000		0.999313	H	C	Profiling	Melanoma	Label free	IMAC(Fe(III)-NTA)	Orbitrap Q Exactive HF	[]	P10636	MAPT	S519	ERK1 KO(1d)@BRAFMUT 451Lu cells	Prat_430
34343000		0.920676	H	C	Profiling	Melanoma	Label free	IMAC(Fe(III)-NTA)	Orbitrap Q Exactive HF	[]	P10636	MAPT	S552	ERK1 KO(3d)@BRAFMUT 451Lu cells	Prat_431
34343000		0.781228	H	C	Profiling	Melanoma	Label free	IMAC(Fe(III)-NTA)	Orbitrap Q Exactive HF	[]	P10636	MAPT	S516	ERK1 KO(3d)@BRAFMUT 451Lu cells	Prat_431
34343000		0.999313	H	C	Profiling	Melanoma	Label free	IMAC(Fe(III)-NTA)	Orbitrap Q Exactive HF	[-1.34, -1.24]	P10636	MAPT	S519	ERK1 KO(3d)@BRAFMUT 451Lu cells	Prat_431
34343000		0.920676	H	C	Profiling	Melanoma	Label free	IMAC(Fe(III)-NTA)	Orbitrap Q Exactive HF	[-1.41, -0.73]	P10636	MAPT	S552	ERK2 KO(0d)@BRAFMUT 451Lu cells	Prat_432
34343000		0.781228	H	C	Profiling	Melanoma	Label free	IMAC(Fe(III)-NTA)	Orbitrap Q Exactive HF	[]	P10636	MAPT	S516	ERK2 KO(0d)@BRAFMUT 451Lu cells	Prat_432
34343000		0.999313	H	C	Profiling	Melanoma	Label free	IMAC(Fe(III)-NTA)	Orbitrap Q Exactive HF	[-0.32, 0.22, -0.07, 0.27]	P10636	MAPT	S519	ERK2 KO(0d)@BRAFMUT 451Lu cells	Prat_432
34343000		0.920676	H	C	Profiling	Melanoma	Label free	IMAC(Fe(III)-NTA)	Orbitrap Q Exactive HF	[0.32, -0.09, -0.1]	P10636	MAPT	S552	ERK2 KO(1d)@BRAFMUT 451Lu cells	Prat_433
34343000		0.781228	H	C	Profiling	Melanoma	Label free	IMAC(Fe(III)-NTA)	Orbitrap Q Exactive HF	[]	P10636	MAPT	S516	ERK2 KO(1d)@BRAFMUT 451Lu cells	Prat_433
34343000		0.999313	H	C	Profiling	Melanoma	Label free	IMAC(Fe(III)-NTA)	Orbitrap Q Exactive HF	[0.24, 0.27, 0.45]	P10636	MAPT	S519	ERK2 KO(1d)@BRAFMUT 451Lu cells	Prat_433
34343000		0.920676	H	C	Profiling	Melanoma	Label free	IMAC(Fe(III)-NTA)	Orbitrap Q Exactive HF	[-0.45]	P10636	MAPT	S552	ERK2 KO(3d)@BRAFMUT 451Lu cells	Prat_434
34343000		0.781228	H	C	Profiling	Melanoma	Label free	IMAC(Fe(III)-NTA)	Orbitrap Q Exactive HF	[]	P10636	MAPT	S516	ERK2 KO(3d)@BRAFMUT 451Lu cells	Prat_434
34343000		0.999313	H	C	Profiling	Melanoma	Label free	IMAC(Fe(III)-NTA)	Orbitrap Q Exactive HF	[1, 0.48, 0.14, 0.43]	P10636	MAPT	S519	ERK2 KO(3d)@BRAFMUT 451Lu cells	Prat_434
34343000		0.920676	H	C	Profiling	Melanoma	Label free	IMAC(Fe(III)-NTA)	Orbitrap Q Exactive HF	[]	P10636	MAPT	S552	JUNB KO(0d)@BRAFMUT 451Lu cells	Prat_654
34343000		0.781228	H	C	Profiling	Melanoma	Label free	IMAC(Fe(III)-NTA)	Orbitrap Q Exactive HF	[]	P10636	MAPT	S516	JUNB KO(0d)@BRAFMUT 451Lu cells	Prat_654
34343000		0.999313	H	C	Profiling	Melanoma	Label free	IMAC(Fe(III)-NTA)	Orbitrap Q Exactive HF	[-1.17, -0.26, -0.25]	P10636	MAPT	S519	JUNB KO(0d)@BRAFMUT 451Lu cells	Prat_654
34343000		0.920676	H	C	Profiling	Melanoma	Label free	IMAC(Fe(III)-NTA)	Orbitrap Q Exactive HF	[]	P10636	MAPT	S552	JUNB KO(1d)@BRAFMUT 451Lu cells	Prat_655
34343000		0.781228	H	C	Profiling	Melanoma	Label free	IMAC(Fe(III)-NTA)	Orbitrap Q Exactive HF	[]	P10636	MAPT	S516	JUNB KO(1d)@BRAFMUT 451Lu cells	Prat_655
34343000		0.999313	H	C	Profiling	Melanoma	Label free	IMAC(Fe(III)-NTA)	Orbitrap Q Exactive HF	[-0.61]	P10636	MAPT	S519	JUNB KO(1d)@BRAFMUT 451Lu cells	Prat_655
34343000		0.920676	H	C	Profiling	Melanoma	Label free	IMAC(Fe(III)-NTA)	Orbitrap Q Exactive HF	[]	P10636	MAPT	S552	JUNB KO(3d)@BRAFMUT 451Lu cells	Prat_656
34343000		0.781228	H	C	Profiling	Melanoma	Label free	IMAC(Fe(III)-NTA)	Orbitrap Q Exactive HF	[]	P10636	MAPT	S516	JUNB KO(3d)@BRAFMUT 451Lu cells	Prat_656
34343000		0.999313	H	C	Profiling	Melanoma	Label free	IMAC(Fe(III)-NTA)	Orbitrap Q Exactive HF	[-1.44]	P10636	MAPT	S519	JUNB KO(3d)@BRAFMUT 451Lu cells	Prat_656
34343000		0.920676	H	C	Profiling	Melanoma	Label free	IMAC(Fe(III)-NTA)	Orbitrap Q Exactive HF	[]	P10636	MAPT	S552	WT(0d)@BRAFMUT 451Lu cells	Prat_1380
34343000		0.781228	H	C	Profiling	Melanoma	Label free	IMAC(Fe(III)-NTA)	Orbitrap Q Exactive HF	[]	P10636	MAPT	S516	WT(0d)@BRAFMUT 451Lu cells	Prat_1380
34343000		0.999313	H	C	Profiling	Melanoma	Label free	IMAC(Fe(III)-NTA)	Orbitrap Q Exactive HF	[-0.82, -1.18, -0.66]	P10636	MAPT	S519	WT(0d)@BRAFMUT 451Lu cells	Prat_1380
34343000		0.920676	H	C	Profiling	Melanoma	Label free	IMAC(Fe(III)-NTA)	Orbitrap Q Exactive HF	[-1.06]	P10636	MAPT	S552	WT(1d)@BRAFMUT 451Lu cells	Prat_1381
34343000		0.781228	H	C	Profiling	Melanoma	Label free	IMAC(Fe(III)-NTA)	Orbitrap Q Exactive HF	[]	P10636	MAPT	S516	WT(1d)@BRAFMUT 451Lu cells	Prat_1381
34343000		0.999313	H	C	Profiling	Melanoma	Label free	IMAC(Fe(III)-NTA)	Orbitrap Q Exactive HF	[-1.65, -1.4]	P10636	MAPT	S519	WT(1d)@BRAFMUT 451Lu cells	Prat_1381
34343000		0.920676	H	C	Profiling	Melanoma	Label free	IMAC(Fe(III)-NTA)	Orbitrap Q Exactive HF	[-1.32]	P10636	MAPT	S552	WT(3d)@BRAFMUT 451Lu cells	Prat_1382
34343000		0.781228	H	C	Profiling	Melanoma	Label free	IMAC(Fe(III)-NTA)	Orbitrap Q Exactive HF	[]	P10636	MAPT	S516	WT(3d)@BRAFMUT 451Lu cells	Prat_1382
34343000		0.999313	H	C	Profiling	Melanoma	Label free	IMAC(Fe(III)-NTA)	Orbitrap Q Exactive HF	[-1.65]	P10636	MAPT	S519	WT(3d)@BRAFMUT 451Lu cells	Prat_1382
34673281	VAVVRT(ph)PPKS(ph)PSSAK	0.969632	H	C	Profiling	Melanoma	SILAC	TiO2	Quadrupole Orbitrap	[59666000, 271209984, 352800000]	P10636	MAPT	S552	BRAFi-resistant@A375 cells	Prat_106
34673281	VAVVRT(ph)PPKS(ph)PSSAK	0.969632	H	C	Profiling	Melanoma	SILAC	TiO2	Quadrupole Orbitrap	[39891000, 363520000, 245280000]	P10636	MAPT	S552	BRAFi-sensitive@A375 cells	Prat_107
34771457		0.782719	H	C	Profiling	Neuroblastoma	Labelfree	TiO2	Q Exactive HF	[]	P10636	MAPT	T720	Untreated control(0h)@IMR5 Cell line	Prat_1273
34771457		0.996807	H	C	Profiling	Neuroblastoma	Labelfree	TiO2	Q Exactive HF	[]	P10636	MAPT	S717	Untreated control(0h)@IMR5 Cell line	Prat_1273
34771457		0.782719	H	C	Profiling	Neuroblastoma	Label free	TiO2	Q Exactive HF	[]	P10636	MAPT	T720	Untreated control(10min)@IMR5 Cell line	Prat_1274
34771457		0.996807	H	C	Profiling	Neuroblastoma	Label free	TiO2	Q Exactive HF	[]	P10636	MAPT	S717	Untreated control(10min)@IMR5 Cell line	Prat_1274
34771457		0.782719	H	C	Profiling	Neuroblastoma	Label free	TiO2	Q Exactive HF	[]	P10636	MAPT	T720	Untreated control(12h)@IMR5 Cell line	Prat_1276
34771457		0.996807	H	C	Profiling	Neuroblastoma	Label free	TiO2	Q Exactive HF	[959405.2842, 3309043.99, 1840105.968]	P10636	MAPT	S717	Untreated control(12h)@IMR5 Cell line	Prat_1276
34771457		0.782719	H	C	Profiling	Neuroblastoma	Label free	TiO2	Q Exactive HF	[961193.6287, 3298909.477, 1836735.838]	P10636	MAPT	T720	Untreated control(12h)@IMR5 Cell line	Prat_1276
34771457		0.782719	H	C	Profiling	Neuroblastoma	Label free	TiO2	Q Exactive HF	[1425418.576]	P10636	MAPT	T720	Untreated control(1h)@IMR5 Cell line	Prat_1278
34771457		0.996807	H	C	Profiling	Neuroblastoma	Label free	TiO2	Q Exactive HF	[2439013.157, 1947117.276, 2130380.09]	P10636	MAPT	S717	Untreated control(1h)@IMR5 Cell line	Prat_1278
34771457		0.782719	H	C	Profiling	Neuroblastoma	Label free	TiO2	Q Exactive HF	[1941225.29, 2122972.319]	P10636	MAPT	T720	Untreated control(1h)@IMR5 Cell line	Prat_1278
34771457		0.782719	H	C	Profiling	Neuroblastoma	Label free	TiO2	Q Exactive HF	[]	P10636	MAPT	T720	Untreated control(24h)@IMR5 Cell line	Prat_1282
34771457		0.996807	H	C	Profiling	Neuroblastoma	Label free	TiO2	Q Exactive HF	[1915314.254]	P10636	MAPT	S717	Untreated control(24h)@IMR5 Cell line	Prat_1282
34771457		0.782719	H	C	Profiling	Neuroblastoma	Label free	TiO2	Q Exactive HF	[1910170.862]	P10636	MAPT	T720	Untreated control(24h)@IMR5 Cell line	Prat_1282
34771457		0.782719	H	C	Profiling	Neuroblastoma	Label free	TiO2	Q Exactive HF	[]	P10636	MAPT	T720	Untreated control(4h)@IMR5 Cell line	Prat_1287
34771457		0.996807	H	C	Profiling	Neuroblastoma	Label free	TiO2	Q Exactive HF	[1093996.878]	P10636	MAPT	S717	Untreated control(4h)@IMR5 Cell line	Prat_1287
34771457		0.782719	H	C	Profiling	Neuroblastoma	Label free	TiO2	Q Exactive HF	[]	P10636	MAPT	T720	NGF(0h)@IMR5 Cell line	Prat_785
34771457		0.996807	H	C	Profiling	Neuroblastoma	Label free	TiO2	Q Exactive HF	[1823199.483, 1455571.895]	P10636	MAPT	S717	NGF(0h)@IMR5 Cell line	Prat_785
34771457		0.782719	H	C	Profiling	Neuroblastoma	Label free	TiO2	Q Exactive HF	[1821764.522, 1453098.711]	P10636	MAPT	T720	NGF(0h)@IMR5 Cell line	Prat_785
34771457		0.782719	H	C	Profiling	Neuroblastoma	Label free	TiO2	Q Exactive HF	[]	P10636	MAPT	T720	NGF(10min)@IMR5 Cell line	Prat_786
34771457		0.996807	H	C	Profiling	Neuroblastoma	Label free	TiO2	Q Exactive HF	[1953273.16, 1929681.841]	P10636	MAPT	S717	NGF(10min)@IMR5 Cell line	Prat_786
34771457		0.782719	H	C	Profiling	Neuroblastoma	Label free	TiO2	Q Exactive HF	[1949780.907, 1920363.594]	P10636	MAPT	T720	NGF(10min)@IMR5 Cell line	Prat_786
34771457		0.782719	H	C	Profiling	Neuroblastoma	Label free	TiO2	Q Exactive HF	[]	P10636	MAPT	T720	NGF(12h)@IMR5 Cell line	Prat_787
34771457		0.996807	H	C	Profiling	Neuroblastoma	Label free	TiO2	Q Exactive HF	[777612.1256, 1374250.554, 1875177.326, 1857723.282]	P10636	MAPT	S717	NGF(12h)@IMR5 Cell line	Prat_787
34771457		0.782719	H	C	Profiling	Neuroblastoma	Label free	TiO2	Q Exactive HF	[775912.6814, 1371599.174, 1866370.748, 1853189.779]	P10636	MAPT	T720	NGF(12h)@IMR5 Cell line	Prat_787
34771457		0.782719	H	C	Profiling	Neuroblastoma	Label free	TiO2	Q Exactive HF	[]	P10636	MAPT	T720	NGF(1h)@IMR5 Cell line	Prat_788
34771457		0.996807	H	C	Profiling	Neuroblastoma	Label free	TiO2	Q Exactive HF	[1320539.687, 1553047.247, 2609908.956]	P10636	MAPT	S717	NGF(1h)@IMR5 Cell line	Prat_788
34771457		0.782719	H	C	Profiling	Neuroblastoma	Label free	TiO2	Q Exactive HF	[1326353.543, 2601279.842]	P10636	MAPT	T720	NGF(1h)@IMR5 Cell line	Prat_788
34771457		0.782719	H	C	Profiling	Neuroblastoma	Label free	TiO2	Q Exactive HF	[]	P10636	MAPT	T720	NGF(24h)@IMR5 Cell line	Prat_789
34771457		0.996807	H	C	Profiling	Neuroblastoma	Label free	TiO2	Q Exactive HF	[]	P10636	MAPT	S717	NGF(24h)@IMR5 Cell line	Prat_789
34771457		0.782719	H	C	Profiling	Neuroblastoma	Label free	TiO2	Q Exactive HF	[]	P10636	MAPT	T720	NGF(4h)@IMR5 Cell line	Prat_790
34771457		0.996807	H	C	Profiling	Neuroblastoma	Label free	TiO2	Q Exactive HF	[]	P10636	MAPT	S717	NGF(4h)@IMR5 Cell line	Prat_790
35005567	TDHGAEIVYKS(ph)PVVSGDTSPR	0.779052	H	C	Profiling	Pluripotency	Label free	TiO2	Q Exactive Plus	[0, 0, 0]	P10636	MAPT	S713	Untreated@naive hESCs	Prat_1346
35005567	TDHGAEIVYKSPVVSGDT(ph)S(ph)PR	0.881557	H	C	Profiling	Pluripotency	Label free	TiO2	Q Exactive Plus	[0, 0, 0]	P10636	MAPT	S721	Untreated@naive hESCs	Prat_1346
35005567	TDHGAEIVYKS(ph)PVVSGDTSPR	0.779052	H	C	Profiling	Pluripotency	Label free	TiO2	Q Exactive Plus	[5938400, 0, 15893000]	P10636	MAPT	S713	Untreated@primed hESCs	Prat_1347
35005567	TDHGAEIVYKSPVVSGDT(ph)S(ph)PR	0.881557	H	C	Profiling	Pluripotency	Label free	TiO2	Q Exactive Plus	[0, 0, 15893000]	P10636	MAPT	S721	Untreated@primed hESCs	Prat_1347
35022314	NRPCLS(ph)PK	1	H	C	Profiling	Kinase-Signalling	TMT10plex	IMAC	Q Exactive Plus	[10.5062072638551, 10.4998405595888, 10.90602921526]	P10636	MAPT	S411	DMSO@H1299 cell line	Prat_320
35022314	AKTDHGAEIVYKS(ph)PVVS(ph)GDTSPR	0.976026	H	C	Profiling	Kinase-Signalling	TMT10plex	IMAC	Q Exactive Plus	[13.1829851040744, 13.05643418301, 13.2232694266881]	P10636	MAPT	S713	DMSO@H1299 cell line	Prat_320
35022314	NRPCLS(ph)PK	1	H	C	Profiling	Kinase-Signalling	TMT10plex	IMAC	Q Exactive Plus	[11.769721548536, 11.3987093348788, 11.5110130180478]	P10636	MAPT	S411	RXDX-106(30min)@H1299 cell line IMAC	Prat_977
35022314	AKTDHGAEIVYKS(ph)PVVS(ph)GDTSPR	0.976026	H	C	Profiling	Kinase-Signalling	TMT10plex	IMAC	Q Exactive Plus	[12.5431947376091, 12.9129734948217, 12.7232879329298]	P10636	MAPT	S713	RXDX-106(30min)@H1299 cell line IMAC	Prat_977
35022314	NRPCLS(ph)PK	1	H	C	Profiling	Kinase-Signalling	TMT10plex	IMAC	Q Exactive Plus	[11.6013121514925, 11.6204246258024, 11.509128901727]	P10636	MAPT	S411	RXDX-106(4h)@H1299 cell line IMAC	Prat_979
35022314	AKTDHGAEIVYKS(ph)PVVS(ph)GDTSPR	0.976026	H	C	Profiling	Kinase-Signalling	TMT10plex	IMAC	Q Exactive Plus	[12.3401657901142, 12.3879004848776, 12.2399155319733]	P10636	MAPT	S713	RXDX-106(4h)@H1299 cell line IMAC	Prat_979
35608653		0.955052	H	C	profiling	SARS-CoV-2 r	Labelling not mention	Enrichment (no details)	OrbiMS not mention	[-0.279435200267251, -0.35027498417615, -0.351360198174351]	P10636	MAPT	T522	Mock(12h)@Calu-3 cells	Prat_759
35608653		0.955052	H	C	profiling	SARS-CoV-2 r	Labelling not mention	Enrichment (no details)	OrbiMS not mention	[-0.385865496356512, -0.363026590312509, -0.349811141373932]	P10636	MAPT	T522	Mock(4h)@Calu-3 cells	Prat_762
35608653		0.955052	H	C	profiling	SARS-CoV-2 r	Labelling not mention	Enrichment (no details)	OrbiMS not mention	[-0.306374650404771, -0.363877028738516, -0.330285928314396]	P10636	MAPT	T522	SARS2(12h)@Calu-3 cells	Prat_1019
35608653		0.955052	H	C	profiling	SARS-CoV-2 r	Labelling not mention	Enrichment (no details)	OrbiMS not mention	[-0.375035080345932, -0.395258415588785, -0.294982368455859]	P10636	MAPT	T522	SARS2(4h)@Calu-3 cells	Prat_1020
35608653		0.955052	H	C	profiling	SARS-CoV-2 r	Labelling not mention	Enrichment (no details)	OrbiMS not mention	[-0.289925321323846, -0.365622301224444, -0.306719252852837]	P10636	MAPT	T522	SARS2(8h)@Calu-3 cells	Prat_1021
35688186	HLS(ph)NVS(ph)STGS(ph)IDMVDSPQLATLADEVSASLAK	0.85273	H	C	Profiling	Signaling	label-free	Enrichment (no details)	Orbitrap Lumos	[0.0, 9727100.0, 0.0]	P10636	MAPT	S733	Coumarin(0Î¼M)@HepG2 cells	Prat_200
35688186	SPVVSGDTS(ph)PR	0.993595	H	C	Profiling	Signaling	label-free	Enrichment (no details)	Orbitrap Lumos	[137010000.0, 172090000.0, 183540000.0]	P10636	MAPT	S721	Coumarin(0Î¼M)@HepG2 cells	Prat_200
35688186	VAVVRT(ph)PPKSPSSAK	1	H	C	Profiling	Signaling	label-free	Enrichment (no details)	Orbitrap Lumos	[77751000.0, 100910000.0, 118840000.0]	P10636	MAPT	T548	Coumarin(0Î¼M)@HepG2 cells	Prat_200
35688186	TDHGAEIVYKSPVVSGDT(ph)S(ph)PR	0.975543	H	C	Profiling	Signaling	label-free	Enrichment (no details)	Orbitrap Lumos	[298970000.0, 207050000.0, 348320000.0]	P10636	MAPT	T720	Coumarin(0Î¼M)@HepG2 cells	Prat_200
35688186	HLS(ph)NVS(ph)STGSIDMVDS(ph)PQLATLADEVSASLAK	0.99428	H	C	Profiling	Signaling	label-free	Enrichment (no details)	Orbitrap Lumos	[0.0, 0.0, 0.0]	P10636	MAPT	S726	Coumarin(0Î¼M)@HepG2 cells	Prat_200
35688186	HPTPGSSDPLIQPSS(ph)PAVCPEPPS(ph)SPK	0.867025	H	C	Profiling	Signaling	label-free		Orbitrap Lumos	[30005000.0, 42280000.0, 47816000.0]	P10636	MAPT	S437	Coumarin(0Î¼M)@HepG2 cells	Prat_200
35688186	SGYSS(ph)PGSPGTPGSR	0.811675	H	C	Profiling	Signaling	label-free	Enrichment (no details)	Orbitrap Lumos	[54352000.0, 41148000.0, 0.0]	P10636	MAPT	S516	Quercetin(0Î¼M)@HepG2 cells	Prat_928
35688186	SPVVSGDTS(ph)PR	0.98968	H	C	Profiling	Signaling	label-free	Enrichment (no details)	Orbitrap Lumos	[2509100.0, 63509000.0, 0.0]	P10636	MAPT	S721	Quercetin(0Î¼M)@HepG2 cells	Prat_928
35688186	VAVVRT(ph)PPKSPSSAK	0.999994	H	C	Profiling	Signaling	label-free	Enrichment (no details)	Orbitrap Lumos	[0.0, 26642000.0, 48313000.0]	P10636	MAPT	T548	Quercetin(0Î¼M)@HepG2 cells	Prat_928
35688186	TDHGAEIVYKS(ph)PVVS(ph)GDT(ph)SPR	0.996807	H	C	Profiling	Signaling	label-free	Enrichment (no details)	Orbitrap Lumos	[7736500.0, 66052000.0, 71114000.0]	P10636	MAPT	S713	Quercetin(0Î¼M)@HepG2 cells	Prat_928
35688186	TDHGAEIVYKSPVVS(ph)GDT(ph)SPR	0.998146	H	C	Profiling	Signaling	label-free	Enrichment (no details)	Orbitrap Lumos	[7736500.0, 38714000.0, 71114000.0]	P10636	MAPT	S717	Quercetin(0Î¼M)@HepG2 cells	Prat_928
35688186	HLS(ph)NVS(ph)STGS(ph)IDMVDSPQLATLADEVSASLAK	0.85273	H	C	Profiling	Signaling	label-free	Enrichment (no details)	Orbitrap Lumos	[0.0, 9727100.0, 0.0]	P10636	MAPT	S733	Coumarin(0.001Î¼M)@HepG2 cells	Prat_196
35688186	SPVVSGDTS(ph)PR	0.993595	H	C	Profiling	Signaling	label-free	Enrichment (no details)	Orbitrap Lumos	[137010000.0, 172090000.0, 183540000.0]	P10636	MAPT	S721	Coumarin(0.001Î¼M)@HepG2 cells	Prat_196
35688186	VAVVRT(ph)PPKSPSSAK	1	H	C	Profiling	Signaling	label-free	Enrichment (no details)	Orbitrap Lumos	[77751000.0, 100910000.0, 118840000.0]	P10636	MAPT	T548	Coumarin(0.001Î¼M)@HepG2 cells	Prat_196
35688186	TDHGAEIVYKSPVVSGDT(ph)S(ph)PR	0.975543	H	C	Profiling	Signaling	label-free	Enrichment (no details)	Orbitrap Lumos	[298970000.0, 207050000.0, 348320000.0]	P10636	MAPT	T720	Coumarin(0.001Î¼M)@HepG2 cells	Prat_196
35688186	HLS(ph)NVS(ph)STGSIDMVDS(ph)PQLATLADEVSASLAK	0.99428	H	C	Profiling	Signaling	label-free	Enrichment (no details)	Orbitrap Lumos	[0.0, 0.0, 0.0]	P10636	MAPT	S726	Coumarin(0.001Î¼M)@HepG2 cells	Prat_196
35688186	HPTPGSSDPLIQPSS(ph)PAVCPEPPS(ph)SPK	0.867025	H	C	Profiling	Signaling	label-free		Orbitrap Lumos	[30005000.0, 42280000.0, 47816000.0]	P10636	MAPT	S437	Coumarin(0.001Î¼M)@HepG2 cells	Prat_196
35688186	HLS(ph)NVS(ph)STGS(ph)IDMVDSPQLATLADEVSASLAK	0.85273	H	C	Profiling	Signaling	label-free	Enrichment (no details)	Orbitrap Lumos	[0.0, 13542000.0, 42667000.0]	P10636	MAPT	S733	Coumarin(0.01Î¼M)@HepG2 cells	Prat_198
35688186	SPVVSGDTS(ph)PR	0.993595	H	C	Profiling	Signaling	label-free	Enrichment (no details)	Orbitrap Lumos	[201070000.0, 150920000.0, 281470000.0]	P10636	MAPT	S721	Coumarin(0.01Î¼M)@HepG2 cells	Prat_198
35688186	VAVVRT(ph)PPKSPSSAK	1	H	C	Profiling	Signaling	label-free	Enrichment (no details)	Orbitrap Lumos	[113680000.0, 128780000.0, 172400000.0]	P10636	MAPT	T548	Coumarin(0.01Î¼M)@HepG2 cells	Prat_198
35688186	TDHGAEIVYKSPVVSGDT(ph)S(ph)PR	0.975543	H	C	Profiling	Signaling	label-free	Enrichment (no details)	Orbitrap Lumos	[273950000.0, 202560000.0, 433590000.0]	P10636	MAPT	T720	Coumarin(0.01Î¼M)@HepG2 cells	Prat_198
35688186	HLS(ph)NVS(ph)STGSIDMVDS(ph)PQLATLADEVSASLAK	0.99428	H	C	Profiling	Signaling	label-free	Enrichment (no details)	Orbitrap Lumos	[14252000.0, 4925700.0, 39967000.0]	P10636	MAPT	S726	Coumarin(0.01Î¼M)@HepG2 cells	Prat_198
35688186	HPTPGSSDPLIQPSS(ph)PAVCPEPPS(ph)SPK	0.867025	H	C	Profiling	Signaling	label-free		Orbitrap Lumos	[37865000.0, 49596000.0, 56349000.0]	P10636	MAPT	S437	Coumarin(0.01Î¼M)@HepG2 cells	Prat_198
35688186	T(ph)DHGAEIVYKSPVVSGDTSPR	0.999924	H	C	Profiling	Signaling	label-free		Orbitrap Lumos	[0.0, 49551000.0, 52359000.0]	P10636	MAPT	T703	Caffeine(0.01Î¼M)@HepG2 cells	Prat_121
35688186	HPTPGSSDPLIQPS(ph)SPAVCPEPPSSPK	0.886623	H	C	Profiling	Signaling	label-free		Orbitrap Lumos	[0.0, 0.0, 0.0]	P10636	MAPT	S427	Caffeine(0.01Î¼M)@HepG2 cells	Prat_121
35688186	QEFEVMEDHAGTY(ph)GLGDR	0.96431	H	C	Profiling	Signaling	label-free	Enrichment (no details)	Orbitrap Lumos	[2951400.0, 0.0, 12824000.0]	P10636	MAPT	Y18	Caffeine(0.01Î¼M)@HepG2 cells	Prat_121
35688186	S(ph)GYSSPGSPGT(ph)PGSR	0.985783	H	C	Profiling	Signaling	label-free	Enrichment (no details)	Orbitrap Lumos	[0.0, 0.0, 0.0]	P10636	MAPT	S512	Caffeine(0.01Î¼M)@HepG2 cells	Prat_121
35688186	VAVVRT(ph)PPKSPSSAK	1	H	C	Profiling	Signaling	label-free	Enrichment (no details)	Orbitrap Lumos	[279450000.0, 840480.0, 0.0]	P10636	MAPT	T548	Caffeine(0.01Î¼M)@HepG2 cells	Prat_121
35688186	S(ph)RTPSLPT(ph)PPTREPK	0.999994	H	C	Profiling	Signaling	label-free	Enrichment (no details)	Orbitrap Lumos	[48914000.0, 52308000.0, 52374000.0]	P10636	MAPT	S527	Caffeine(0.01Î¼M)@HepG2 cells	Prat_121
35688186	TDHGAEIVY(ph)K	1	H	C	Profiling	Signaling	label-free	Enrichment (no details)	Orbitrap Lumos	[12104000.0, 256730000.0, 19302000.0]	P10636	MAPT	Y711	Caffeine(0.01Î¼M)@HepG2 cells	Prat_121
35688186	SRTPS(ph)LPTPPTREPK	0.999969	H	C	Profiling	Signaling	label-free	Enrichment (no details)	Orbitrap Lumos	[59660000.0, 25471000.0, 65126000.0]	P10636	MAPT	S531	Caffeine(0.01Î¼M)@HepG2 cells	Prat_121
35688186	VAVVRTPPKS(ph)PS(ph)SAK	0.776921	H	C	Profiling	Signaling	label-free	Enrichment (no details)	Orbitrap Lumos	[0.0, 0.0, 0.0]	P10636	MAPT	S554	Caffeine(0.01Î¼M)@HepG2 cells	Prat_121
35688186	HLS(ph)NVSSTGSIDMVDSPQLATLADEVSASLAK	0.764987	H	C	Profiling	Signaling	label-free	Enrichment (no details)	Orbitrap Lumos	[0.0, 0.0, 0.0]	P10636	MAPT	S726	Caffeine(0.01Î¼M)@HepG2 cells	Prat_121
35688186	AS(ph)PAQDGRPPQTAAR	1	H	C	Profiling	Signaling	label-free	Enrichment (no details)	Orbitrap Lumos	[11915000.0, 0.0, 0.0]	P10636	MAPT	S238	Caffeine(0.01Î¼M)@HepG2 cells	Prat_121
35688186	IGS(ph)LDNITHVPGGGNK	1	H	C	Profiling	Signaling	label-free	Enrichment (no details)	Orbitrap Lumos	[0.0, 0.0, 0.0]	P10636	MAPT	S673	Caffeine(0.01Î¼M)@HepG2 cells	Prat_121
35688186	HLS(ph)NVS(ph)STGS(ph)IDMVDSPQLATLADEVSASLAK	0.85273	H	C	Profiling	Signaling	label-free	Enrichment (no details)	Orbitrap Lumos	[0.0, 1992300.0, 33585000.0]	P10636	MAPT	S733	Coumarin(0.1Î¼M)@HepG2 cells	Prat_199
35688186	SPVVSGDTS(ph)PR	0.993595	H	C	Profiling	Signaling	label-free	Enrichment (no details)	Orbitrap Lumos	[241530000.0, 251700000.0, 90893000.0]	P10636	MAPT	S721	Coumarin(0.1Î¼M)@HepG2 cells	Prat_199
35688186	VAVVRT(ph)PPKSPSSAK	1	H	C	Profiling	Signaling	label-free	Enrichment (no details)	Orbitrap Lumos	[193860000.0, 179110000.0, 128120000.0]	P10636	MAPT	T548	Coumarin(0.1Î¼M)@HepG2 cells	Prat_199
35688186	TDHGAEIVYKSPVVSGDT(ph)S(ph)PR	0.975543	H	C	Profiling	Signaling	label-free	Enrichment (no details)	Orbitrap Lumos	[335030000.0, 3723000.0, 350930000.0]	P10636	MAPT	T720	Coumarin(0.1Î¼M)@HepG2 cells	Prat_199
35688186	HLS(ph)NVS(ph)STGSIDMVDS(ph)PQLATLADEVSASLAK	0.99428	H	C	Profiling	Signaling	label-free	Enrichment (no details)	Orbitrap Lumos	[25411000.0, 35020000.0, 35319000.0]	P10636	MAPT	S726	Coumarin(0.1Î¼M)@HepG2 cells	Prat_199
35688186	HPTPGSSDPLIQPSS(ph)PAVCPEPPS(ph)SPK	0.867025	H	C	Profiling	Signaling	label-free		Orbitrap Lumos	[56899000.0, 98533000.0, 69368000.0]	P10636	MAPT	S437	Coumarin(0.1Î¼M)@HepG2 cells	Prat_199
35688186	T(ph)DHGAEIVYKSPVVSGDTSPR	0.999924	H	C	Profiling	Signaling	label-free		Orbitrap Lumos	[0.0, 0.0, 0.0]	P10636	MAPT	T703	Caffeine(0.1Î¼M)@HepG2 cells	Prat_122
35688186	HPTPGSSDPLIQPS(ph)SPAVCPEPPSSPK	0.886623	H	C	Profiling	Signaling	label-free		Orbitrap Lumos	[0.0, 0.0, 43254000.0]	P10636	MAPT	S427	Caffeine(0.1Î¼M)@HepG2 cells	Prat_122
35688186	QEFEVMEDHAGTY(ph)GLGDR	0.96431	H	C	Profiling	Signaling	label-free	Enrichment (no details)	Orbitrap Lumos	[1627100.0, 0.0, 0.0]	P10636	MAPT	Y18	Caffeine(0.1Î¼M)@HepG2 cells	Prat_122
35688186	S(ph)GYSSPGSPGT(ph)PGSR	0.985783	H	C	Profiling	Signaling	label-free	Enrichment (no details)	Orbitrap Lumos	[0.0, 0.0, 0.0]	P10636	MAPT	S512	Caffeine(0.1Î¼M)@HepG2 cells	Prat_122
35688186	VAVVRT(ph)PPKSPSSAK	1	H	C	Profiling	Signaling	label-free	Enrichment (no details)	Orbitrap Lumos	[0.0, 0.0, 82653000.0]	P10636	MAPT	T548	Caffeine(0.1Î¼M)@HepG2 cells	Prat_122
35688186	S(ph)RTPSLPT(ph)PPTREPK	0.999994	H	C	Profiling	Signaling	label-free	Enrichment (no details)	Orbitrap Lumos	[23495000.0, 23641000.0, 23116000.0]	P10636	MAPT	S527	Caffeine(0.1Î¼M)@HepG2 cells	Prat_122
35688186	TDHGAEIVY(ph)K	1	H	C	Profiling	Signaling	label-free	Enrichment (no details)	Orbitrap Lumos	[0.0, 10177000.0, 373140000.0]	P10636	MAPT	Y711	Caffeine(0.1Î¼M)@HepG2 cells	Prat_122
35688186	SRTPS(ph)LPTPPTREPK	0.999969	H	C	Profiling	Signaling	label-free	Enrichment (no details)	Orbitrap Lumos	[31526000.0, 30282000.0, 30017000.0]	P10636	MAPT	S531	Caffeine(0.1Î¼M)@HepG2 cells	Prat_122
35688186	VAVVRTPPKS(ph)PS(ph)SAK	0.776921	H	C	Profiling	Signaling	label-free	Enrichment (no details)	Orbitrap Lumos	[0.0, 0.0, 0.0]	P10636	MAPT	S554	Caffeine(0.1Î¼M)@HepG2 cells	Prat_122
35688186	HLS(ph)NVSSTGSIDMVDSPQLATLADEVSASLAK	0.764987	H	C	Profiling	Signaling	label-free	Enrichment (no details)	Orbitrap Lumos	[0.0, 0.0, 0.0]	P10636	MAPT	S726	Caffeine(0.1Î¼M)@HepG2 cells	Prat_122
35688186	AS(ph)PAQDGRPPQTAAR	1	H	C	Profiling	Signaling	label-free	Enrichment (no details)	Orbitrap Lumos	[30317000.0, 11046000.0, 16607000.0]	P10636	MAPT	S238	Caffeine(0.1Î¼M)@HepG2 cells	Prat_122
35688186	IGS(ph)LDNITHVPGGGNK	1	H	C	Profiling	Signaling	label-free	Enrichment (no details)	Orbitrap Lumos	[0.0, 0.0, 0.0]	P10636	MAPT	S673	Caffeine(0.1Î¼M)@HepG2 cells	Prat_122
35688186	HLS(ph)NVS(ph)STGS(ph)IDMVDSPQLATLADEVSASLAK	0.85273	H	C	Profiling	Signaling	label-free	Enrichment (no details)	Orbitrap Lumos	[0.0, 0.0, 51830000.0]	P10636	MAPT	S733	Coumarin(1Î¼M)@HepG2 cells	Prat_206
35688186	SPVVSGDTS(ph)PR	0.993595	H	C	Profiling	Signaling	label-free	Enrichment (no details)	Orbitrap Lumos	[88558000.0, 286410000.0, 257670000.0]	P10636	MAPT	S721	Coumarin(1Î¼M)@HepG2 cells	Prat_206
35688186	VAVVRT(ph)PPKSPSSAK	1	H	C	Profiling	Signaling	label-free	Enrichment (no details)	Orbitrap Lumos	[163380000.0, 162790000.0, 340010000.0]	P10636	MAPT	T548	Coumarin(1Î¼M)@HepG2 cells	Prat_206
35688186	TDHGAEIVYKSPVVSGDT(ph)S(ph)PR	0.975543	H	C	Profiling	Signaling	label-free	Enrichment (no details)	Orbitrap Lumos	[325040000.0, 396740000.0, 290870000.0]	P10636	MAPT	T720	Coumarin(1Î¼M)@HepG2 cells	Prat_206
35688186	HLS(ph)NVS(ph)STGSIDMVDS(ph)PQLATLADEVSASLAK	0.99428	H	C	Profiling	Signaling	label-free	Enrichment (no details)	Orbitrap Lumos	[12982000.0, 21857000.0, 10692000.0]	P10636	MAPT	S726	Coumarin(1Î¼M)@HepG2 cells	Prat_206
35688186	HPTPGSSDPLIQPSS(ph)PAVCPEPPS(ph)SPK	0.867025	H	C	Profiling	Signaling	label-free		Orbitrap Lumos	[78231000.0, 61804000.0, 42163000.0]	P10636	MAPT	S437	Coumarin(1Î¼M)@HepG2 cells	Prat_206
35688186	T(ph)DHGAEIVYKSPVVSGDTSPR	0.999924	H	C	Profiling	Signaling	label-free		Orbitrap Lumos	[0.0, 0.0, 0.0]	P10636	MAPT	T703	Caffeine(1Î¼M)@HepG2 cells	Prat_129
35688186	HPTPGSSDPLIQPS(ph)SPAVCPEPPSSPK	0.886623	H	C	Profiling	Signaling	label-free		Orbitrap Lumos	[0.0, 0.0, 0.0]	P10636	MAPT	S427	Caffeine(1Î¼M)@HepG2 cells	Prat_129
35688186	QEFEVMEDHAGTY(ph)GLGDR	0.96431	H	C	Profiling	Signaling	label-free	Enrichment (no details)	Orbitrap Lumos	[0.0, 0.0, 5312000.0]	P10636	MAPT	Y18	Caffeine(1Î¼M)@HepG2 cells	Prat_129
35688186	S(ph)GYSSPGSPGT(ph)PGSR	0.985783	H	C	Profiling	Signaling	label-free	Enrichment (no details)	Orbitrap Lumos	[0.0, 0.0, 0.0]	P10636	MAPT	S512	Caffeine(1Î¼M)@HepG2 cells	Prat_129
35688186	VAVVRT(ph)PPKSPSSAK	1	H	C	Profiling	Signaling	label-free	Enrichment (no details)	Orbitrap Lumos	[245380000.0, 212810000.0, 0.0]	P10636	MAPT	T548	Caffeine(1Î¼M)@HepG2 cells	Prat_129
35688186	S(ph)RTPSLPT(ph)PPTREPK	0.999994	H	C	Profiling	Signaling	label-free	Enrichment (no details)	Orbitrap Lumos	[44161000.0, 5956300.0, 56967000.0]	P10636	MAPT	S527	Caffeine(1Î¼M)@HepG2 cells	Prat_129
35688186	TDHGAEIVY(ph)K	1	H	C	Profiling	Signaling	label-free	Enrichment (no details)	Orbitrap Lumos	[7031300.0, 0.0, 0.0]	P10636	MAPT	Y711	Caffeine(1Î¼M)@HepG2 cells	Prat_129
35688186	SRTPS(ph)LPTPPTREPK	0.999969	H	C	Profiling	Signaling	label-free	Enrichment (no details)	Orbitrap Lumos	[58661000.0, 76989000.0, 61494000.0]	P10636	MAPT	S531	Caffeine(1Î¼M)@HepG2 cells	Prat_129
35688186	VAVVRTPPKS(ph)PS(ph)SAK	0.776921	H	C	Profiling	Signaling	label-free	Enrichment (no details)	Orbitrap Lumos	[0.0, 0.0, 0.0]	P10636	MAPT	S554	Caffeine(1Î¼M)@HepG2 cells	Prat_129
35688186	HLS(ph)NVSSTGSIDMVDSPQLATLADEVSASLAK	0.764987	H	C	Profiling	Signaling	label-free	Enrichment (no details)	Orbitrap Lumos	[0.0, 0.0, 0.0]	P10636	MAPT	S726	Caffeine(1Î¼M)@HepG2 cells	Prat_129
35688186	AS(ph)PAQDGRPPQTAAR	1	H	C	Profiling	Signaling	label-free	Enrichment (no details)	Orbitrap Lumos	[9338400.0, 0.0, 18903000.0]	P10636	MAPT	S238	Caffeine(1Î¼M)@HepG2 cells	Prat_129
35688186	IGS(ph)LDNITHVPGGGNK	1	H	C	Profiling	Signaling	label-free	Enrichment (no details)	Orbitrap Lumos	[0.0, 0.0, 0.0]	P10636	MAPT	S673	Caffeine(1Î¼M)@HepG2 cells	Prat_129
35688186	HLS(ph)NVS(ph)STGS(ph)IDMVDSPQLATLADEVSASLAK	0.85273	H	C	Profiling	Signaling	label-free	Enrichment (no details)	Orbitrap Lumos	[0.0, 0.0, 0.0]	P10636	MAPT	S733	Coumarin(10Î¼M)@HepG2 cells	Prat_204
35688186	SPVVSGDTS(ph)PR	0.993595	H	C	Profiling	Signaling	label-free	Enrichment (no details)	Orbitrap Lumos	[80439000.0, 40814000.0, 64899000.0]	P10636	MAPT	S721	Coumarin(10Î¼M)@HepG2 cells	Prat_204
35688186	VAVVRT(ph)PPKSPSSAK	1	H	C	Profiling	Signaling	label-free	Enrichment (no details)	Orbitrap Lumos	[106570000.0, 190040000.0, 74989000.0]	P10636	MAPT	T548	Coumarin(10Î¼M)@HepG2 cells	Prat_204
35688186	TDHGAEIVYKSPVVSGDT(ph)S(ph)PR	0.975543	H	C	Profiling	Signaling	label-free	Enrichment (no details)	Orbitrap Lumos	[465460000.0, 629590000.0, 169100000.0]	P10636	MAPT	T720	Coumarin(10Î¼M)@HepG2 cells	Prat_204
35688186	HLS(ph)NVS(ph)STGSIDMVDS(ph)PQLATLADEVSASLAK	0.99428	H	C	Profiling	Signaling	label-free	Enrichment (no details)	Orbitrap Lumos	[0.0, 0.0, 0.0]	P10636	MAPT	S726	Coumarin(10Î¼M)@HepG2 cells	Prat_204
35688186	HPTPGSSDPLIQPSS(ph)PAVCPEPPS(ph)SPK	0.867025	H	C	Profiling	Signaling	label-free		Orbitrap Lumos	[4505000.0, 71143000.0, 60616000.0]	P10636	MAPT	S437	Coumarin(10Î¼M)@HepG2 cells	Prat_204
35688186	T(ph)DHGAEIVYKSPVVSGDTSPR	0.999924	H	C	Profiling	Signaling	label-free		Orbitrap Lumos	[0.0, 96474000.0, 0.0]	P10636	MAPT	T703	Caffeine(10Î¼M)@HepG2 cells	Prat_127
35688186	HPTPGSSDPLIQPS(ph)SPAVCPEPPSSPK	0.886623	H	C	Profiling	Signaling	label-free		Orbitrap Lumos	[93342000.0, 0.0, 87083000.0]	P10636	MAPT	S427	Caffeine(10Î¼M)@HepG2 cells	Prat_127
35688186	QEFEVMEDHAGTY(ph)GLGDR	0.96431	H	C	Profiling	Signaling	label-free	Enrichment (no details)	Orbitrap Lumos	[48905000.0, 0.0, 9935000.0]	P10636	MAPT	Y18	Caffeine(10Î¼M)@HepG2 cells	Prat_127
35688186	S(ph)GYSSPGSPGT(ph)PGSR	0.985783	H	C	Profiling	Signaling	label-free	Enrichment (no details)	Orbitrap Lumos	[0.0, 70691000.0, 96721000.0]	P10636	MAPT	S512	Caffeine(10Î¼M)@HepG2 cells	Prat_127
35688186	VAVVRT(ph)PPKSPSSAK	1	H	C	Profiling	Signaling	label-free	Enrichment (no details)	Orbitrap Lumos	[0.0, 0.0, 0.0]	P10636	MAPT	T548	Caffeine(10Î¼M)@HepG2 cells	Prat_127
35688186	S(ph)RTPSLPT(ph)PPTREPK	0.999994	H	C	Profiling	Signaling	label-free	Enrichment (no details)	Orbitrap Lumos	[72616000.0, 74659000.0, 37959000.0]	P10636	MAPT	S527	Caffeine(10Î¼M)@HepG2 cells	Prat_127
35688186	TDHGAEIVY(ph)K	1	H	C	Profiling	Signaling	label-free	Enrichment (no details)	Orbitrap Lumos	[523030000.0, 87228000.0, 86294000.0]	P10636	MAPT	Y711	Caffeine(10Î¼M)@HepG2 cells	Prat_127
35688186	SRTPS(ph)LPTPPTREPK	0.999969	H	C	Profiling	Signaling	label-free	Enrichment (no details)	Orbitrap Lumos	[17797000.0, 50646000.0, 94067000.0]	P10636	MAPT	S531	Caffeine(10Î¼M)@HepG2 cells	Prat_127
35688186	VAVVRTPPKS(ph)PS(ph)SAK	0.776921	H	C	Profiling	Signaling	label-free	Enrichment (no details)	Orbitrap Lumos	[43284000.0, 0.0, 55940000.0]	P10636	MAPT	S554	Caffeine(10Î¼M)@HepG2 cells	Prat_127
35688186	HLS(ph)NVSSTGSIDMVDSPQLATLADEVSASLAK	0.764987	H	C	Profiling	Signaling	label-free	Enrichment (no details)	Orbitrap Lumos	[4809300.0, 3891700.0, 3389800.0]	P10636	MAPT	S726	Caffeine(10Î¼M)@HepG2 cells	Prat_127
35688186	AS(ph)PAQDGRPPQTAAR	1	H	C	Profiling	Signaling	label-free	Enrichment (no details)	Orbitrap Lumos	[18699000.0, 27219000.0, 16076000.0]	P10636	MAPT	S238	Caffeine(10Î¼M)@HepG2 cells	Prat_127
35688186	IGS(ph)LDNITHVPGGGNK	1	H	C	Profiling	Signaling	label-free	Enrichment (no details)	Orbitrap Lumos	[0.0, 0.0, 9439900.0]	P10636	MAPT	S673	Caffeine(10Î¼M)@HepG2 cells	Prat_127
35688186	HLS(ph)NVS(ph)STGS(ph)IDMVDSPQLATLADEVSASLAK	0.85273	H	C	Profiling	Signaling	label-free	Enrichment (no details)	Orbitrap Lumos	[12870000.0, 0.0, 0.0]	P10636	MAPT	S733	Coumarin(100Î¼M)@HepG2 cells	Prat_202
35688186	SPVVSGDTS(ph)PR	0.993595	H	C	Profiling	Signaling	label-free	Enrichment (no details)	Orbitrap Lumos	[39199000.0, 79531000.0, 0.0]	P10636	MAPT	S721	Coumarin(100Î¼M)@HepG2 cells	Prat_202
35688186	VAVVRT(ph)PPKSPSSAK	1	H	C	Profiling	Signaling	label-free	Enrichment (no details)	Orbitrap Lumos	[106490000.0, 132600000.0, 162280000.0]	P10636	MAPT	T548	Coumarin(100Î¼M)@HepG2 cells	Prat_202
35688186	TDHGAEIVYKSPVVSGDT(ph)S(ph)PR	0.975543	H	C	Profiling	Signaling	label-free	Enrichment (no details)	Orbitrap Lumos	[204420000.0, 218520000.0, 236030000.0]	P10636	MAPT	T720	Coumarin(100Î¼M)@HepG2 cells	Prat_202
35688186	HLS(ph)NVS(ph)STGSIDMVDS(ph)PQLATLADEVSASLAK	0.99428	H	C	Profiling	Signaling	label-free	Enrichment (no details)	Orbitrap Lumos	[0.0, 0.0, 0.0]	P10636	MAPT	S726	Coumarin(100Î¼M)@HepG2 cells	Prat_202
35688186	HPTPGSSDPLIQPSS(ph)PAVCPEPPS(ph)SPK	0.867025	H	C	Profiling	Signaling	label-free		Orbitrap Lumos	[64948000.0, 76753000.0, 109710000.0]	P10636	MAPT	S437	Coumarin(100Î¼M)@HepG2 cells	Prat_202
35688186	T(ph)DHGAEIVYKSPVVSGDTSPR	0.999924	H	C	Profiling	Signaling	label-free		Orbitrap Lumos	[0.0, 0.0, 0.0]	P10636	MAPT	T703	Caffeine(100Î¼M)@HepG2 cells	Prat_125
35688186	HPTPGSSDPLIQPS(ph)SPAVCPEPPSSPK	0.886623	H	C	Profiling	Signaling	label-free		Orbitrap Lumos	[83191000.0, 0.0, 0.0]	P10636	MAPT	S427	Caffeine(100Î¼M)@HepG2 cells	Prat_125
35688186	QEFEVMEDHAGTY(ph)GLGDR	0.96431	H	C	Profiling	Signaling	label-free	Enrichment (no details)	Orbitrap Lumos	[0.0, 0.0, 54875000.0]	P10636	MAPT	Y18	Caffeine(100Î¼M)@HepG2 cells	Prat_125
35688186	S(ph)GYSSPGSPGT(ph)PGSR	0.985783	H	C	Profiling	Signaling	label-free	Enrichment (no details)	Orbitrap Lumos	[0.0, 0.0, 0.0]	P10636	MAPT	S512	Caffeine(100Î¼M)@HepG2 cells	Prat_125
35688186	VAVVRT(ph)PPKSPSSAK	1	H	C	Profiling	Signaling	label-free	Enrichment (no details)	Orbitrap Lumos	[447330000.0, 955320000.0, 6481000.0]	P10636	MAPT	T548	Caffeine(100Î¼M)@HepG2 cells	Prat_125
35688186	S(ph)RTPSLPT(ph)PPTREPK	0.999994	H	C	Profiling	Signaling	label-free	Enrichment (no details)	Orbitrap Lumos	[40085000.0, 52957000.0, 37390000.0]	P10636	MAPT	S527	Caffeine(100Î¼M)@HepG2 cells	Prat_125
35688186	TDHGAEIVY(ph)K	1	H	C	Profiling	Signaling	label-free	Enrichment (no details)	Orbitrap Lumos	[27706000.0, 447310000.0, 529660000.0]	P10636	MAPT	Y711	Caffeine(100Î¼M)@HepG2 cells	Prat_125
35688186	SRTPS(ph)LPTPPTREPK	0.999969	H	C	Profiling	Signaling	label-free	Enrichment (no details)	Orbitrap Lumos	[55262000.0, 24265000.0, 114530000.0]	P10636	MAPT	S531	Caffeine(100Î¼M)@HepG2 cells	Prat_125
35688186	VAVVRTPPKS(ph)PS(ph)SAK	0.776921	H	C	Profiling	Signaling	label-free	Enrichment (no details)	Orbitrap Lumos	[22974000.0, 17024000.0, 0.0]	P10636	MAPT	S554	Caffeine(100Î¼M)@HepG2 cells	Prat_125
35688186	HLS(ph)NVSSTGSIDMVDSPQLATLADEVSASLAK	0.764987	H	C	Profiling	Signaling	label-free	Enrichment (no details)	Orbitrap Lumos	[0.0, 0.0, 0.0]	P10636	MAPT	S726	Caffeine(100Î¼M)@HepG2 cells	Prat_125
35688186	AS(ph)PAQDGRPPQTAAR	1	H	C	Profiling	Signaling	label-free	Enrichment (no details)	Orbitrap Lumos	[21002000.0, 12563000.0, 16604000.0]	P10636	MAPT	S238	Caffeine(100Î¼M)@HepG2 cells	Prat_125
35688186	IGS(ph)LDNITHVPGGGNK	1	H	C	Profiling	Signaling	label-free	Enrichment (no details)	Orbitrap Lumos	[0.0, 0.0, 0.0]	P10636	MAPT	S673	Caffeine(100Î¼M)@HepG2 cells	Prat_125
35688186	T(ph)DHGAEIVYKSPVVSGDTSPR	0.999924	H	C	Profiling	Signaling	label-free		Orbitrap Lumos	[0.0, 0.0, 0.0]	P10636	MAPT	T703	Caffeine(1000Î¼M)@HepG2 cells	Prat_123
35688186	HPTPGSSDPLIQPS(ph)SPAVCPEPPSSPK	0.886623	H	C	Profiling	Signaling	label-free		Orbitrap Lumos	[0.0, 0.0, 0.0]	P10636	MAPT	S427	Caffeine(1000Î¼M)@HepG2 cells	Prat_123
35688186	QEFEVMEDHAGTY(ph)GLGDR	0.96431	H	C	Profiling	Signaling	label-free	Enrichment (no details)	Orbitrap Lumos	[0.0, 0.0, 0.0]	P10636	MAPT	Y18	Caffeine(1000Î¼M)@HepG2 cells	Prat_123
35688186	S(ph)GYSSPGSPGT(ph)PGSR	0.985783	H	C	Profiling	Signaling	label-free	Enrichment (no details)	Orbitrap Lumos	[0.0, 0.0, 0.0]	P10636	MAPT	S512	Caffeine(1000Î¼M)@HepG2 cells	Prat_123
35688186	VAVVRT(ph)PPKSPSSAK	1	H	C	Profiling	Signaling	label-free	Enrichment (no details)	Orbitrap Lumos	[1447300.0, 453820000.0, 321680000.0]	P10636	MAPT	T548	Caffeine(1000Î¼M)@HepG2 cells	Prat_123
35688186	S(ph)RTPSLPT(ph)PPTREPK	0.999994	H	C	Profiling	Signaling	label-free	Enrichment (no details)	Orbitrap Lumos	[56595000.0, 58392000.0, 52718000.0]	P10636	MAPT	S527	Caffeine(1000Î¼M)@HepG2 cells	Prat_123
35688186	TDHGAEIVY(ph)K	1	H	C	Profiling	Signaling	label-free	Enrichment (no details)	Orbitrap Lumos	[10017000.0, 56053000.0, 60493000.0]	P10636	MAPT	Y711	Caffeine(1000Î¼M)@HepG2 cells	Prat_123
35688186	SRTPS(ph)LPTPPTREPK	0.999969	H	C	Profiling	Signaling	label-free	Enrichment (no details)	Orbitrap Lumos	[69654000.0, 67698000.0, 38883000.0]	P10636	MAPT	S531	Caffeine(1000Î¼M)@HepG2 cells	Prat_123
35688186	VAVVRTPPKS(ph)PS(ph)SAK	0.776921	H	C	Profiling	Signaling	label-free	Enrichment (no details)	Orbitrap Lumos	[46293000.0, 0.0, 25788000.0]	P10636	MAPT	S554	Caffeine(1000Î¼M)@HepG2 cells	Prat_123
35688186	HLS(ph)NVSSTGSIDMVDSPQLATLADEVSASLAK	0.764987	H	C	Profiling	Signaling	label-free	Enrichment (no details)	Orbitrap Lumos	[0.0, 8170200.0, 0.0]	P10636	MAPT	S726	Caffeine(1000Î¼M)@HepG2 cells	Prat_123
35688186	AS(ph)PAQDGRPPQTAAR	1	H	C	Profiling	Signaling	label-free	Enrichment (no details)	Orbitrap Lumos	[22540000.0, 16218000.0, 17719000.0]	P10636	MAPT	S238	Caffeine(1000Î¼M)@HepG2 cells	Prat_123
35688186	IGS(ph)LDNITHVPGGGNK	1	H	C	Profiling	Signaling	label-free	Enrichment (no details)	Orbitrap Lumos	[0.0, 0.0, 0.0]	P10636	MAPT	S673	Caffeine(1000Î¼M)@HepG2 cells	Prat_123
35688186	SGYSS(ph)PGSPGTPGSR	0.811675	H	C	Profiling	Signaling	label-free	Enrichment (no details)	Orbitrap Lumos	[7627500.0, 11503000.0, 0.0]	P10636	MAPT	S516	Quercetin(0.2Î¼M)@HepG2 cells	Prat_927
35688186	SPVVSGDTS(ph)PR	0.98968	H	C	Profiling	Signaling	label-free	Enrichment (no details)	Orbitrap Lumos	[0.0, 34879000.0, 13766000.0]	P10636	MAPT	S721	Quercetin(0.2Î¼M)@HepG2 cells	Prat_927
35688186	VAVVRT(ph)PPKSPSSAK	0.999994	H	C	Profiling	Signaling	label-free	Enrichment (no details)	Orbitrap Lumos	[8079800.0, 15896000.0, 0.0]	P10636	MAPT	T548	Quercetin(0.2Î¼M)@HepG2 cells	Prat_927
35688186	TDHGAEIVYKS(ph)PVVS(ph)GDT(ph)SPR	0.996807	H	C	Profiling	Signaling	label-free	Enrichment (no details)	Orbitrap Lumos	[0.0, 55400000.0, 133010000.0]	P10636	MAPT	S713	Quercetin(0.2Î¼M)@HepG2 cells	Prat_927
35688186	TDHGAEIVYKSPVVS(ph)GDT(ph)SPR	0.998146	H	C	Profiling	Signaling	label-free	Enrichment (no details)	Orbitrap Lumos	[16943000.0, 55400000.0, 133010000.0]	P10636	MAPT	S717	Quercetin(0.2Î¼M)@HepG2 cells	Prat_927
35688186	T(ph)DHGAEIVYKSPVVSGDTSPR	0.999924	H	C	Profiling	Signaling	label-free		Orbitrap Lumos	[0.0, 0.0, 64477000.0]	P10636	MAPT	T703	Quercetin(10Î¼M)@HepG2 cells	Prat_929
35688186	HPTPGSSDPLIQPS(ph)SPAVCPEPPSSPK	0.886623	H	C	Profiling	Signaling	label-free		Orbitrap Lumos	[74727000.0, 0.0, 0.0]	P10636	MAPT	S427	Quercetin(10Î¼M)@HepG2 cells	Prat_929
35688186	QEFEVMEDHAGTY(ph)GLGDR	0.96431	H	C	Profiling	Signaling	label-free	Enrichment (no details)	Orbitrap Lumos	[1887300.0, 4647400.0, 5902800.0]	P10636	MAPT	Y18	Quercetin(10Î¼M)@HepG2 cells	Prat_929
35688186	SGYSS(ph)PGSPGTPGSR	0.811675	H	C	Profiling	Signaling	label-free	Enrichment (no details)	Orbitrap Lumos	[0.0, 0.0, 0.0]	P10636	MAPT	S516	Quercetin(10Î¼M)@HepG2 cells	Prat_929
35688186	S(ph)GYSSPGSPGT(ph)PGSR	0.985783	H	C	Profiling	Signaling	label-free	Enrichment (no details)	Orbitrap Lumos	[0.0, 0.0, 428140000.0]	P10636	MAPT	S512	Quercetin(10Î¼M)@HepG2 cells	Prat_929
35688186	SPVVSGDTS(ph)PR	0.98968	H	C	Profiling	Signaling	label-free	Enrichment (no details)	Orbitrap Lumos	[0.0, 6256500.0, 15777000.0]	P10636	MAPT	S721	Quercetin(10Î¼M)@HepG2 cells	Prat_929
35688186	VAVVRT(ph)PPKSPSSAK	0.999994	H	C	Profiling	Signaling	label-free	Enrichment (no details)	Orbitrap Lumos	[21397000.0, 42865000.0, 0.0]	P10636	MAPT	T548	Quercetin(10Î¼M)@HepG2 cells	Prat_929
35688186	VAVVRT(ph)PPKSPSSAK	1	H	C	Profiling	Signaling	label-free	Enrichment (no details)	Orbitrap Lumos	[2579100.0, 0.0, 6316400.0]	P10636	MAPT	T548	Quercetin(10Î¼M)@HepG2 cells	Prat_929
35688186	S(ph)RTPSLPT(ph)PPTREPK	0.999994	H	C	Profiling	Signaling	label-free	Enrichment (no details)	Orbitrap Lumos	[17878000.0, 27368000.0, 34350000.0]	P10636	MAPT	S527	Quercetin(10Î¼M)@HepG2 cells	Prat_929
35688186	TDHGAEIVY(ph)K	1	H	C	Profiling	Signaling	label-free	Enrichment (no details)	Orbitrap Lumos	[374230000.0, 0.0, 8986300.0]	P10636	MAPT	Y711	Quercetin(10Î¼M)@HepG2 cells	Prat_929
35688186	SRTPS(ph)LPTPPTREPK	0.999969	H	C	Profiling	Signaling	label-free	Enrichment (no details)	Orbitrap Lumos	[49390000.0, 35526000.0, 43256000.0]	P10636	MAPT	S531	Quercetin(10Î¼M)@HepG2 cells	Prat_929
35688186	VAVVRTPPKS(ph)PS(ph)SAK	0.776921	H	C	Profiling	Signaling	label-free	Enrichment (no details)	Orbitrap Lumos	[836140.0, 0.0, 725550.0]	P10636	MAPT	S554	Quercetin(10Î¼M)@HepG2 cells	Prat_929
35688186	TDHGAEIVYKS(ph)PVVS(ph)GDT(ph)SPR	0.996807	H	C	Profiling	Signaling	label-free	Enrichment (no details)	Orbitrap Lumos	[27476000.0, 85930000.0, 73186000.0]	P10636	MAPT	S713	Quercetin(10Î¼M)@HepG2 cells	Prat_929
35688186	HLS(ph)NVSSTGSIDMVDSPQLATLADEVSASLAK	0.764987	H	C	Profiling	Signaling	label-free	Enrichment (no details)	Orbitrap Lumos	[0.0, 0.0, 0.0]	P10636	MAPT	S726	Quercetin(10Î¼M)@HepG2 cells	Prat_929
35688186	TDHGAEIVYKSPVVS(ph)GDT(ph)SPR	0.998146	H	C	Profiling	Signaling	label-free	Enrichment (no details)	Orbitrap Lumos	[76912000.0, 85930000.0, 73186000.0]	P10636	MAPT	S717	Quercetin(10Î¼M)@HepG2 cells	Prat_929
35688186	AS(ph)PAQDGRPPQTAAR	1	H	C	Profiling	Signaling	label-free	Enrichment (no details)	Orbitrap Lumos	[0.0, 0.0, 0.0]	P10636	MAPT	S238	Quercetin(10Î¼M)@HepG2 cells	Prat_929
35688186	IGS(ph)LDNITHVPGGGNK	1	H	C	Profiling	Signaling	label-free	Enrichment (no details)	Orbitrap Lumos	[0.0, 0.0, 0.0]	P10636	MAPT	S673	Quercetin(10Î¼M)@HepG2 cells	Prat_929
35742860	SGYSSPGSPGTPGSR	0.999416	H	C	Profiling	Colon cancer	SILAC	Phospho Enrichment	Orbitrap Exploris 480c	['Present']	P10636	MAPT	S519	Untreated@HCT116-Gal4 cells	Prat_1325
35742860	SGYSSPGSPGTPGSR	0.999416	H	C	Profiling	Colon cancer	SILAC	Phospho Enrichment	Orbitrap Exploris 480c	['Present']	P10636	MAPT	S519	Doxycycline (72h)@HCT116-Gal4 cells S1	Prat_399
35742860	SGYSSPGSPGTPGSR	0.999416	H	C	Profiling	Colon cancer	SILAC	Phospho Enrichment	Orbitrap Exploris 480c	['Present']	P10636	MAPT	S519	Doxycycline (72h)@HCT116-Gal4 cells S2	Prat_400
35742860	SGYSSPGSPGTPGSR	0.999416	H	C	Profiling	Colon cancer	SILAC	Phospho Enrichment	Orbitrap Exploris 480c	['Present']	P10636	MAPT	S519	Doxycycline (72h)@HCT116-Gal4 cells S3	Prat_401
36477497	HPTPGSSDPLIQPSS(ph)PAVCPEPPSSPK	0.901939	H	C	Profiling	Salmonella infection	Label-free	Enrichment (no details)	Orbitrap	[]	P10636	MAPT	S428	WT+Salmonella@HeLa cells	Prat_1387
36477497	HPTPGSSDPLIQPSS(ph)PAVCPEPPSSPK	0.901939	H	C	Profiling	Salmonella infection	Label-free	Enrichment (no details)	Orbitrap	[]	P10636	MAPT	S428	ipaJ+Salmonella@HeLa cells	Prat_627
36590899		100;100	H	C	Profiling	Infection	TMT	IMAC	Q Exactive HF Hybrid Quadrupole-Orbitrap	[863076.117126673, 1421113.17393451, 146186.627790585]	P10636	MAPT	S552	SARS-CoV-2(24h)@Calu-3 cells	Prat_1003
19651622	VAVVRT(ph)PPKSPS(ph)SAK	0.999819	H	C	Profiling	Lung cancer	SILAC	TiO2	LTQ-Orbitrap	['Present', 'Present ', 'Present', 'Present']	P10636-9	MAPT	T566	DMSO(1h)@K562 cell line	Prat_285
19651622	VAVVRT(ph)PPKSPS(ph)SAK	0.999819	H	C	Profiling	Lung cancer	SILAC	TiO2	LTQ-Orbitrap	['Present', 'Present ', 'Present', 'Present']	P10636-9	MAPT	T566	Dasatinib(50nm)@K562 cell line	Prat_237
19651622	VAVVRT(ph)PPKSPS(ph)SAK	0.999819	H	C	Profiling	Lung cancer	SILAC	TiO2	LTQ-Orbitrap	['Present', 'Present ', 'Present', 'Present']	P10636-9	MAPT	T566	Dasatinib(5nm)@K562 cell line	Prat_238
23684312	SPVVSGDTS(ph)PR	0.855284	H	C	Profiling	HIV-1-Infection	SILAC	IMAC	Hybrid LTQ Orbitrap	[0]	P10636-7	MAPT	S375	Refrence CEM cells RV	Prat_944
23684312	SPVVSGDTS(ph)PR	0.855284	H	C	Profiling	HIV-1-Infection	SILAC	IMAC	Hybrid LTQ Orbitrap	[0]	P10636-7	MAPT	S375	HIV@CD4+ T cells RV	Prat_544
23909892	SGYSSPGS(ph)PGTPGSR	>75%	H	C	Profiling	Breast cancer	SILAC	TiO2	hybrid LTQ-Orbitrap Velos	['Present', 'Present', 'Present', 'Present', 'Present', 'Present']	P10636-7	MAPT	S173	TIMP-1 transfected@MCF-7S1 cell line	Prat_1206
23909892	HLSNVSS(ph)T(ph)GSIDMVDSPQLATLADEVSASLAK	>75%	H	C	Profiling	Breast cancer	SILAC	TiO2	hybrid LTQ-Orbitrap Velos	['Present', 'Present', 'Present', 'Present', 'Present', 'Present']	P10636-7	MAPT	S384	TIMP-1 transfected@MCF-7S1 cell line	Prat_1206
23909892	TDHGAEIVYKS(ph)PVVS(ph)GDTSPR	>75%	H	C	Profiling	Breast cancer	SILAC	TiO2	hybrid LTQ-Orbitrap Velos	['Present', 'Present', 'Present', 'Present', 'Present', 'Present']	P10636-7	MAPT	S371	TIMP-1 transfected@MCF-7S1 cell line	Prat_1206
23909892	HLS(ph)NVS(ph)S(ph)TGS(ph)IDMVDSPQLATLADEVSASLAK	>75%	H	C	Profiling	Breast cancer	SILAC	TiO2	hybrid LTQ-Orbitrap Velos	['Present', 'Present', 'Present', 'Present', 'Present', 'Present']	P10636-7	MAPT	S383	TIMP-1 transfected@MCF-7S1 cell line	Prat_1206
23909892	TDHGAEIVYKS(ph)PVVS(ph)GDTSPR	>75%	H	C	Profiling	Breast cancer	SILAC	TiO2	hybrid LTQ-Orbitrap Velos	['Present', 'Present', 'Present', 'Present', 'Present', 'Present']	P10636-7	MAPT	S367	TIMP-1 transfected@MCF-7S1 cell line	Prat_1206
23909892	HLS(ph)NVS(ph)S(ph)TGS(ph)IDMVDSPQLATLADEVSASLAK	>75%	H	C	Profiling	Breast cancer	SILAC	TiO2	hybrid LTQ-Orbitrap Velos	['Present', 'Present', 'Present', 'Present', 'Present', 'Present']	P10636-7	MAPT	S380	TIMP-1 transfected@MCF-7S1 cell line	Prat_1206
23909892	SGYSS(ph)PGS(ph)PGTPGSR	>75%	H	C	Profiling	Breast cancer	SILAC	TiO2	hybrid LTQ-Orbitrap Velos	['Present', 'Present', 'Present', 'Present', 'Present', 'Present']	P10636-7	MAPT	S170	TIMP-1 transfected@MCF-7S1 cell line	Prat_1206
23909892	AKTDHGAEIVYKS(ph)PVVSGDTS(ph)PR	>75%	H	C	Profiling	Breast cancer	SILAC	TiO2	hybrid LTQ-Orbitrap Velos	['Present', 'Present', 'Present', 'Present', 'Present', 'Present']	P10636-7	MAPT	S375	TIMP-1 transfected@MCF-7S1 cell line	Prat_1206
23909892	VAVVRT(ph)PPKS(ph)PSSAK	>75%	H	C	Profiling	Breast cancer	SILAC	TiO2	hybrid LTQ-Orbitrap Velos	['Present', 'Present', 'Present', 'Present', 'Present', 'Present']	P10636-7	MAPT	S206	TIMP-1 transfected@MCF-7S1 cell line	Prat_1206
23909892	VAVVRT(ph)PPKS(ph)PSSAK	>75%	H	C	Profiling	Breast cancer	SILAC	TiO2	hybrid LTQ-Orbitrap Velos	['Present', 'Present', 'Present', 'Present', 'Present', 'Present']	P10636-7	MAPT	T202	TIMP-1 transfected@MCF-7S1 cell line	Prat_1206
23909892	HLS(ph)NVS(ph)S(ph)TGS(ph)IDMVDSPQLATLADEVSASLAK	>75%	H	C	Profiling	Breast cancer	SILAC	TiO2	hybrid LTQ-Orbitrap Velos	['Present', 'Present', 'Present', 'Present', 'Present', 'Present']	P10636-7	MAPT	S387	TIMP-1 transfected@MCF-7S1 cell line	Prat_1206
25849741		0.997761	H	C	Profiling	Breast cancer	SILAC	TiO2	Q Exactive	['Present', 'Present', 'Present', 'Present']	P10636-2	MAPT	S55	IKKb(K44M)+TNF-alpha@MCF7 cells	Prat_610
25849741		0.997761	H	C	Profiling	Breast cancer	SILAC	TiO2	Q Exactive	['Present', 'Present', 'Present', 'Present']	P10636-2	MAPT	S55	TNF-alpha@MCF7 cells	Prat_1211
25849741		0.997761	H	C	Profiling	Breast cancer	SILAC	TiO2	Q Exactive	['Present', 'Present', 'Present', 'Present']	P10636-2	MAPT	S55	TNF-alpha+SC-514 IKK@MCF7 cells	Prat_1213
25849741		0.997761	H	C	Profiling	Breast cancer	SILAC	TiO2	Q Exactive	['Present', 'Present', 'Present', 'Present']	P10636-2	MAPT	S55	TNF-alpha+IKKb@MCF7 cells	Prat_1212
26378887	SRT(ph)PSLPTPPTR	0.757575	H	C	Profiling	Kinase activity	Label Free	Fe-IMAC	Orbitrap Q-Exactive	[27.3316]	P10636-3	MAPT	T118	Pervanadate@SK-N-BE cell line	Prat_855
26378887	SRT(ph)PSLPTPPTR	0.757575	H	C	Profiling	Kinase activity	Label Free	Fe-IMAC	Orbitrap Q-Exactive	[27.3316]	P10636-3	MAPT	T118	Untreated@SK-N-BE cell line	Prat_1350
27642862	HVPGGGSVQIVY(ph)KPVDLSK	0.998557	H	C	Profile	Enrichment-study	Label-free	Src superbinder+Ti-IMAC	LTQ-Orbitrap Velos	[231170.0, 0.0, 0.0]	P10636-9	MAPT	Y645	Pervanadate@HEPG2 cell line	Prat_847
27642862	SGYSSPGS(ph)PGT(ph)PGSR	0.999597	H	C	Profile	Enrichment-study	Label-free	Src superbinder+Ti-IMAC	LTQ-Orbitrap Velos	[0.0, 0.0, 40530.0]	P10636-9	MAPT	T540	Pervanadate@JURKAT cell line	Prat_848
27642862	VQIVY(ph)KPVDLSK	0.999661	H	C	Profile	Enrichment-study	Label-free	Src superbinder+Ti-IMAC	LTQ-Orbitrap Velos	[48688.0, 0.0, 0.0]	P10636-2	MAPT	Y221	Pervanadate@MCF7 cell line	Prat_852
27642862	TDHGAEIVY(ph)KS(ph)PVVSGDTSPR	0.999975	H	C	Profile	Enrichment-study	Label-free	Src-superbinder or sequencial enrichment	LTQ-Orbitrap Velos	[0.0, 0.0, 342360.0]	P10636-9	MAPT	S731	Sequential enrichment(4G10/SB)S1S2-S1	Prat_1075
27642862	TDHGAEIVY(ph)KS(ph)PVVS(ph)GDTS(ph)PR	0.762234	H	C	Profile	Enrichment-study	Label-free	Src-superbinder or sequencial enrichment	LTQ-Orbitrap Velos	[0.0, 0.0, 31125.0]	P10636-9	MAPT	S739	Sequential enrichment(4G10/SB)S1S2-S1	Prat_1075
27642862	SGY(ph)SSPGS(ph)PGTPGSR	0.765849	H	C	Profiling	Enrichment analysis	Label free	Ni2+-NTA beads	LTQ Orbitrap Velos	[26635.0, 0.0, 0.0]	P10636-9	MAPT	Y532	Pervandate@Jurkat T cells (Src SB-1x)	Prat_873
27642862	SGY(ph)SSPGS(ph)PGTPGSR	0.997421	H	C	Profiling	Enrichment analysis	Label free	Ni2+-NTA beads	LTQ Orbitrap Velos	[0.0, 350930.0, 0.0]	P10636-9	MAPT	S537	Pervandate@Jurkat T cells (Src SB-30x)	Prat_874
27642862	SGY(ph)SSPGS(ph)PGTPGSR	0.998221	H	C	Profiling	Enrichment analysis	Label free	Ni2+-NTA beads	LTQ Orbitrap Velos	[536750.0, 181430.0, 0.0]	P10636-9	MAPT	Y532	Pervandate@Jurkat T cells (Src SB-5x)	Prat_875
27642862	HVPGGGSVQIVY(ph)KPVDLSK	0.998557	H	C	P	phosphotyrosine superbinder	Label free	pTyr+Ti4+-IMAC	LTQ Orbitrap Velos	[231170.0, 0.0, 0.0]	P10636-9	MAPT	Y645	Untreated control@Hep-G2 cells	Prat_1305
27642862	TDHGAEIVY(ph)KS(ph)PVVS(ph)GDTS(ph)PR	0.796536	H	C	P	phosphotyrosine superbinder	Label free	pTyr+Ti4+-IMAC	LTQ Orbitrap Velos	[0.0, 0.0, 95357.0]	P10636-9	MAPT	S739	Pervanadate@HeLa cells_27642862	dup_123
27642862	TDHGAEIVY(ph)K	0.999992	H	C	P	phosphotyrosine superbinder	Label free	pTyr+Ti4+-IMAC	LTQ Orbitrap Velos	[144430.0, 164230.0, 152710.0]	P10636-9	MAPT	Y729	Pervanadate(4G10+IMAC)@HeLa cells	Prat_838
27732954	_IGS(ph)TENLK_	0.990708	H	C	Profiling	Inhibition	SILAC	IMAC	LTQ-Orbitrap Elite	[30083000, 0]	P10636-4	MAPT	S233	Crizotinib@NB1 cell-line	Prat_209
27732954	_TPPAPKT(ph)PPSSGEPPK_	0.998278	H	C	Profiling	Inhibition	SILAC	IMAC	LTQ-Orbitrap Elite	[7750200, 41774000]	P10636-4	MAPT	T152	Crizotinib@NB1 cell-line	Prat_209
27732954	_VAVVRT(ph)PPKS(ph)PSSAK_	0.999572	H	C	Profiling	Inhibition	SILAC	IMAC	LTQ-Orbitrap Elite	[4199700, 20536000]	P10636-4	MAPT	S206	Crizotinib@NB1 cell-line	Prat_209
27732954	_TPPAPKT(ph)PPS(ph)S(ph)GEPPK_	0.999969	H	C	Profiling	Inhibition	SILAC	IMAC	LTQ-Orbitrap Elite	[3667369.409, 2940385.976]	P10636-4	MAPT	S156	Crizotinib@NB1643 cell-line	Prat_210
27732954	_SRT(ph)PS(ph)LPTPPTR_	0.997168	H	C	Profiling	Inhibition	SILAC	IMAC	LTQ-Orbitrap Elite	[8062918.813, 41201340.23]	P10636-4	MAPT	S185	Crizotinib@NB1643 cell-line	Prat_210
27732954	_HLS(ph)NVS(ph)S(ph)TGSIDMVDSPQLATLADEVSASLAK_	0.90686	H	C	Profiling	Inhibition	SILAC	IMAC	LTQ-Orbitrap Elite	[23419750, 0]	P10636-4	MAPT	S349	Crizotinib@NB1643 cell-line	Prat_210
27732954	_S(ph)RT(ph)PS(ph)LPTPPTR_	0.995431	H	C	Profiling	Inhibition	SILAC	IMAC	LTQ-Orbitrap Elite	[91191436.87, 115974855.4]	P10636-4	MAPT	S181	Crizotinib@NB1643 cell-line	Prat_210
27732954	AEEAGIGDT(ph)PS(ph)LEDEAAGHVTQAR	0.983529	H	C	Profiling	Inhibition	SILAC	IMAC	LTQ-Orbitrap Elite	[0, 11636850]	P10636-2	MAPT	T53	Crizotinib@NB1643 cell-line	Prat_210
27732954	_AEEAGIGDTPS(ph)LEDEAAGHVTQAR_	0.959674	H	C	Profiling	Inhibition	SILAC	IMAC	LTQ-Orbitrap Elite	[35210000, 33751000]	P10636-2	MAPT	S55	Crizotinib@SHSY5Y cell-line	Prat_211
27732954	_SGYSSPGS(ph)PGTPGS(ph)R_	0.999661	H	C	Profiling	Inhibition	SILAC	IMAC	LTQ-Orbitrap Elite	[9225500, 0]	P10636-4	MAPT	S179	Crizotinib@SHSY5Y cell-line	Prat_211
27732954	_IGS(ph)TENLK_	0.990708	H	C	Profiling	Inhibition	SILAC	IMAC	LTQ-Orbitrap Elite	[26767000, 0]	P10636-4	MAPT	S233	DMSO@NB1 cell-line	Prat_359
27732954	_TPPAPKT(ph)PPSSGEPPK_	0.998278	H	C	Profiling	Inhibition	SILAC	IMAC	LTQ-Orbitrap Elite	[13211520.74, 79845816.75]	P10636-4	MAPT	T152	DMSO@NB1 cell-line	Prat_359
27732954	_VAVVRT(ph)PPKS(ph)PSSAK_	0.999572	H	C	Profiling	Inhibition	SILAC	IMAC	LTQ-Orbitrap Elite	[2588985.513, 19506742.75]	P10636-4	MAPT	S206	DMSO@NB1 cell-line	Prat_359
27732954	_TPPAPKT(ph)PPS(ph)S(ph)GEPPK_	0.999969	H	C	Profiling	Inhibition	SILAC	IMAC	LTQ-Orbitrap Elite	[1396200, 1929400]	P10636-4	MAPT	S156	DMSO@NB1643 cell-line	Prat_360
27732954	_SRT(ph)PS(ph)LPTPPTR_	0.997168	H	C	Profiling	Inhibition	SILAC	IMAC	LTQ-Orbitrap Elite	[5138200, 33990000]	P10636-4	MAPT	S185	DMSO@NB1643 cell-line	Prat_360
27732954	_HLS(ph)NVS(ph)S(ph)TGSIDMVDSPQLATLADEVSASLAK_	0.90686	H	C	Profiling	Inhibition	SILAC	IMAC	LTQ-Orbitrap Elite	[19890000, 0]	P10636-4	MAPT	S349	DMSO@NB1643 cell-line	Prat_360
27732954	_S(ph)RT(ph)PS(ph)LPTPPTR_	0.995431	H	C	Profiling	Inhibition	SILAC	IMAC	LTQ-Orbitrap Elite	[82456000, 101960000]	P10636-4	MAPT	S181	DMSO@NB1643 cell-line	Prat_360
27732954	AEEAGIGDT(ph)PS(ph)LEDEAAGHVTQAR	0.983529	H	C	Profiling	Inhibition	SILAC	IMAC	LTQ-Orbitrap Elite	[0, 7243400]	P10636-2	MAPT	T53	DMSO@NB1643 cell-line	Prat_360
27732954	_AEEAGIGDTPS(ph)LEDEAAGHVTQAR_	0.959674	H	C	Profiling	Inhibition	SILAC	IMAC	LTQ-Orbitrap Elite	[37593500, 24881400]	P10636-2	MAPT	S55	DMSO@SHSY5Y cell-line	Prat_371
27732954	_SGYSSPGS(ph)PGTPGS(ph)R_	0.999661	H	C	Profiling	Inhibition	SILAC	IMAC	LTQ-Orbitrap Elite	[8823052.138, 0]	P10636-4	MAPT	S179	DMSO@SHSY5Y cell-line	Prat_371
28796482	DQGGY(ph)TMHQDQEGDTDAGLK	0.830221	H	C	Profiling	Enrichment analysis	Dimethy labeling	Ti4+ -IMAC	Q Exactive	[14949000, 14949000, 0, 0]	P10636-9	MAPT	Y29	Pervanadate+SH2 superbinder+Ti4+-IMAC C3@Jurkat T cells	Prat_862
31665227		0.993947	H	C	Profiling	Cancer	TMT	TiO2	Orbitrap Fusion Tribrid	[16.40541, 16.01454, 16.26591, 16.08472]	P10636-6	MAPT	S346	KO-SGK3@HEK293	Prat_687
31665227		0.993947	H	C	Profiling	Cancer	TMT	TiO2	Orbitrap Fusion Tribrid	[16.48778, 15.85574, 16.2604, 15.89652]	P10636-6	MAPT	S346	WT-SGK3@HEK293	Prat_1379
32344885		100	H	C	Profiling	Inflammation	TMT	TiO2	Q Exactive Plus	[0.909059660586024, 0.937052873791086, 0.984245247762305]	P10636-6	MAPT	S144	LPS(24h)@ARPE-19 cells	Prat_708
32344885		100	H	C	Profiling	Inflammation	TMT	TiO2	Q Exactive Plus	[0.647565169489225, 0.62673121093262, 0.630653025828214]	P10636-6	MAPT	S346	LPS(24h)@ARPE-19 cells	Prat_708
32344885		100	H	C	Profiling	Inflammation	TMT	TiO2	Q Exactive Plus	[0.813949884194599, 0.854277522517795, 0.827418519788411]	P10636-6	MAPT	T123	LPS(24h)@ARPE-19 cells	Prat_708
32344885		100	H	C	Profiling	Inflammation	TMT	TiO2	Q Exactive Plus	[0.949801065004465, 0.92486249315532, 0.818284451776378]	P10636-6	MAPT	S144	LPS(45min)@ARPE-19 cells	Prat_709
32344885		100	H	C	Profiling	Inflammation	TMT	TiO2	Q Exactive Plus	[0.684414591194097, 0.677688972474208, 0.707715899205242]	P10636-6	MAPT	S346	LPS(45min)@ARPE-19 cells	Prat_709
32344885		100	H	C	Profiling	Inflammation	TMT	TiO2	Q Exactive Plus	[0.953237209717556, 0.912512156201848, 0.879098983580236]	P10636-6	MAPT	T123	LPS(45min)@ARPE-19 cells	Prat_709
32344885		100	H	C	Profiling	inflammation	TMT	TiO2	Q Exactive Plus	[0.956871409735886, 1.00769993096294, 0.997753186210166]	P10636-6	MAPT	S144	Untreated@ARPE-19 cells	Prat_1318
32344885		100	H	C	Profiling	inflammation	TMT	TiO2	Q Exactive Plus	[0.620195892679932, 0.756872453646553, 0.617114215178648]	P10636-6	MAPT	S346	Untreated@ARPE-19 cells	Prat_1318
32344885		100	H	C	Profiling	inflammation	TMT	TiO2	Q Exactive Plus	[1.00962673546785, 0.987221096924762, 0.993204080291805]	P10636-6	MAPT	T123	Untreated@ARPE-19 cells	Prat_1318
33755436	PVVSGDTs(ph)PRHLSNV	0.981433	H	C	Profile	Breast cancer	TMT	LTQ Orbitrap Elite	Fe-IMAC	[16.267, '-', '-', '-']	P10636-5	MAPT	S373	DMSO@BT-474 cell line R1	Prat_308
33755436	VYKSPVVs(ph)GDTSPRH	0.999048	H	C	Profile	Breast cancer	TMT	LTQ Orbitrap Elite	Fe-IMAC	[14.29392, '-', '-', '-']	P10636-5	MAPT	S369	DMSO@BT-474 cell line R1	Prat_308
33755436	PVVSGDTs(ph)PRHLSNV	0.981433	H	C	Profile	Breast cancer	TMT	LTQ Orbitrap Elite	Fe-IMAC	[13.95908, '-', '-', '-']	P10636-5	MAPT	S373	DMSO@BT-474 cell line R1	Prat_308
33755436	NVKSKIGs(ph)TENLKHQ	0.968076	H	C	Profile	Breast cancer	TMT	LTQ Orbitrap Elite	Fe-IMAC	[18.50243, '-', '-', '-']	P10636-5	MAPT	S262	DMSO@BT-474 cell line R1	Prat_308
33755436	PVVSGDTs(ph)PRHLSNV	0.981433	H	C	Profile	Breast cancer	TMT	LTQ Orbitrap Elite	Fe-IMAC	[14.52458, '-', '-', '-']	P10636-5	MAPT	S373	DMSO@BT-474 cell line R1	Prat_308
33755436	TPGSRSRt(ph)PSLPTPP	0.999445	H	C	Profile	Breast cancer	TMT	LTQ Orbitrap Elite	Fe-IMAC	[12.22212, '-', '-', '-']	P10636-5	MAPT	T212	DMSO@BT-474 cell line R1	Prat_308
33755436	TPGSRSRt(ph)PSLPTPP	0.999445	H	C	Profile	Breast cancer	TMT	LTQ Orbitrap Elite	Fe-IMAC	[15.85285, '-', '-', '-']	P10636-5	MAPT	T212	DMSO@BT-474 cell line R1	Prat_308
33755436	KTPPAPKt(ph)PPSSGEP	0.995807	H	C	Profile	Breast cancer	TMT	LTQ Orbitrap Elite	Fe-IMAC	[14.25834, '-', '-', '-']	P10636-5	MAPT	T181	DMSO@BT-474 cell line R2	Prat_309
33755436	TPGSRSRt(ph)PSLPTPP	0.999831	H	C	Profile	Breast cancer	TMT	LTQ Orbitrap Elite	Fe-IMAC	[12.12869, '-', '-', '-']	P10636-5	MAPT	T212	DMSO@BT-474 cell line R2	Prat_309
33755436	SRTPSLPt(ph)PPTREPK	0.99916	H	C	Profile	Breast cancer	TMT	LTQ Orbitrap Elite	Fe-IMAC	[12.12869, '-', '-', '-']	P10636-5	MAPT	T217	DMSO@BT-474 cell line R2	Prat_309
33755436	RVQSKIGs(ph)LDNITHV	0.999992	H	C	Profile	Breast cancer	TMT	LTQ Orbitrap Elite	Fe-IMAC	[15.6373, '-', '-', '-']	P10636-5	MAPT	S325	DMSO@BT-474 cell line R3	Prat_310
33755436	GDRSGYSs(ph)PGSPGTP	0.978036	H	C	Profile	Breast cancer	TMT	LTQ Orbitrap Elite	Fe-IMAC	[15.89434, '-', '-', '-']	P10636-5	MAPT	S199	DMSO@BT-474 cell line R4	Prat_311
33755436	GDRSGYSs(ph)PGSPGTP	0.978036	H	C	Profile	Breast cancer	TMT	LTQ Orbitrap Elite	Fe-IMAC	[14.13597, '-', '-', '-']	P10636-5	MAPT	S199	DMSO@BT-474 cell line R4	Prat_311
33755436	TPGSRSRt(ph)PSLPTPP	0.999677	H	C	Profile	Breast cancer	TMT	LTQ Orbitrap Elite	Fe-IMAC	[12.31934, '-', '-', '-']	P10636-5	MAPT	T212	DMSO@BT-474 cell line R4	Prat_311
33755436	TPGSRSRt(ph)PSLPTPP	0.999677	H	C	Profile	Breast cancer	TMT	LTQ Orbitrap Elite	Fe-IMAC	[15.07799, '-', '-', '-']	P10636-5	MAPT	T212	DMSO@BT-474 cell line R4	Prat_311
33755436	PVVSGDTs(ph)PRHLSNV	0.981433	H	C	Profile	Breast cancer	TMT	LTQ Orbitrap Elite	Fe-IMAC	[15.69593, '-', '-', '-']	P10636-5	MAPT	S373	AZD5363@BT-474 cell line R1	Prat_82
33755436	VYKSPVVs(ph)GDTSPRH	0.999048	H	C	Profile	Breast cancer	TMT	LTQ Orbitrap Elite	Fe-IMAC	[14.35676, '-', '-', '-']	P10636-5	MAPT	S369	AZD5363@BT-474 cell line R1	Prat_82
33755436	PVVSGDTs(ph)PRHLSNV	0.981433	H	C	Profile	Breast cancer	TMT	LTQ Orbitrap Elite	Fe-IMAC	[14.02192, '-', '-', '-']	P10636-5	MAPT	S373	AZD5363@BT-474 cell line R1	Prat_82
33755436	NVKSKIGs(ph)TENLKHQ	0.968076	H	C	Profile	Breast cancer	TMT	LTQ Orbitrap Elite	Fe-IMAC	[18.37787, '-', '-', '-']	P10636-5	MAPT	S262	AZD5363@BT-474 cell line R1	Prat_82
33755436	PVVSGDTs(ph)PRHLSNV	0.981433	H	C	Profile	Breast cancer	TMT	LTQ Orbitrap Elite	Fe-IMAC	[14.55567, '-', '-', '-']	P10636-5	MAPT	S373	AZD5363@BT-474 cell line R1	Prat_82
33755436	TPGSRSRt(ph)PSLPTPP	0.999445	H	C	Profile	Breast cancer	TMT	LTQ Orbitrap Elite	Fe-IMAC	[12.66375, '-', '-', '-']	P10636-5	MAPT	T212	AZD5363@BT-474 cell line R1	Prat_82
33755436	TPGSRSRt(ph)PSLPTPP	0.999445	H	C	Profile	Breast cancer	TMT	LTQ Orbitrap Elite	Fe-IMAC	[15.3184, '-', '-', '-']	P10636-5	MAPT	T212	AZD5363@BT-474 cell line R1	Prat_82
33755436	KTPPAPKt(ph)PPSSGEP	0.995807	H	C	Profile	Breast cancer	TMT	LTQ Orbitrap Elite	Fe-IMAC	[14.44408, '-', '-', '-']	P10636-5	MAPT	T181	AZD5363@BT-474 cell line R2	Prat_83
33755436	TPGSRSRt(ph)PSLPTPP	0.999831	H	C	Profile	Breast cancer	TMT	LTQ Orbitrap Elite	Fe-IMAC	[12.58315, '-', '-', '-']	P10636-5	MAPT	T212	AZD5363@BT-474 cell line R2	Prat_83
33755436	SRTPSLPt(ph)PPTREPK	0.99916	H	C	Profile	Breast cancer	TMT	LTQ Orbitrap Elite	Fe-IMAC	[12.58315, '-', '-', '-']	P10636-5	MAPT	T217	AZD5363@BT-474 cell line R2	Prat_83
33755436	RVQSKIGs(ph)LDNITHV	0.999992	H	C	Profile	Breast cancer	TMT	LTQ Orbitrap Elite	Fe-IMAC	[15.63213, '-', '-', '-']	P10636-5	MAPT	S325	AZD5363@BT-474 cell line R3	Prat_84
33755436	GDRSGYSs(ph)PGSPGTP	0.978036	H	C	Profile	Breast cancer	TMT	LTQ Orbitrap Elite	Fe-IMAC	[15.46749, '-', '-', '-']	P10636-5	MAPT	S199	AZD5363@BT-474 cell line R4	Prat_85
33755436	GDRSGYSs(ph)PGSPGTP	0.978036	H	C	Profile	Breast cancer	TMT	LTQ Orbitrap Elite	Fe-IMAC	[14.12742, '-', '-', '-']	P10636-5	MAPT	S199	AZD5363@BT-474 cell line R4	Prat_85
33755436	TPGSRSRt(ph)PSLPTPP	0.999677	H	C	Profile	Breast cancer	TMT	LTQ Orbitrap Elite	Fe-IMAC	[12.63326, '-', '-', '-']	P10636-5	MAPT	T212	AZD5363@BT-474 cell line R4	Prat_85
33755436	TPGSRSRt(ph)PSLPTPP	0.999677	H	C	Profile	Breast cancer	TMT	LTQ Orbitrap Elite	Fe-IMAC	[15.07687, '-', '-', '-']	P10636-5	MAPT	T212	AZD5363@BT-474 cell line R4	Prat_85
33755436	PVVSGDTs(ph)PRHLSNV	0.981433	H	C	Profile	Breast cancer	TMT	LTQ Orbitrap Elite	Fe-IMAC	[15.6815, '-', '-', '-']	P10636-5	MAPT	S373	GSK2110183@BT-474 cell line R1	Prat_506
33755436	VYKSPVVs(ph)GDTSPRH	0.999048	H	C	Profile	Breast cancer	TMT	LTQ Orbitrap Elite	Fe-IMAC	[14.4395, '-', '-', '-']	P10636-5	MAPT	S369	GSK2110183@BT-474 cell line R1	Prat_506
33755436	PVVSGDTs(ph)PRHLSNV	0.981433	H	C	Profile	Breast cancer	TMT	LTQ Orbitrap Elite	Fe-IMAC	[14.10467, '-', '-', '-']	P10636-5	MAPT	S373	GSK2110183@BT-474 cell line R1	Prat_506
33755436	NVKSKIGs(ph)TENLKHQ	0.968076	H	C	Profile	Breast cancer	TMT	LTQ Orbitrap Elite	Fe-IMAC	[18.45294, '-', '-', '-']	P10636-5	MAPT	S262	GSK2110183@BT-474 cell line R1	Prat_506
33755436	PVVSGDTs(ph)PRHLSNV	0.981433	H	C	Profile	Breast cancer	TMT	LTQ Orbitrap Elite	Fe-IMAC	[14.64993, '-', '-', '-']	P10636-5	MAPT	S373	GSK2110183@BT-474 cell line R1	Prat_506
33755436	TPGSRSRt(ph)PSLPTPP	0.999445	H	C	Profile	Breast cancer	TMT	LTQ Orbitrap Elite	Fe-IMAC	[12.43739, '-', '-', '-']	P10636-5	MAPT	T212	GSK2110183@BT-474 cell line R1	Prat_506
33755436	TPGSRSRt(ph)PSLPTPP	0.999445	H	C	Profile	Breast cancer	TMT	LTQ Orbitrap Elite	Fe-IMAC	[14.72888, '-', '-', '-']	P10636-5	MAPT	T212	GSK2110183@BT-474 cell line R1	Prat_506
33755436	KTPPAPKt(ph)PPSSGEP	0.995807	H	C	Profile	Breast cancer	TMT	LTQ Orbitrap Elite	Fe-IMAC	[14.42804, '-', '-', '-']	P10636-5	MAPT	T181	GSK2110183@BT-474 cell line R2	Prat_507
33755436	TPGSRSRt(ph)PSLPTPP	0.999831	H	C	Profile	Breast cancer	TMT	LTQ Orbitrap Elite	Fe-IMAC	[12.46283, '-', '-', '-']	P10636-5	MAPT	T212	GSK2110183@BT-474 cell line R2	Prat_507
33755436	SRTPSLPt(ph)PPTREPK	0.99916	H	C	Profile	Breast cancer	TMT	LTQ Orbitrap Elite	Fe-IMAC	[12.46283, '-', '-', '-']	P10636-5	MAPT	T217	GSK2110183@BT-474 cell line R2	Prat_507
33755436	RVQSKIGs(ph)LDNITHV	0.999992	H	C	Profile	Breast cancer	TMT	LTQ Orbitrap Elite	Fe-IMAC	[15.18459, '-', '-', '-']	P10636-5	MAPT	S325	GSK2110183@BT-474 cell line R3	Prat_508
33755436	GDRSGYSs(ph)PGSPGTP	0.978036	H	C	Profile	Breast cancer	TMT	LTQ Orbitrap Elite	Fe-IMAC	[15.6115, '-', '-', '-']	P10636-5	MAPT	S199	GSK2110183@BT-474 cell line R4	Prat_509
33755436	GDRSGYSs(ph)PGSPGTP	0.978036	H	C	Profile	Breast cancer	TMT	LTQ Orbitrap Elite	Fe-IMAC	[14.09517, '-', '-', '-']	P10636-5	MAPT	S199	GSK2110183@BT-474 cell line R4	Prat_509
33755436	TPGSRSRt(ph)PSLPTPP	0.999677	H	C	Profile	Breast cancer	TMT	LTQ Orbitrap Elite	Fe-IMAC	[12.58434, '-', '-', '-']	P10636-5	MAPT	T212	GSK2110183@BT-474 cell line R4	Prat_509
33755436	TPGSRSRt(ph)PSLPTPP	0.999677	H	C	Profile	Breast cancer	TMT	LTQ Orbitrap Elite	Fe-IMAC	[15.06363, '-', '-', '-']	P10636-5	MAPT	T212	GSK2110183@BT-474 cell line R4	Prat_509
33755436	PVVSGDTs(ph)PRHLSNV	0.981433	H	C	Profile	Breast cancer	TMT	LTQ Orbitrap Elite	Fe-IMAC	[15.56551, '-', '-', '-']	P10636-5	MAPT	S373	GSK690693@BT-474 cell line R1	Prat_511
33755436	VYKSPVVs(ph)GDTSPRH	0.999048	H	C	Profile	Breast cancer	TMT	LTQ Orbitrap Elite	Fe-IMAC	[14.41837, '-', '-', '-']	P10636-5	MAPT	S369	GSK690693@BT-474 cell line R1	Prat_511
33755436	PVVSGDTs(ph)PRHLSNV	0.981433	H	C	Profile	Breast cancer	TMT	LTQ Orbitrap Elite	Fe-IMAC	[14.08354, '-', '-', '-']	P10636-5	MAPT	S373	GSK690693@BT-474 cell line R1	Prat_511
33755436	NVKSKIGs(ph)TENLKHQ	0.968076	H	C	Profile	Breast cancer	TMT	LTQ Orbitrap Elite	Fe-IMAC	[18.20975, '-', '-', '-']	P10636-5	MAPT	S262	GSK690693@BT-474 cell line R1	Prat_511
33755436	PVVSGDTs(ph)PRHLSNV	0.981433	H	C	Profile	Breast cancer	TMT	LTQ Orbitrap Elite	Fe-IMAC	[14.49299, '-', '-', '-']	P10636-5	MAPT	S373	GSK690693@BT-474 cell line R1	Prat_511
33755436	TPGSRSRt(ph)PSLPTPP	0.999445	H	C	Profile	Breast cancer	TMT	LTQ Orbitrap Elite	Fe-IMAC	[12.62796, '-', '-', '-']	P10636-5	MAPT	T212	GSK690693@BT-474 cell line R1	Prat_511
33755436	TPGSRSRt(ph)PSLPTPP	0.999445	H	C	Profile	Breast cancer	TMT	LTQ Orbitrap Elite	Fe-IMAC	[14.60415, '-', '-', '-']	P10636-5	MAPT	T212	GSK690693@BT-474 cell line R1	Prat_511
33755436	KTPPAPKt(ph)PPSSGEP	0.995807	H	C	Profile	Breast cancer	TMT	LTQ Orbitrap Elite	Fe-IMAC	[14.52848, '-', '-', '-']	P10636-5	MAPT	T181	GSK690693@BT-474 cell line R2	Prat_512
33755436	TPGSRSRt(ph)PSLPTPP	0.999831	H	C	Profile	Breast cancer	TMT	LTQ Orbitrap Elite	Fe-IMAC	[12.67386, '-', '-', '-']	P10636-5	MAPT	T212	GSK690693@BT-474 cell line R2	Prat_512
33755436	SRTPSLPt(ph)PPTREPK	0.99916	H	C	Profile	Breast cancer	TMT	LTQ Orbitrap Elite	Fe-IMAC	[12.67386, '-', '-', '-']	P10636-5	MAPT	T217	GSK690693@BT-474 cell line R2	Prat_512
33755436	RVQSKIGs(ph)LDNITHV	0.999992	H	C	Profile	Breast cancer	TMT	LTQ Orbitrap Elite	Fe-IMAC	[15.29361, '-', '-', '-']	P10636-5	MAPT	S325	GSK690693@BT-474 cell line R3	Prat_513
33755436	GDRSGYSs(ph)PGSPGTP	0.978036	H	C	Profile	Breast cancer	TMT	LTQ Orbitrap Elite	Fe-IMAC	[15.6597, '-', '-', '-']	P10636-5	MAPT	S199	GSK690693@BT-474 cell line R4	Prat_514
33755436	GDRSGYSs(ph)PGSPGTP	0.978036	H	C	Profile	Breast cancer	TMT	LTQ Orbitrap Elite	Fe-IMAC	[14.26087, '-', '-', '-']	P10636-5	MAPT	S199	GSK690693@BT-474 cell line R4	Prat_514
33755436	TPGSRSRt(ph)PSLPTPP	0.999677	H	C	Profile	Breast cancer	TMT	LTQ Orbitrap Elite	Fe-IMAC	[12.56052, '-', '-', '-']	P10636-5	MAPT	T212	GSK690693@BT-474 cell line R4	Prat_514
33755436	TPGSRSRt(ph)PSLPTPP	0.999677	H	C	Profile	Breast cancer	TMT	LTQ Orbitrap Elite	Fe-IMAC	[15.20366, '-', '-', '-']	P10636-5	MAPT	T212	GSK690693@BT-474 cell line R4	Prat_514
33755436	PVVSGDTs(ph)PRHLSNV	0.981433	H	C	Profile	Breast cancer	TMT	LTQ Orbitrap Elite	Fe-IMAC	[15.74813, '-', '-', '-']	P10636-5	MAPT	S373	Ipatasertib@BT-474 cell line R1	Prat_628
33755436	VYKSPVVs(ph)GDTSPRH	0.999048	H	C	Profile	Breast cancer	TMT	LTQ Orbitrap Elite	Fe-IMAC	[14.53655, '-', '-', '-']	P10636-5	MAPT	S369	Ipatasertib@BT-474 cell line R1	Prat_628
33755436	PVVSGDTs(ph)PRHLSNV	0.981433	H	C	Profile	Breast cancer	TMT	LTQ Orbitrap Elite	Fe-IMAC	[14.20172, '-', '-', '-']	P10636-5	MAPT	S373	Ipatasertib@BT-474 cell line R1	Prat_628
33755436	NVKSKIGs(ph)TENLKHQ	0.968076	H	C	Profile	Breast cancer	TMT	LTQ Orbitrap Elite	Fe-IMAC	[18.50235, '-', '-', '-']	P10636-5	MAPT	S262	Ipatasertib@BT-474 cell line R1	Prat_628
33755436	PVVSGDTs(ph)PRHLSNV	0.981433	H	C	Profile	Breast cancer	TMT	LTQ Orbitrap Elite	Fe-IMAC	[14.61459, '-', '-', '-']	P10636-5	MAPT	S373	Ipatasertib@BT-474 cell line R1	Prat_628
33755436	TPGSRSRt(ph)PSLPTPP	0.999445	H	C	Profile	Breast cancer	TMT	LTQ Orbitrap Elite	Fe-IMAC	[12.53246, '-', '-', '-']	P10636-5	MAPT	T212	Ipatasertib@BT-474 cell line R1	Prat_628
33755436	TPGSRSRt(ph)PSLPTPP	0.999445	H	C	Profile	Breast cancer	TMT	LTQ Orbitrap Elite	Fe-IMAC	[15.19641, '-', '-', '-']	P10636-5	MAPT	T212	Ipatasertib@BT-474 cell line R1	Prat_628
33755436	KTPPAPKt(ph)PPSSGEP	0.995807	H	C	Profile	Breast cancer	TMT	LTQ Orbitrap Elite	Fe-IMAC	[14.76406, '-', '-', '-']	P10636-5	MAPT	T181	Ipatasertib@BT-474 cell line R2	Prat_629
33755436	TPGSRSRt(ph)PSLPTPP	0.999831	H	C	Profile	Breast cancer	TMT	LTQ Orbitrap Elite	Fe-IMAC	[12.56172, '-', '-', '-']	P10636-5	MAPT	T212	Ipatasertib@BT-474 cell line R2	Prat_629
33755436	SRTPSLPt(ph)PPTREPK	0.99916	H	C	Profile	Breast cancer	TMT	LTQ Orbitrap Elite	Fe-IMAC	[12.56172, '-', '-', '-']	P10636-5	MAPT	T217	Ipatasertib@BT-474 cell line R2	Prat_629
33755436	RVQSKIGs(ph)LDNITHV	0.999992	H	C	Profile	Breast cancer	TMT	LTQ Orbitrap Elite	Fe-IMAC	[15.5132, '-', '-', '-']	P10636-5	MAPT	S325	Ipatasertib@BT-474 cell line R3	Prat_630
33755436	GDRSGYSs(ph)PGSPGTP	0.978036	H	C	Profile	Breast cancer	TMT	LTQ Orbitrap Elite	Fe-IMAC	[15.59208, '-', '-', '-']	P10636-5	MAPT	S199	Ipatasertib@BT-474 cell line R4	Prat_631
33755436	GDRSGYSs(ph)PGSPGTP	0.978036	H	C	Profile	Breast cancer	TMT	LTQ Orbitrap Elite	Fe-IMAC	[14.25211, '-', '-', '-']	P10636-5	MAPT	S199	Ipatasertib@BT-474 cell line R4	Prat_631
33755436	TPGSRSRt(ph)PSLPTPP	0.999677	H	C	Profile	Breast cancer	TMT	LTQ Orbitrap Elite	Fe-IMAC	[12.65852, '-', '-', '-']	P10636-5	MAPT	T212	Ipatasertib@BT-474 cell line R4	Prat_631
33755436	TPGSRSRt(ph)PSLPTPP	0.999677	H	C	Profile	Breast cancer	TMT	LTQ Orbitrap Elite	Fe-IMAC	[14.83983, '-', '-', '-']	P10636-5	MAPT	T212	Ipatasertib@BT-474 cell line R4	Prat_631
33755436	PVVSGDTs(ph)PRHLSNV	0.981433	H	C	Profile	Breast cancer	TMT	LTQ Orbitrap Elite	Fe-IMAC	[15.77995, '-', '-', '-']	P10636-5	MAPT	S373	MK-2206@BT-474 cell line R1	Prat_727
33755436	VYKSPVVs(ph)GDTSPRH	0.999048	H	C	Profile	Breast cancer	TMT	LTQ Orbitrap Elite	Fe-IMAC	[14.56362, '-', '-', '-']	P10636-5	MAPT	S369	MK-2206@BT-474 cell line R1	Prat_727
33755436	PVVSGDTs(ph)PRHLSNV	0.981433	H	C	Profile	Breast cancer	TMT	LTQ Orbitrap Elite	Fe-IMAC	[14.22879, '-', '-', '-']	P10636-5	MAPT	S373	MK-2206@BT-474 cell line R1	Prat_727
33755436	NVKSKIGs(ph)TENLKHQ	0.968076	H	C	Profile	Breast cancer	TMT	LTQ Orbitrap Elite	Fe-IMAC	[18.5589, '-', '-', '-']	P10636-5	MAPT	S262	MK-2206@BT-474 cell line R1	Prat_727
33755436	PVVSGDTs(ph)PRHLSNV	0.981433	H	C	Profile	Breast cancer	TMT	LTQ Orbitrap Elite	Fe-IMAC	[14.65418, '-', '-', '-']	P10636-5	MAPT	S373	MK-2206@BT-474 cell line R1	Prat_727
33755436	TPGSRSRt(ph)PSLPTPP	0.999445	H	C	Profile	Breast cancer	TMT	LTQ Orbitrap Elite	Fe-IMAC	[12.61141, '-', '-', '-']	P10636-5	MAPT	T212	MK-2206@BT-474 cell line R1	Prat_727
33755436	TPGSRSRt(ph)PSLPTPP	0.999445	H	C	Profile	Breast cancer	TMT	LTQ Orbitrap Elite	Fe-IMAC	[14.93202, '-', '-', '-']	P10636-5	MAPT	T212	MK-2206@BT-474 cell line R1	Prat_727
33755436	KTPPAPKt(ph)PPSSGEP	0.995807	H	C	Profile	Breast cancer	TMT	LTQ Orbitrap Elite	Fe-IMAC	[14.6715, '-', '-', '-']	P10636-5	MAPT	T181	MK-2206@BT-474 cell line R2	Prat_728
33755436	TPGSRSRt(ph)PSLPTPP	0.999831	H	C	Profile	Breast cancer	TMT	LTQ Orbitrap Elite	Fe-IMAC	[12.60022, '-', '-', '-']	P10636-5	MAPT	T212	MK-2206@BT-474 cell line R2	Prat_728
33755436	SRTPSLPt(ph)PPTREPK	0.99916	H	C	Profile	Breast cancer	TMT	LTQ Orbitrap Elite	Fe-IMAC	[12.60022, '-', '-', '-']	P10636-5	MAPT	T217	MK-2206@BT-474 cell line R2	Prat_728
33755436	RVQSKIGs(ph)LDNITHV	0.999992	H	C	Profile	Breast cancer	TMT	LTQ Orbitrap Elite	Fe-IMAC	[15.44746, '-', '-', '-']	P10636-5	MAPT	S325	MK-2206@BT-474 cell line R3	Prat_729
33755436	GDRSGYSs(ph)PGSPGTP	0.978036	H	C	Profile	Breast cancer	TMT	LTQ Orbitrap Elite	Fe-IMAC	[15.71322, '-', '-', '-']	P10636-5	MAPT	S199	MK-2206@BT-474 cell line R4	Prat_730
33755436	GDRSGYSs(ph)PGSPGTP	0.978036	H	C	Profile	Breast cancer	TMT	LTQ Orbitrap Elite	Fe-IMAC	[14.2964, '-', '-', '-']	P10636-5	MAPT	S199	MK-2206@BT-474 cell line R4	Prat_730
33755436	TPGSRSRt(ph)PSLPTPP	0.999677	H	C	Profile	Breast cancer	TMT	LTQ Orbitrap Elite	Fe-IMAC	[12.47011, '-', '-', '-']	P10636-5	MAPT	T212	MK-2206@BT-474 cell line R4	Prat_730
33755436	TPGSRSRt(ph)PSLPTPP	0.999677	H	C	Profile	Breast cancer	TMT	LTQ Orbitrap Elite	Fe-IMAC	[14.89996, '-', '-', '-']	P10636-5	MAPT	T212	MK-2206@BT-474 cell line R4	Prat_730
36483536	HPTPGSSDPLIQPSSPAVCPEPPS(ph)SPK	0.897596	H	C	Profiling	CCR5 signaling	SILAC	TiO2	LTQ Orbitrap Velos	['Present']	P10636-9	MAPT	S437	CCR5 constitutive activity	Prat_151
36483536	SGYSSPGS(ph)PGTPGSR	0.997658	H	C	Profiling	CCR5 signaling	SILAC	TiO2	LTQ Orbitrap Velos	['Present']	P10636-9	MAPT	S537	CCR5 constitutive activity	Prat_151
26552605	_SPVVSGDTS(ph)PR_	0.786902	H	C	Profiling	Sequential enrichment	Not mentioned	Ti4+-IMAC	Q Exactive	77279000	P10636	MAPT	S721	Pervanadate@Jurkat cells exp1	Prat_849
29449344	TDHGAEIVYKS(ph)PVVS(ph)GDTSPR	0.967324	H	C	Profiling	Benzonase digestion		Fe3+-IMAC	Orbitrap Q- Exactive HF	Present	P10636	MAPT	S717	Optimised cell lysis@HEK cells	Prat_814
29449344	VAVVRT(ph)PPKS(ph)PSSAK	0.988971	H	C	Profiling	Benzonase digestion		Fe3+-IMAC	Orbitrap Q- Exactive HF	Present	P10636	MAPT	S552	Optimised cell lysis@HeLa cells	Prat_815
29449344	TDHGAEIVYKS(ph)PVVS(ph)GDTSPR	0.999419	H	C	Profiling	Benzonase digestion		Fe3+-IMAC	Orbitrap Q- Exactive HF	Present	P10636	MAPT	S717	Standard cell lysis@HEK cells	Prat_1136
30619164	SGYSSPGS(ph)PGTPGSR	0.803836	H	C	Profiling	Toxin treatment	SILAC	IMAC+TiO2	Orbitrap Velos	[601040,1456200,3494200,]	P10636	MAPT	S519	TcdB (8h)@HEp-2 cell line	Prat_1158
30619164	SPVVSGDTS(ph)PR	0.7896	H	C	Profiling	Toxin treatment	SILAC	IMAC+TiO2	Orbitrap Velos	[513200,1622300,0,]	P10636	MAPT	S721	TcdB (8h)@HEp-2 cell line	Prat_1158
30619164	SGYSSPGS(ph)PGTPGSR	0.803836	H	C	Profiling	Toxin treatment	SILAC	IMAC+TiO2	Orbitrap Velos	[1647100,986460,3244600,]	P10636	MAPT	S519	TcdBNXN (8h)HEp-2 cell line	Prat_1159
30619164	SPVVSGDTS(ph)PR	0.7896	H	C	Profiling	Toxin treatment	SILAC	IMAC+TiO2	Orbitrap Velos	[597520,1470800,0,]	P10636	MAPT	S721	TcdBNXN (8h)HEp-2 cell line	Prat_1159
30619164	SGYSSPGS(ph)PGTPGSR	0.803836	H	C	Profiling	Toxin treatment	SILAC	IMAC+TiO2	Orbitrap Velos	[1204800,1560500,3098500,]	P10636	MAPT	S519	Untreated@HEp-2 cell line	Prat_1331
30619164	SPVVSGDTS(ph)PR	0.7896	H	C	Profiling	Toxin treatment	SILAC	IMAC+TiO2	Orbitrap Velos	[570670,1885900,0,]	P10636	MAPT	S721	Untreated@HEp-2 cell line	Prat_1331
30624053	TPSLPT(ph)PPTREPK	100	H	C	Profiling	Colon carcinoma	Not mentioned	TiO2	Q-Exactive HF	Presesnt	P10636	MAPT	T534	SCX-RPLC-CZE-MS/MS@HCT116 cell	Prat_1039
30624053	EATRQPS(ph)GTGPEDTEGGR	100	H	C	Profiling	Colon carcinoma	Not mentioned	TiO2	Q-Exactive HF	Presesnt	P10636	MAPT	S171	SCX-RPLC-CZE-MS/MS@HCT116 cell	Prat_1039
30624053	ERPGS(ph)KEEVDEDRDVDESSPQDSPPSK	100	H	C	Profiling	Colon carcinoma	Not mentioned	TiO2	Q-Exactive HF	Presesnt	P10636	MAPT	S214	SCX-RPLC-CZE-MS/MS@HCT116 cell	Prat_1039
28188228	S(ph)RTPSLPT(ph)PPTREPK	>75%	H	C	Profiling	Colon cancer	SILAC	TiO2	Q-Exactive plus	[7.08878572]	P10636	MAPT	S527	Vemurafenib@HCT116 cell line	Prat_1371
28188228	S(ph)RTPSLPT(ph)PPTREPK	>75%	H	C	Profiling	Colon cancer	SILAC	TiO2	Q-Exactive plus	[7.08878572]	P10636	MAPT	T534	Vemurafenib@HCT116 cell line	Prat_1371
28188228	AKTDHGAEIVYKS(ph)PVVS(ph)GDTS(ph)PR	>75%	H	C	Profiling	Colon cancer	SILAC	TiO2	Q-Exactive plus	[8.13325133]	P10636	MAPT	S713	Vemurafenib@HCT116 cell line	Prat_1371
28188228	AKTDHGAEIVYKS(ph)PVVS(ph)GDTS(ph)PR	>75%	H	C	Profiling	Colon cancer	SILAC	TiO2	Q-Exactive plus	[8.13325133]	P10636	MAPT	S717	Vemurafenib@HCT116 cell line	Prat_1371
28188228	AKTDHGAEIVYKS(ph)PVVS(ph)GDTS(ph)PR	>75%	H	C	Profiling	Colon cancer	SILAC	TiO2	Q-Exactive plus	[8.13325133]	P10636	MAPT	S721	Vemurafenib@HCT116 cell line	Prat_1371
28188228	TDHGAEIVYKS(ph)PVVSGDT(ph)SPR	>75%	H	C	Profiling	Colon cancer	SILAC	TiO2	Q-Exactive plus	[7.96342868]	P10636	MAPT	S713	Vemurafenib@HCT116 cell line	Prat_1371
28188228	TDHGAEIVYKS(ph)PVVSGDT(ph)SPR	>75%	H	C	Profiling	Colon cancer	SILAC	TiO2	Q-Exactive plus	[7.96342868]	P10636	MAPT	T720	Vemurafenib@HCT116 cell line	Prat_1371
28188228	IPAKT(ph)PPAPKT(ph)PPSSGEPPK	>75%	H	C	Profiling	Colon cancer	SILAC	TiO2	Q-Exactive plus	[7.176259606]	P10636	MAPT	T492	Vemurafenib@HCT116 cell line	Prat_1371
28188228	IPAKT(ph)PPAPKT(ph)PPSSGEPPK	>75%	H	C	Profiling	Colon cancer	SILAC	TiO2	Q-Exactive plus	[7.176259606]	P10636	MAPT	T498	Vemurafenib@HCT116 cell line	Prat_1371
28188228	SRT(ph)PSLPT(ph)PPTR	>75%	H	C	Profiling	Colon cancer	SILAC	TiO2	Q-Exactive plus	[6.888245048]	P10636	MAPT	T529	Vemurafenib@HCT116 cell line	Prat_1371
28188228	SRT(ph)PSLPT(ph)PPTR	>75%	H	C	Profiling	Colon cancer	SILAC	TiO2	Q-Exactive plus	[6.888245048]	P10636	MAPT	T534	Vemurafenib@HCT116 cell line	Prat_1371
28188228	VAVVRT(ph)PPKS(ph)PSSAK	>75%	H	C	Profiling	Colon cancer	SILAC	TiO2	Q-Exactive plus	[8.39171197]	P10636	MAPT	T548	Vemurafenib@HCT116 cell line	Prat_1371
28188228	VAVVRT(ph)PPKS(ph)PSSAK	>75%	H	C	Profiling	Colon cancer	SILAC	TiO2	Q-Exactive plus	[8.39171197]	P10636	MAPT	S552	Vemurafenib@HCT116 cell line	Prat_1371
28188228	S(ph)RTPSLPT(ph)PPTREPK	>75%	H	C	Profiling	Colon cancer	SILAC	TiO2	Q-Exactive plus	[]	P10636	MAPT	S527	Vemurafenib@Colo205 cell line	Prat_1370
28188228	S(ph)RTPSLPT(ph)PPTREPK	>75%	H	C	Profiling	Colon cancer	SILAC	TiO2	Q-Exactive plus	[]	P10636	MAPT	T534	Vemurafenib@Colo205 cell line	Prat_1370
28188228	AKTDHGAEIVYKS(ph)PVVS(ph)GDTS(ph)PR	>75%	H	C	Profiling	Colon cancer	SILAC	TiO2	Q-Exactive plus	[]	P10636	MAPT	S713	Vemurafenib@Colo205 cell line	Prat_1370
28188228	AKTDHGAEIVYKS(ph)PVVS(ph)GDTS(ph)PR	>75%	H	C	Profiling	Colon cancer	SILAC	TiO2	Q-Exactive plus	[]	P10636	MAPT	S717	Vemurafenib@Colo205 cell line	Prat_1370
28188228	AKTDHGAEIVYKS(ph)PVVS(ph)GDTS(ph)PR	>75%	H	C	Profiling	Colon cancer	SILAC	TiO2	Q-Exactive plus	[]	P10636	MAPT	S721	Vemurafenib@Colo205 cell line	Prat_1370
28188228	TDHGAEIVYKS(ph)PVVSGDT(ph)SPR	>75%	H	C	Profiling	Colon cancer	SILAC	TiO2	Q-Exactive plus	[]	P10636	MAPT	S713	Vemurafenib@Colo205 cell line	Prat_1370
28188228	TDHGAEIVYKS(ph)PVVSGDT(ph)SPR	>75%	H	C	Profiling	Colon cancer	SILAC	TiO2	Q-Exactive plus	[]	P10636	MAPT	T720	Vemurafenib@Colo205 cell line	Prat_1370
28188228	IPAKT(ph)PPAPKT(ph)PPSSGEPPK	>75%	H	C	Profiling	Colon cancer	SILAC	TiO2	Q-Exactive plus	[]	P10636	MAPT	T492	Vemurafenib@Colo205 cell line	Prat_1370
28188228	IPAKT(ph)PPAPKT(ph)PPSSGEPPK	>75%	H	C	Profiling	Colon cancer	SILAC	TiO2	Q-Exactive plus	[]	P10636	MAPT	T498	Vemurafenib@Colo205 cell line	Prat_1370
28188228	SRT(ph)PSLPT(ph)PPTR	>75%	H	C	Profiling	Colon cancer	SILAC	TiO2	Q-Exactive plus	[]	P10636	MAPT	T529	Vemurafenib@Colo205 cell line	Prat_1370
28188228	SRT(ph)PSLPT(ph)PPTR	>75%	H	C	Profiling	Colon cancer	SILAC	TiO2	Q-Exactive plus	[]	P10636	MAPT	T534	Vemurafenib@Colo205 cell line	Prat_1370
28188228	VAVVRT(ph)PPKS(ph)PSSAK	>75%	H	C	Profiling	Colon cancer	SILAC	TiO2	Q-Exactive plus	[]	P10636	MAPT	T548	Vemurafenib@Colo205 cell line	Prat_1370
28188228	VAVVRT(ph)PPKS(ph)PSSAK	>75%	H	C	Profiling	Colon cancer	SILAC	TiO2	Q-Exactive plus	[]	P10636	MAPT	S552	Vemurafenib@Colo205 cell line	Prat_1370
30177828	SGYS(ph)S(ph)PGSPGTPGSR	0.999969	H	C	Profiling	Infection	Label free	EasyPhos	LTQ-Orbitrap XL + Orbitrap Q Exactive HF	[24.66]	P10636	MAPT	S515	Mock(24h)@SK-N-BE2 cells	Prat_760
30177828	SGYS(ph)S(ph)PGSPGTPGSR	0.999969	H	C	Profiling	Infection	Label free	EasyPhos	LTQ-Orbitrap XL + Orbitrap Q Exactive HF	[24.66]	P10636	MAPT	S516	Mock(24h)@SK-N-BE2 cells	Prat_760
30177828	HLS(ph)NVS(ph)STGS(ph)IDMVDSPQLATLADEVSASLAK	0.851673	H	C	Profiling	Infection	Label free	EasyPhos	LTQ-Orbitrap XL + Orbitrap Q Exactive HF	[22.97]	P10636	MAPT	S726	Mock(24h)@SK-N-BE2 cells	Prat_760
30177828	HLS(ph)NVS(ph)STGS(ph)IDMVDSPQLATLADEVSASLAK	0.851673	H	C	Profiling	Infection	Label free	EasyPhos	LTQ-Orbitrap XL + Orbitrap Q Exactive HF	[22.97]	P10636	MAPT	S729	Mock(24h)@SK-N-BE2 cells	Prat_760
30177828	HLS(ph)NVS(ph)STGS(ph)IDMVDSPQLATLADEVSASLAK	0.851673	H	C	Profiling	Infection	Label free	EasyPhos	LTQ-Orbitrap XL + Orbitrap Q Exactive HF	[22.97]	P10636	MAPT	S733	Mock(24h)@SK-N-BE2 cells	Prat_760
30177828	SGYS(ph)S(ph)PGSPGTPGSR	0.999969	H	C	Profiling	Infection	Label free	EasyPhos	LTQ-Orbitrap XL + Orbitrap Q Exactive HF	[27.26]	P10636	MAPT	S515	Mock(24h)@SK-N-BE2 cells	Prat_760
30177828	SGYS(ph)S(ph)PGSPGTPGSR	0.999969	H	C	Profiling	Infection	Label free	EasyPhos	LTQ-Orbitrap XL + Orbitrap Q Exactive HF	[27.26]	P10636	MAPT	S516	Mock(24h)@SK-N-BE2 cells	Prat_760
30177828	TDHGAEIVYKS(ph)PVVS(ph)GDTS(ph)PR	0.999994	H	C	Profiling	Infection	Label free	EasyPhos	LTQ-Orbitrap XL + Orbitrap Q Exactive HF	[29.69]	P10636	MAPT	S713	Mock(24h)@SK-N-BE2 cells	Prat_760
30177828	TDHGAEIVYKS(ph)PVVS(ph)GDTS(ph)PR	0.999994	H	C	Profiling	Infection	Label free	EasyPhos	LTQ-Orbitrap XL + Orbitrap Q Exactive HF	[29.69]	P10636	MAPT	S717	Mock(24h)@SK-N-BE2 cells	Prat_760
30177828	TDHGAEIVYKS(ph)PVVS(ph)GDTS(ph)PR	0.999994	H	C	Profiling	Infection	Label free	EasyPhos	LTQ-Orbitrap XL + Orbitrap Q Exactive HF	[29.69]	P10636	MAPT	S721	Mock(24h)@SK-N-BE2 cells	Prat_760
30177828	SGYSS(ph)PGS(ph)PGTPGSR	0.999924	H	C	Profiling	Infection	Label free	EasyPhos	LTQ-Orbitrap XL + Orbitrap Q Exactive HF	[27.53]	P10636	MAPT	S516	Mock(24h)@SK-N-BE2 cells	Prat_760
30177828	SGYSS(ph)PGS(ph)PGTPGSR	0.999924	H	C	Profiling	Infection	Label free	EasyPhos	LTQ-Orbitrap XL + Orbitrap Q Exactive HF	[27.53]	P10636	MAPT	S519	Mock(24h)@SK-N-BE2 cells	Prat_760
30177828	SGYS(ph)S(ph)PGSPGTPGSR	0.999969	H	C	Profiling	Infection	Label free	EasyPhos	LTQ-Orbitrap XL + Orbitrap Q Exactive HF	[25.04]	P10636	MAPT	S515	Mock(48h)@SK-N-BE2 cells	Prat_761
30177828	SGYS(ph)S(ph)PGSPGTPGSR	0.999969	H	C	Profiling	Infection	Label free	EasyPhos	LTQ-Orbitrap XL + Orbitrap Q Exactive HF	[25.04]	P10636	MAPT	S516	Mock(48h)@SK-N-BE2 cells	Prat_761
30177828	HLS(ph)NVS(ph)STGS(ph)IDMVDSPQLATLADEVSASLAK	0.851673	H	C	Profiling	Infection	Label free	EasyPhos	LTQ-Orbitrap XL + Orbitrap Q Exactive HF	[24.02]	P10636	MAPT	S726	Mock(48h)@SK-N-BE2 cells	Prat_761
30177828	HLS(ph)NVS(ph)STGS(ph)IDMVDSPQLATLADEVSASLAK	0.851673	H	C	Profiling	Infection	Label free	EasyPhos	LTQ-Orbitrap XL + Orbitrap Q Exactive HF	[24.02]	P10636	MAPT	S729	Mock(48h)@SK-N-BE2 cells	Prat_761
30177828	HLS(ph)NVS(ph)STGS(ph)IDMVDSPQLATLADEVSASLAK	0.851673	H	C	Profiling	Infection	Label free	EasyPhos	LTQ-Orbitrap XL + Orbitrap Q Exactive HF	[24.02]	P10636	MAPT	S733	Mock(48h)@SK-N-BE2 cells	Prat_761
30177828	SGYS(ph)S(ph)PGSPGTPGSR	0.999969	H	C	Profiling	Infection	Label free	EasyPhos	LTQ-Orbitrap XL + Orbitrap Q Exactive HF	[27.17]	P10636	MAPT	S515	Mock(48h)@SK-N-BE2 cells	Prat_761
30177828	SGYS(ph)S(ph)PGSPGTPGSR	0.999969	H	C	Profiling	Infection	Label free	EasyPhos	LTQ-Orbitrap XL + Orbitrap Q Exactive HF	[27.17]	P10636	MAPT	S516	Mock(48h)@SK-N-BE2 cells	Prat_761
30177828	TDHGAEIVYKS(ph)PVVS(ph)GDTS(ph)PR	0.999994	H	C	Profiling	Infection	Label free	EasyPhos	LTQ-Orbitrap XL + Orbitrap Q Exactive HF	[29.82]	P10636	MAPT	S713	Mock(48h)@SK-N-BE2 cells	Prat_761
30177828	TDHGAEIVYKS(ph)PVVS(ph)GDTS(ph)PR	0.999994	H	C	Profiling	Infection	Label free	EasyPhos	LTQ-Orbitrap XL + Orbitrap Q Exactive HF	[29.82]	P10636	MAPT	S717	Mock(48h)@SK-N-BE2 cells	Prat_761
30177828	TDHGAEIVYKS(ph)PVVS(ph)GDTS(ph)PR	0.999994	H	C	Profiling	Infection	Label free	EasyPhos	LTQ-Orbitrap XL + Orbitrap Q Exactive HF	[29.82]	P10636	MAPT	S721	Mock(48h)@SK-N-BE2 cells	Prat_761
30177828	SGYSS(ph)PGS(ph)PGTPGSR	0.999924	H	C	Profiling	Infection	Label free	EasyPhos	LTQ-Orbitrap XL + Orbitrap Q Exactive HF	[27.6]	P10636	MAPT	S516	Mock(48h)@SK-N-BE2 cells	Prat_761
30177828	SGYSS(ph)PGS(ph)PGTPGSR	0.999924	H	C	Profiling	Infection	Label free	EasyPhos	LTQ-Orbitrap XL + Orbitrap Q Exactive HF	[27.6]	P10636	MAPT	S519	Mock(48h)@SK-N-BE2 cells	Prat_761
30177828	SGYS(ph)S(ph)PGSPGTPGSR	0.999969	H	C	Profiling	Infection	Label free	EasyPhos	LTQ-Orbitrap XL + Orbitrap Q Exactive HF	[25.77]	P10636	MAPT	S515	Mock(72h)@SK-N-BE2 cells	Prat_763
30177828	SGYS(ph)S(ph)PGSPGTPGSR	0.999969	H	C	Profiling	Infection	Label free	EasyPhos	LTQ-Orbitrap XL + Orbitrap Q Exactive HF	[25.77]	P10636	MAPT	S516	Mock(72h)@SK-N-BE2 cells	Prat_763
30177828	HLS(ph)NVS(ph)STGS(ph)IDMVDSPQLATLADEVSASLAK	0.851673	H	C	Profiling	Infection	Label free	EasyPhos	LTQ-Orbitrap XL + Orbitrap Q Exactive HF	[24.28]	P10636	MAPT	S726	Mock(72h)@SK-N-BE2 cells	Prat_763
30177828	HLS(ph)NVS(ph)STGS(ph)IDMVDSPQLATLADEVSASLAK	0.851673	H	C	Profiling	Infection	Label free	EasyPhos	LTQ-Orbitrap XL + Orbitrap Q Exactive HF	[24.28]	P10636	MAPT	S729	Mock(72h)@SK-N-BE2 cells	Prat_763
30177828	HLS(ph)NVS(ph)STGS(ph)IDMVDSPQLATLADEVSASLAK	0.851673	H	C	Profiling	Infection	Label free	EasyPhos	LTQ-Orbitrap XL + Orbitrap Q Exactive HF	[24.28]	P10636	MAPT	S733	Mock(72h)@SK-N-BE2 cells	Prat_763
30177828	SGYS(ph)S(ph)PGSPGTPGSR	0.999969	H	C	Profiling	Infection	Label free	EasyPhos	LTQ-Orbitrap XL + Orbitrap Q Exactive HF	[27.9]	P10636	MAPT	S515	Mock(72h)@SK-N-BE2 cells	Prat_763
30177828	SGYS(ph)S(ph)PGSPGTPGSR	0.999969	H	C	Profiling	Infection	Label free	EasyPhos	LTQ-Orbitrap XL + Orbitrap Q Exactive HF	[27.9]	P10636	MAPT	S516	Mock(72h)@SK-N-BE2 cells	Prat_763
30177828	TDHGAEIVYKS(ph)PVVS(ph)GDTS(ph)PR	0.999994	H	C	Profiling	Infection	Label free	EasyPhos	LTQ-Orbitrap XL + Orbitrap Q Exactive HF	[30.06]	P10636	MAPT	S713	Mock(72h)@SK-N-BE2 cells	Prat_763
30177828	TDHGAEIVYKS(ph)PVVS(ph)GDTS(ph)PR	0.999994	H	C	Profiling	Infection	Label free	EasyPhos	LTQ-Orbitrap XL + Orbitrap Q Exactive HF	[30.06]	P10636	MAPT	S717	Mock(72h)@SK-N-BE2 cells	Prat_763
30177828	TDHGAEIVYKS(ph)PVVS(ph)GDTS(ph)PR	0.999994	H	C	Profiling	Infection	Label free	EasyPhos	LTQ-Orbitrap XL + Orbitrap Q Exactive HF	[30.06]	P10636	MAPT	S721	Mock(72h)@SK-N-BE2 cells	Prat_763
30177828	SGYSS(ph)PGS(ph)PGTPGSR	0.999924	H	C	Profiling	Infection	Label free	EasyPhos	LTQ-Orbitrap XL + Orbitrap Q Exactive HF	[28.08]	P10636	MAPT	S516	Mock(72h)@SK-N-BE2 cells	Prat_763
30177828	SGYSS(ph)PGS(ph)PGTPGSR	0.999924	H	C	Profiling	Infection	Label free	EasyPhos	LTQ-Orbitrap XL + Orbitrap Q Exactive HF	[28.08]	P10636	MAPT	S519	Mock(72h)@SK-N-BE2 cells	Prat_763
30177828	SGYS(ph)S(ph)PGSPGTPGSR	0.999969	H	C	Profiling	Infection	Label free	EasyPhos	LTQ-Orbitrap XL + Orbitrap Q Exactive HF	[25.06]	P10636	MAPT	S515	ZIKV(24h)@SK-N-BE2 cells	Prat_1392
30177828	SGYS(ph)S(ph)PGSPGTPGSR	0.999969	H	C	Profiling	Infection	Label free	EasyPhos	LTQ-Orbitrap XL + Orbitrap Q Exactive HF	[25.06]	P10636	MAPT	S516	ZIKV(24h)@SK-N-BE2 cells	Prat_1392
30177828	HLS(ph)NVS(ph)STGS(ph)IDMVDSPQLATLADEVSASLAK	0.851673	H	C	Profiling	Infection	Label free	EasyPhos	LTQ-Orbitrap XL + Orbitrap Q Exactive HF	[23.73]	P10636	MAPT	S726	ZIKV(24h)@SK-N-BE2 cells	Prat_1392
30177828	HLS(ph)NVS(ph)STGS(ph)IDMVDSPQLATLADEVSASLAK	0.851673	H	C	Profiling	Infection	Label free	EasyPhos	LTQ-Orbitrap XL + Orbitrap Q Exactive HF	[23.73]	P10636	MAPT	S729	ZIKV(24h)@SK-N-BE2 cells	Prat_1392
30177828	HLS(ph)NVS(ph)STGS(ph)IDMVDSPQLATLADEVSASLAK	0.851673	H	C	Profiling	Infection	Label free	EasyPhos	LTQ-Orbitrap XL + Orbitrap Q Exactive HF	[23.73]	P10636	MAPT	S733	ZIKV(24h)@SK-N-BE2 cells	Prat_1392
30177828	SGYS(ph)S(ph)PGSPGTPGSR	0.999969	H	C	Profiling	Infection	Label free	EasyPhos	LTQ-Orbitrap XL + Orbitrap Q Exactive HF	[27.05]	P10636	MAPT	S515	ZIKV(24h)@SK-N-BE2 cells	Prat_1392
30177828	SGYS(ph)S(ph)PGSPGTPGSR	0.999969	H	C	Profiling	Infection	Label free	EasyPhos	LTQ-Orbitrap XL + Orbitrap Q Exactive HF	[27.05]	P10636	MAPT	S516	ZIKV(24h)@SK-N-BE2 cells	Prat_1392
30177828	TDHGAEIVYKS(ph)PVVS(ph)GDTS(ph)PR	0.999994	H	C	Profiling	Infection	Label free	EasyPhos	LTQ-Orbitrap XL + Orbitrap Q Exactive HF	[29.87]	P10636	MAPT	S713	ZIKV(24h)@SK-N-BE2 cells	Prat_1392
30177828	TDHGAEIVYKS(ph)PVVS(ph)GDTS(ph)PR	0.999994	H	C	Profiling	Infection	Label free	EasyPhos	LTQ-Orbitrap XL + Orbitrap Q Exactive HF	[29.87]	P10636	MAPT	S717	ZIKV(24h)@SK-N-BE2 cells	Prat_1392
30177828	TDHGAEIVYKS(ph)PVVS(ph)GDTS(ph)PR	0.999994	H	C	Profiling	Infection	Label free	EasyPhos	LTQ-Orbitrap XL + Orbitrap Q Exactive HF	[29.87]	P10636	MAPT	S721	ZIKV(24h)@SK-N-BE2 cells	Prat_1392
30177828	SGYSS(ph)PGS(ph)PGTPGSR	0.999924	H	C	Profiling	Infection	Label free	EasyPhos	LTQ-Orbitrap XL + Orbitrap Q Exactive HF	[27.27]	P10636	MAPT	S516	ZIKV(24h)@SK-N-BE2 cells	Prat_1392
30177828	SGYSS(ph)PGS(ph)PGTPGSR	0.999924	H	C	Profiling	Infection	Label free	EasyPhos	LTQ-Orbitrap XL + Orbitrap Q Exactive HF	[27.27]	P10636	MAPT	S519	ZIKV(24h)@SK-N-BE2 cells	Prat_1392
30177828	SGYS(ph)S(ph)PGSPGTPGSR	0.999969	H	C	Profiling	Infection	Label free	EasyPhos	LTQ-Orbitrap XL + Orbitrap Q Exactive HF	[25.05]	P10636	MAPT	S515	ZIKV(48h)@SK-N-BE2 cells	Prat_1393
30177828	SGYS(ph)S(ph)PGSPGTPGSR	0.999969	H	C	Profiling	Infection	Label free	EasyPhos	LTQ-Orbitrap XL + Orbitrap Q Exactive HF	[25.05]	P10636	MAPT	S516	ZIKV(48h)@SK-N-BE2 cells	Prat_1393
30177828	HLS(ph)NVS(ph)STGS(ph)IDMVDSPQLATLADEVSASLAK	0.851673	H	C	Profiling	Infection	Label free	EasyPhos	LTQ-Orbitrap XL + Orbitrap Q Exactive HF	[22.9]	P10636	MAPT	S726	ZIKV(48h)@SK-N-BE2 cells	Prat_1393
30177828	HLS(ph)NVS(ph)STGS(ph)IDMVDSPQLATLADEVSASLAK	0.851673	H	C	Profiling	Infection	Label free	EasyPhos	LTQ-Orbitrap XL + Orbitrap Q Exactive HF	[22.9]	P10636	MAPT	S729	ZIKV(48h)@SK-N-BE2 cells	Prat_1393
30177828	HLS(ph)NVS(ph)STGS(ph)IDMVDSPQLATLADEVSASLAK	0.851673	H	C	Profiling	Infection	Label free	EasyPhos	LTQ-Orbitrap XL + Orbitrap Q Exactive HF	[22.9]	P10636	MAPT	S733	ZIKV(48h)@SK-N-BE2 cells	Prat_1393
30177828	SGYS(ph)S(ph)PGSPGTPGSR	0.999969	H	C	Profiling	Infection	Label free	EasyPhos	LTQ-Orbitrap XL + Orbitrap Q Exactive HF	[27.1]	P10636	MAPT	S515	ZIKV(48h)@SK-N-BE2 cells	Prat_1393
30177828	SGYS(ph)S(ph)PGSPGTPGSR	0.999969	H	C	Profiling	Infection	Label free	EasyPhos	LTQ-Orbitrap XL + Orbitrap Q Exactive HF	[27.1]	P10636	MAPT	S516	ZIKV(48h)@SK-N-BE2 cells	Prat_1393
30177828	TDHGAEIVYKS(ph)PVVS(ph)GDTS(ph)PR	0.999994	H	C	Profiling	Infection	Label free	EasyPhos	LTQ-Orbitrap XL + Orbitrap Q Exactive HF	[29.6]	P10636	MAPT	S713	ZIKV(48h)@SK-N-BE2 cells	Prat_1393
30177828	TDHGAEIVYKS(ph)PVVS(ph)GDTS(ph)PR	0.999994	H	C	Profiling	Infection	Label free	EasyPhos	LTQ-Orbitrap XL + Orbitrap Q Exactive HF	[29.6]	P10636	MAPT	S717	ZIKV(48h)@SK-N-BE2 cells	Prat_1393
30177828	TDHGAEIVYKS(ph)PVVS(ph)GDTS(ph)PR	0.999994	H	C	Profiling	Infection	Label free	EasyPhos	LTQ-Orbitrap XL + Orbitrap Q Exactive HF	[29.6]	P10636	MAPT	S721	ZIKV(48h)@SK-N-BE2 cells	Prat_1393
30177828	SGYSS(ph)PGS(ph)PGTPGSR	0.999924	H	C	Profiling	Infection	Label free	EasyPhos	LTQ-Orbitrap XL + Orbitrap Q Exactive HF	[27.34]	P10636	MAPT	S516	ZIKV(48h)@SK-N-BE2 cells	Prat_1393
30177828	SGYSS(ph)PGS(ph)PGTPGSR	0.999924	H	C	Profiling	Infection	Label free	EasyPhos	LTQ-Orbitrap XL + Orbitrap Q Exactive HF	[27.34]	P10636	MAPT	S519	ZIKV(48h)@SK-N-BE2 cells	Prat_1393
30177828	SGYS(ph)S(ph)PGSPGTPGSR	0.999969	H	C	Profiling	Infection	Label free	EasyPhos	LTQ-Orbitrap XL + Orbitrap Q Exactive HF	[22.24]	P10636	MAPT	S515	ZIKV(72h)@SK-N-BE2 cells	Prat_1394
30177828	SGYS(ph)S(ph)PGSPGTPGSR	0.999969	H	C	Profiling	Infection	Label free	EasyPhos	LTQ-Orbitrap XL + Orbitrap Q Exactive HF	[22.24]	P10636	MAPT	S516	ZIKV(72h)@SK-N-BE2 cells	Prat_1394
30177828	HLS(ph)NVS(ph)STGS(ph)IDMVDSPQLATLADEVSASLAK	0.851673	H	C	Profiling	Infection	Label free	EasyPhos	LTQ-Orbitrap XL + Orbitrap Q Exactive HF	[23.23]	P10636	MAPT	S726	ZIKV(72h)@SK-N-BE2 cells	Prat_1394
30177828	HLS(ph)NVS(ph)STGS(ph)IDMVDSPQLATLADEVSASLAK	0.851673	H	C	Profiling	Infection	Label free	EasyPhos	LTQ-Orbitrap XL + Orbitrap Q Exactive HF	[23.23]	P10636	MAPT	S729	ZIKV(72h)@SK-N-BE2 cells	Prat_1394
30177828	HLS(ph)NVS(ph)STGS(ph)IDMVDSPQLATLADEVSASLAK	0.851673	H	C	Profiling	Infection	Label free	EasyPhos	LTQ-Orbitrap XL + Orbitrap Q Exactive HF	[23.23]	P10636	MAPT	S733	ZIKV(72h)@SK-N-BE2 cells	Prat_1394
30177828	SGYS(ph)S(ph)PGSPGTPGSR	0.999969	H	C	Profiling	Infection	Label free	EasyPhos	LTQ-Orbitrap XL + Orbitrap Q Exactive HF	[27.26]	P10636	MAPT	S515	ZIKV(72h)@SK-N-BE2 cells	Prat_1394
30177828	SGYS(ph)S(ph)PGSPGTPGSR	0.999969	H	C	Profiling	Infection	Label free	EasyPhos	LTQ-Orbitrap XL + Orbitrap Q Exactive HF	[27.26]	P10636	MAPT	S516	ZIKV(72h)@SK-N-BE2 cells	Prat_1394
[truncated: 4,313 more rows]

## Sheet: S1b
Supplementary Table S1b: Human cellular Tau differential data
PubMed ID	Gene_Name	Peptide_sequence	Modification Sequence	Localisation	p_value	Avg_ratio_absfc	log2fc_log10fc	Species	Cell/tissue	Differetial	Cell type_disease	Quantification	Enrichment	Mass_spectrometry	Curator	Date	Upload_id	New_uniprot	Mapped_gene symbol	Mapped_phosphosite	Expression	Exp_condition	Exp_cond_id
20071362		VVSGDTSPRHLSN	SPVVSGDTS(ph)PR	0.94	<0.05		-0.974856	H	C	Differential	cellular signaling	SILAC	TiO2	LTQ Oribtrap	spoorthi	90223	51_3005_pri	P10636	MAPT	S721	down-regulated	(LPA/HB-EGF)@A498 cell line-Log2FC	Prat_5
20071362		PVVSGDTSPRHLS	SPVVSGDT(ph)SPR	0.96798	<0.05		-0.528933	H	C	Differential	cellular signaling	SILAC	TiO2	LTQ Oribtrap	spoorthi	90223	51_3005_pri	P10636	MAPT	T720	down-regulated	(LPA/HB-EGF)@A498 cell line-Log2FC	Prat_5
20071362		VVSGDTSPRHLSN	SPVVSGDTS(ph)PR	0.94	<0.05		-1.03569	H	C	Differential	cellular signaling	SILAC	TiO2	LTQ Oribtrap	spoorthi	90223	51_3005_pri	P10636	MAPT	S721	down-regulated	(LPA/serum starved)@A498 cell line-Log2FC	Prat_6
20071362		PVVSGDTSPRHLS	SPVVSGDT(ph)SPR	0.96798	<0.05		-1.72988	H	C	Differential	cellular signaling	SILAC	TiO2	LTQ Oribtrap	spoorthi	90223	51_3005_pri	P10636	MAPT	T720	down-regulated	(LPA/serum starved)@A498 cell line-Log2FC	Prat_6
20363803	MAPT	YKSPVVSGDTSPR	_SPVVS(ph)GDTSPR_	0.923379		2.0704		H	C	Differential	AT1R signaling	SILAC	TiO2	LTQ-Orbitrap XL	Mejo	20424	55_1604_prat	P10636	MAPT	S717	Up-regulated	(Ang II(15 min)/Vehicle)@AT1R-HEK cells-AbsFC	Prat_9
20363803	MAPT	AEIVYKSPVVSGD	_S(ph)PVVSGDT(ph)SPR_	1		1.6014		H	C	Differential	AT1R signaling	SILAC	TiO2	LTQ-Orbitrap XL	Mejo	20424	55_1604_prat	P10636	MAPT	S713	Up-regulated	(Ang II(15 min)/Vehicle)@AT1R-HEK cells-AbsFC	Prat_9
20363803	MAPT	PVVSGDTSPRHLS	_TDHGAEIVY(ph)KSPVVSGDT(ph)SPR_	0.758982		1.6014		H	C	Differential	AT1R signaling	SILAC	TiO2	LTQ-Orbitrap XL	Mejo	20424	55_1604_prat	P10636	MAPT	T720	Up-regulated	(Ang II(15 min)/Vehicle)@AT1R-HEK cells-AbsFC	Prat_9
20363803	MAPT	TPPKSPSSAKSRL	_VAVVRT(ph)PPKSPS(ph)SAK_	0.971137		0.652045		H	C	Differential	AT1R signaling	SILAC	TiO2	LTQ-Orbitrap XL	Mejo	20424	55_1604_prat	P10636	MAPT	S554	down-regulated	(Ang II(15 min)/Vehicle)@AT1R-HEK cells-AbsFC	Prat_9
20363803	MAPT	VRTPPKSPSSAKS	_T(ph)PPKS(ph)PSSAK_	0.999925		0.616995		H	C	Differential	AT1R signaling	SILAC	TiO2	LTQ-Orbitrap XL	Mejo	20424	55_1604_prat	P10636	MAPT	S552	down-regulated	(Ang II(15 min)/Vehicle)@AT1R-HEK cells-AbsFC	Prat_9
20363803	MAPT	KVAVVRTPPKSPS	_T(ph)PPKS(ph)PSSAK_	1		0.6147		H	C	Differential	AT1R signaling	SILAC	TiO2	LTQ-Orbitrap XL	Mejo	20424	55_1604_prat	P10636	MAPT	T548	down-regulated	(Ang II(15 min)/Vehicle)@AT1R-HEK cells-AbsFC	Prat_9
20363803	MAPT	VRTPPKSPSSAKS	_T(ph)PPKS(ph)PSSAK_	0.999925		0.74017		H	C	Differential	AT1R signaling	SILAC	TiO2	LTQ-Orbitrap XL	Mejo	20424	55_1604_prat	P10636	MAPT	S552	down-regulated	(Ang II(3 min)/Vehicle)@AT1R-HEK cells-AbsFC	Prat_10
20363803	MAPT	AEIVYKSPVVSGD	_S(ph)PVVSGDT(ph)SPR_	1		0.718225		H	C	Differential	AT1R signaling	SILAC	TiO2	LTQ-Orbitrap XL	Mejo	20424	55_1604_prat	P10636	MAPT	S713	down-regulated	(Ang II(3 min)/Vehicle)@AT1R-HEK cells-AbsFC	Prat_10
20363803	MAPT	YKSPVVSGDTSPR	_SPVVS(ph)GDTSPR_	0.923379		1.31195		H	C	Differential	AT1R signaling	SILAC	TiO2	LTQ-Orbitrap XL	Mejo	20424	55_1604_prat	P10636	MAPT	S717	Up-regulated	(SII Ang II(15 min)/Vehicle)@AT1R-HEK cells-AbsFC	Prat_11
20363803	MAPT	SPGSPGTPGSRSR	_SGYSSPGSPGT(ph)PGSR_	0.982767		1.3185		H	C	Differential	AT1R signaling	SILAC	TiO2	LTQ-Orbitrap XL	Mejo	20424	55_1604_prat	P10636	MAPT	T522	Up-regulated	(SII Ang II(3min)/Vehicle)@AT1R-HEK cells-AbsFC	Prat_12
21406692	MAPT	VRTPPKSPSSAKS	VAVVRT(ph)PPKS(ph)PSSAK	0.97		0.75;0.75		H	C	Differential	embryonic stem cell	SILAC	TiO2	LTQ-FT Ultra+LTQ-Orbitrap+ LTQ-Orbitrap XL	Stalcy	280223	51_1304_Raf	P10636	MAPT	S552	down-regulated	(NCM(6h)/Untreated)@HUES 9 cells-AbsFC	Prat_31
22210691	MAPT		S(Ph)GDRSGYSSPGSPGTPGSR		0		-4.33799	H	C	Differential	labeling comparison study	mTRAQ	IMAC	LTQ Oribtrap VelosÂ	Mejo	190424	55_1604_prat	P10636	MAPT	S508	down-regulated	(EGF(10min)/Unstimulated R2)@HeLa cell line mTRAQ-Log2FC	Prat_45
22210691	MAPT		S(Ph)GDRSGYSSPGSPGTPGSR		1.06359E-06		-3.17232	H	C	Differential	labeling comparison study	mTRAQ	IMAC	LTQ Oribtrap VelosÂ	Mejo	190424	55_1604_prat	P10636	MAPT	S508	down-regulated	(EGF(24h)/Unstimulated R2)@HeLa cell line mTRAQ-Log2FC	Prat_55
22424773	MAPT	TPPKSPSSAKSRL	VAVVRT(ph)PPKSPS(ph)SAK	0.754492		0.64717		H	C	Differential	DNA damage response	SILAC	TiO2	LTQ Orbitrap	Mejo	290523	58_3005_pri	P10636	MAPT	S554	down-regulated	(Etoposide(24h)/DMSO)@U2OS cells-AbsFC	Prat_57
22424773	MAPT	VKSKIGSTENLKH	IGS(ph)TENLK	0.997484		0.72659		H	C	Differential	DNA damage response	SILAC	TiO2	LTQ Orbitrap	Mejo	290523	58_3005_pri	P10636	MAPT	S579	down-regulated	(IR/DMSO)@U2OS cells-AbsFC	Prat_59
23898821	MAPT	VQSKIGSLDNITH	_IGS(ph)LDNITHVPGGGNK_	0.999432		1.4626		H	C	Differential	Lung cancer	SILAC	IMAC	Q Exactive	Mejo	90123	55_1604_prat	P10636	MAPT	S673	Up-regulated	(Crizotinib/Control1)@H3122 cells SILAC R1-AbsFC	Prat_77
23898821	MAPT	KNRPCLSPKHPTP	_NRPCLS(ph)PK_	1		0.47127		H	C	Differential	Lung cancer	SILAC	IMAC	Q Exactive	Mejo	90123	55_1604_prat	P10636	MAPT	S411	down-regulated	(Crizotinib/Control1)@H3122 cells SILAC R1-AbsFC	Prat_77
23898821	MAPT	YKSPVVSGDTSPR	_TDHGAEIVYKS(ph)PVVS(ph)GDT(ph)SPR_	0.998167		2.4735		H	C	Differential	Lung cancer	SILAC	IMAC	Q Exactive	Mejo	90123	55_1604_prat	P10636	MAPT	S717	Up-regulated	(Crizotinib/Control1)@H3122 cells SILAC R1-AbsFC	Prat_77
23898821	MAPT	AEIVYKSPVVSGD	_TDHGAEIVYKS(ph)PVVSGDT(ph)SPR_	1		2.4735		H	C	Differential	Lung cancer	SILAC	IMAC	Q Exactive	Mejo	90123	55_1604_prat	P10636	MAPT	S713	Up-regulated	(Crizotinib/Control1)@H3122 cells SILAC R1-AbsFC	Prat_77
23898821	MAPT	YKSPVVSGDTSPR	_TDHGAEIVYKS(ph)PVVS(ph)GDT(ph)SPR_	0.998167		1.8045		H	C	Differential	Lung cancer	SILAC	IMAC	Q Exactive	Mejo	90123	55_1604_prat	P10636	MAPT	S717	Up-regulated	(Crizotinib/Control1)@H3122 cells SILAC R2-AbsFC	Prat_80
23898821	MAPT	RTPSLPTPPTREP	_S(ph)RTPSLPT(ph)PPTREPK_	0.975117		0.71241		H	C	Differential	Lung cancer	SILAC	IMAC	Q Exactive	Mejo	90123	55_1604_prat	P10636	MAPT	T534	down-regulated	(Crizotinib/Control1)@H3122 cells SILAC R2-AbsFC	Prat_80
23898821	MAPT	YKSPVVSGDTSPR	_AKTDHGAEIVYKS(ph)PVVS(ph)GDT(ph)SPR_	0.999991		1.4585		H	C	Differential	Lung cancer	mTRAQ	IMAC	Q Exactive	Mejo	90123	55_1604_prat	P10636	MAPT	S717	Up-regulated	(Crizotinib/Control1)@H3122 cells mTRAQ R1-AbsFC	Prat_78
23898821	MAPT	VVSGDTSPRHLSN	_AKTDHGAEIVYKS(ph)PVVS(ph)GDTS(ph)PR_	0.836983		1.5985		H	C	Differential	Lung cancer	mTRAQ	IMAC	Q Exactive	Mejo	90123	55_1604_prat	P10636	MAPT	S721	Up-regulated	(Crizotinib/Control1)@H3122 cells mTRAQ R1-AbsFC	Prat_78
23898821	MAPT	TPPAPKTPPSSGE	_TPPAPKT(ph)PPSSGEPPK_	0.977906		0.755002		H	C	Differential	Lung cancer	mTRAQ	IMAC	Q Exactive	Mejo	90123	55_1604_prat	P10636	MAPT	T498	down-regulated	(Crizotinib/Control1)@H3122 cells mTRAQ R3-AbsFC	Prat_906
23898821	MAPT	PVVSGDTSPRHLS	_AKTDHGAEIVYKS(ph)PVVS(ph)GDT(ph)SPR_	0.87854		1.70016		H	C	Differential	Lung cancer	mTRAQ	IMAC	Q Exactive	Mejo	90123	55_1604_prat	P10636	MAPT	T720	Up-regulated	(Crizotinib/Control1)@H3122 cells mTRAQ R3-AbsFC	Prat_906
23898821	MAPT	AEIVYKSPVVSGD	_AKTDHGAEIVYKS(ph)PVVS(ph)GDTS(ph)PR_	0.999964		1.70016		H	C	Differential	Lung cancer	mTRAQ	IMAC	Q Exactive	Mejo	90123	55_1604_prat	P10636	MAPT	S713	Up-regulated	(Crizotinib/Control1)@H3122 cells mTRAQ R3-AbsFC	Prat_906
23898821	MAPT	YKSPVVSGDTSPR	_AKTDHGAEIVYKS(ph)PVVS(ph)GDT(ph)SPR_	0.999991		1.70016		H	C	Differential	Lung cancer	mTRAQ	IMAC	Q Exactive	Mejo	90123	55_1604_prat	P10636	MAPT	S717	Up-regulated	(Crizotinib/Control1)@H3122 cells mTRAQ R3-AbsFC	Prat_906
23898821	MAPT	YKSPVVSGDTSPR	_TDHGAEIVYKS(ph)PVVS(ph)GDT(ph)SPR_	0.998167		1.95702		H	C	Differential	Lung cancer	SILAC	IMAC	Q Exactive	Mejo	90123	55_1604_prat	P10636	MAPT	S717	Up-regulated	(Crizotinib/Control2)@H3122 cells SILAC R1-AbsFC	Prat_905
23898821	MAPT	AEIVYKSPVVSGD	_TDHGAEIVYKS(ph)PVVSGDT(ph)SPR_	1		1.95702		H	C	Differential	Lung cancer	SILAC	IMAC	Q Exactive	Mejo	90123	55_1604_prat	P10636	MAPT	S713	Up-regulated	(Crizotinib/Control2)@H3122 cells SILAC R1-AbsFC	Prat_905
23898821	MAPT	YKSPVVSGDTSPR	_TDHGAEIVYKS(ph)PVVS(ph)GDT(ph)SPR_	0.998167		0.43343		H	C	Differential	Lung cancer	SILAC	IMAC	Q Exactive	Mejo	90123	55_1604_prat	P10636	MAPT	S717	down-regulated	(Crizotinib/Control2)@H3122 cells SILAC R2-AbsFC	Prat_69
23898821	MAPT	TPPAPKTPPSSGE	_TPPAPKT(ph)PPSSGEPPK_	0.976171		0.75625		H	C	Differential	Lung cancer	SILAC	IMAC	Q Exactive	Mejo	90123	55_1604_prat	P10636	MAPT	T498	down-regulated	(Crizotinib/Control2)@H3122 cells SILAC R2-AbsFC	Prat_69
23898821	MAPT	RTPSLPTPPTREP	_S(ph)RTPSLPT(ph)PPTREPK_	0.975117		0.70643		H	C	Differential	Lung cancer	SILAC	IMAC	Q Exactive	Mejo	90123	55_1604_prat	P10636	MAPT	T534	down-regulated	(Crizotinib/Control2)@H3122 cells SILAC R2-AbsFC	Prat_69
23898821	MAPT	AEIVYKSPVVSGD	_TDHGAEIVYKS(ph)PVVSGDT(ph)SPR_	1		1.33515		H	C	Differential	Lung cancer	SILAC	IMAC	Q Exactive	Mejo	90123	55_1604_prat	P10636	MAPT	S713	Up-regulated	(Crizotinib/Control2)@H3122 cells SILAC R3-AbsFC	Prat_903
23898821	MAPT	VQSKIGSLDNITH	_IGS(ph)LDNITHVPGGGNK_	0.999989		1.5065		H	C	Differential	Lung cancer	mTRAQ	IMAC	Q Exactive	Mejo	90123	55_1604_prat	P10636	MAPT	S673	Up-regulated	(Crizotinib/Control2)@H3122 cells mTRAQ R2-AbsFC	Prat_75
23898821	MAPT	YKSPVVSGDTSPR	_AKTDHGAEIVYKS(ph)PVVS(ph)GDT(ph)SPR_	0.999991		1.4122		H	C	Differential	Lung cancer	mTRAQ	IMAC	Q Exactive	Mejo	90123	55_1604_prat	P10636	MAPT	S717	Up-regulated	(Crizotinib/Control2)@H3122 cells mTRAQ R2-AbsFC	Prat_75
23898821	MAPT	YKSPVVSGDTSPR	_AKTDHGAEIVYKS(ph)PVVS(ph)GDT(ph)SPR_	0.999991		1.32949		H	C	Differential	Lung cancer	mTRAQ	IMAC	Q Exactive	Mejo	90123	55_1604_prat	P10636	MAPT	S717	Up-regulated	(Crizotinib/Control2)@H3122 cells mTRAQ R3-AbsFC	Prat_904
23898821	MAPT	PVVSGDTSPRHLS	_AKTDHGAEIVYKS(ph)PVVS(ph)GDT(ph)SPR_	0.87854		1.32949		H	C	Differential	Lung cancer	mTRAQ	IMAC	Q Exactive	Mejo	90123	55_1604_prat	P10636	MAPT	T720	Up-regulated	(Crizotinib/Control2)@H3122 cells mTRAQ R3-AbsFC	Prat_904
23898821	MAPT	AEIVYKSPVVSGD	_AKTDHGAEIVYKS(ph)PVVS(ph)GDTS(ph)PR_	0.999964		1.32949		H	C	Differential	Lung cancer	mTRAQ	IMAC	Q Exactive	Mejo	90123	55_1604_prat	P10636	MAPT	S713	Up-regulated	(Crizotinib/Control2)@H3122 cells mTRAQ R3-AbsFC	Prat_904
24129246	MAPT	GYSSPGSPGTPGS	SGYSSPGS(ph)PGTPGSR	0.852894		0.64231		H	C	Differential	Breast cancer	SILAC	TiO2	LTQ-Orbitrap Velos	Mejo	100223	26_0304_Raf	P10636	MAPT	S519	down-regulated	(pCMV6-KSR1/pCMV6-vector)@MCF7 cells-AbsFC	Prat_88
24850871	MAPT	EPPKSGDRSGYSSPGSPGTPGSRSRTPSLPT	_SGYSSPGS(ph)PGTPGSR_	0.968199	0.0374808		1.24694	H	C	Differential	T cells stimulated with PGE2	Label Free	Ti4+-IMAC	LTQ-Orbitrap Elite	Diya	140223	11_3003_Raf	P10636	MAPT	S519	Up-regulated	(PGE2(10min)/Untreated)@T cells MS1-Log2FC (calc)	Prat_113
24850871	MAPT	PTPPTREPKKVAVVRTPPKSPSSAKSRLQTA	_VAVVRT(ph)PPKS(ph)PSSAK_	1	0.00799399		0.952851	H	C	Differential	T cells stimulated with PGE2	Label Free	Ti4+-IMAC	LTQ-Orbitrap Elite	Diya	140223	11_3003_Raf	P10636	MAPT	T548	Up-regulated	(PGE2(10min)/Untreated)@T cells MS2-Log2FC (calc)	Prat_115
24850871	MAPT	PTPPTREPKKVAVVRTPPKSPSSAKSRLQTA	_VAVVRT(ph)PPKS(ph)PSSAK_	1	0.0115294		1.10418	H	C	Differential	T cells stimulated with PGE2	Label Free	Ti4+-IMAC	LTQ-Orbitrap Elite	Diya	140223	11_3003_Raf	P10636	MAPT	T548	Up-regulated	(PGE2(20min)/Untreated)@T cells MS1-Log2FC (calc)	Prat_117
24850871	MAPT	TREPKKVAVVRTPPKSPSSAKSRLQTAPVPM	_VAVVRT(ph)PPKS(ph)PSSAK_	0.999809	0.0115294		1.10418	H	C	Differential	T cells stimulated with PGE2	Label Free	Ti4+-IMAC	LTQ-Orbitrap Elite	Diya	140223	11_3003_Raf	P10636	MAPT	S552	Up-regulated	(PGE2(20min)/Untreated)@T cells MS1-Log2FC (calc)	Prat_117
24850871	MAPT	EPPKSGDRSGYSSPGSPGTPGSRSRTPSLPT	_SGYSSPGS(ph)PGTPGSR_	0.968199	0.0139455		1.34028	H	C	Differential	T cells stimulated with PGE2	Label Free	Ti4+-IMAC	LTQ-Orbitrap Elite	Diya	140223	11_3003_Raf	P10636	MAPT	S519	Up-regulated	(PGE2(20min)/Untreated)@T cells MS1-Log2FC (calc)	Prat_117
24850871	MAPT	NAKAKTDHGAEIVYKSPVVSGDTSPRHLSNV	_TDHGAEIVYKS(ph)PVVSGDT(ph)S(ph)PR_	0.999825	0.00211472		-0.632376	H	C	Differential	T cells stimulated with PGE2	Label Free	Ti4+-IMAC	LTQ-Orbitrap Elite	Diya	140223	11_3003_Raf	P10636	MAPT	S713	down-regulated	(PGE2(30min)/Untreated)@T cells MS1-Log2FC (calc)	Prat_121
24850871	MAPT	KTDHGAEIVYKSPVVSGDTSPRHLSNVSSTG	_TDHGAEIVYKS(ph)PVVS(ph)GDTS(ph)PR_	0.999981	0.00211472		-0.632376	H	C	Differential	T cells stimulated with PGE2	Label Free	Ti4+-IMAC	LTQ-Orbitrap Elite	Diya	140223	11_3003_Raf	P10636	MAPT	S717	down-regulated	(PGE2(30min)/Untreated)@T cells MS1-Log2FC (calc)	Prat_121
24850871	MAPT	GAEIVYKSPVVSGDTSPRHLSNVSSTGSIDM	_SPVVSGDTS(ph)PR_	0.983023	0.00241332		-0.568035	H	C	Differential	T cells stimulated with PGE2	Label Free	Ti4+-IMAC	LTQ-Orbitrap Elite	Diya	140223	11_3003_Raf	P10636	MAPT	S721	down-regulated	(PGE2(30min)/Untreated)@T cells MS1-Log2FC (calc)	Prat_121
24850871	MAPT	TREPKKVAVVRTPPKSPSSAKSRLQTAPVPM	_VAVVRT(ph)PPKS(ph)PSSAK_	0.999809	0.000410031		1.44203	H	C	Differential	T cells stimulated with PGE2	Label Free	Ti4+-IMAC	LTQ-Orbitrap Elite	Diya	140223	11_3003_Raf	P10636	MAPT	S552	Up-regulated	(PGE2(5min)/Untreated)@T cells MS1-Log2FC (calc)	Prat_125
24850871	MAPT	PTPPTREPKKVAVVRTPPKSPSSAKSRLQTA	_VAVVRT(ph)PPKS(ph)PSSAK_	1	0.000410031		1.44203	H	C	Differential	T cells stimulated with PGE2	Label Free	Ti4+-IMAC	LTQ-Orbitrap Elite	Diya	140223	11_3003_Raf	P10636	MAPT	T548	Up-regulated	(PGE2(5min)/Untreated)@T cells MS1-Log2FC (calc)	Prat_125
24850871	MAPT	GAEIVYKSPVVSGDTSPRHLSNVSSTGSIDM	_SPVVSGDTS(ph)PR_	0.983023	0.00299701		0.893692	H	C	Differential	T cells stimulated with PGE2	Label Free	Ti4+-IMAC	LTQ-Orbitrap Elite	Diya	140223	11_3003_Raf	P10636	MAPT	S721	Up-regulated	(PGE2(5min)/Untreated)@T cells MS1-Log2FC (calc)	Prat_125
24850871	MAPT	TREPKKVAVVRTPPKSPSSAKSRLQTAPVPM	_VAVVRT(ph)PPKS(ph)PSSAK_	0.999809	0.0471054		0.817258	H	C	Differential	T cells stimulated with PGE2	Label Free	Ti4+-IMAC	LTQ-Orbitrap Elite	Diya	140223	11_3003_Raf	P10636	MAPT	S552	Up-regulated	(PGE2(5min)/Untreated)@T cells MS2-Log2FC (calc)	Prat_127
24850871	MAPT	PTPPTREPKKVAVVRTPPKSPSSAKSRLQTA	_VAVVRT(ph)PPKS(ph)PSSAK_	1	0.00416405		0.774566	H	C	Differential	T cells stimulated with PGE2	Label Free	Ti4+-IMAC	LTQ-Orbitrap Elite	Diya	140223	11_3003_Raf	P10636	MAPT	T548	Up-regulated	(PGE2(5min)/Untreated)@T cells MS2-Log2FC (calc)	Prat_127
24850871	MAPT	PTPPTREPKKVAVVRTPPKSPSSAKSRLQTA	_VAVVRT(ph)PPKS(ph)PSSAK_	1	0.00176802		0.665266	H	C	Differential	T cells stimulated with PGE2	Label Free	Ti4+-IMAC	LTQ-Orbitrap Elite	Diya	140223	11_3003_Raf	P10636	MAPT	T548	Up-regulated	(PGE2(60min)/Untreated)@T cells MS1-Log2FC (calc)	Prat_129
24850871	MAPT	TREPKKVAVVRTPPKSPSSAKSRLQTAPVPM	_VAVVRT(ph)PPKS(ph)PSSAK_	0.999809	0.0402796		0.529953	H	C	Differential	T cells stimulated with PGE2	Label Free	Ti4+-IMAC	LTQ-Orbitrap Elite	Diya	140223	11_3003_Raf	P10636	MAPT	S552	Up-regulated	(PGE2(60min)/Untreated)@T cells MS1-Log2FC (calc)	Prat_129
24850871	MAPT	PTPPTREPKKVAVVRTPPKSPSSAKSRLQTA	_VAVVRT(ph)PPKS(ph)PSSAK_	1	0.00043187		0.627022	H	C	Differential	T cells stimulated with PGE2	Label Free	Ti4+-IMAC	LTQ-Orbitrap Elite	Diya	140223	11_3003_Raf	P10636	MAPT	T548	Up-regulated	(PGE2(60min)/Untreated)@T cells MS2-Log2FC (calc)	Prat_131
24850871	MAPT	TREPKKVAVVRTPPKSPSSAKSRLQTAPVPM	_VAVVRT(ph)PPKS(ph)PSSAK_	0.999809	0.0023348		0.661582	H	C	Differential	T cells stimulated with PGE2	Label Free	Ti4+-IMAC	LTQ-Orbitrap Elite	Diya	140223	11_3003_Raf	P10636	MAPT	S552	Up-regulated	(PGE2(60min)/Untreated)@T cells MS2-Log2FC (calc)	Prat_131
25002506	MAPT		SGYSSPGS (ph)PGTPGSR	0.993087		0.63346	-0.658675	H	C	Differential	Skin Cancer	SILAC	TiO2	Orbitrap	Diya	170223	04_2903_Raf	P10636	MAPT	S519	down-regulated	(BI-D1870(2h)/DMSO)@A375 cells-Log2FC (calc)	Prat_144
25002506	MAPT		SPVVSGDTS (ph)PR	0.991294		0.74883	-0.41729	H	C	Differential	Skin Cancer	SILAC	TiO2	Orbitrap	Diya	170223	04_2903_Raf	P10636	MAPT	S721	down-regulated	(BI-D1870(2h)/DMSO)@A375 cells-Log2FC (calc)	Prat_144
25002506	MAPT		SGYSSPGS (ph)PGTPGSR	0.993087		0.60781	-0.718308	H	C	Differential	Skin Cancer	SILAC	TiO2	Orbitrap	Diya	170223	04_2903_Raf	P10636	MAPT	S519	down-regulated	(BI-D1870+PMA(30min)/PMA(30min))@HEK293 cells-Log2FC (calc)	Prat_146
25002506	MAPT		SGYSSPGS (ph)PGTPGSR	0.993087		0.73325	-0.447623	H	C	Differential	Skin Cancer	SILAC	TiO2	Orbitrap	Diya	170223	04_2903_Raf	P10636	MAPT	S519	down-regulated	(PD184352+PMA (30min)/PMA (30min))@HEK293 cells-Log2FC (calc)	Prat_150
25002506	MAPT		SPVVSGDTS (ph)PR	0.991294		0.72618	-0.461601	H	C	Differential	Skin Cancer	SILAC	TiO2	Orbitrap	Diya	170223	04_2903_Raf	P10636	MAPT	S721	down-regulated	(PD184352+PMA (30min)/PMA (30min))@HEK293 cells-Log2FC (calc)	Prat_150
25002506	MAPT		TPPAPKT (ph)PPSSGEPPK	0.999316		0.38236	-1.387	H	C	Differential	Skin Cancer	SILAC	TiO2	Orbitrap	Diya	170223	04_2903_Raf	P10636	MAPT	T498	down-regulated	(PD184352+PMA (30min)/PMA (30min))@HEK293 cells-Log2FC (calc)	Prat_150
25002506	MAPT		SGYSSPGS (ph)PGTPGSR	0.993087		0.56506	-0.823524	H	C	Differential	Skin Cancer	SILAC	TiO2	Orbitrap	Diya	170223	04_2903_Raf	P10636	MAPT	S519	down-regulated	(RSK1/2 RNAi PMA (30min)/Control)@HEK293 cells-Log2FC (calc)	Prat_154
25002506	MAPT		SPVVSGDTS (ph)PR	0.991294		0.61328	-0.705382	H	C	Differential	Skin Cancer	SILAC	TiO2	Orbitrap	Diya	170223	04_2903_Raf	P10636	MAPT	S721	down-regulated	(RSK1/2 RNAi PMA (30min)/Control)@HEK293 cells-Log2FC (calc)	Prat_154
25002506	MAPT		SGYSSPGS (ph)PGTPGSR	0.993087		0.65107	-0.619115	H	C	Differential	Skin Cancer	SILAC	TiO2	Orbitrap	Diya	170223	04_2903_Raf	P10636	MAPT	S519	down-regulated	(RSK1/2 RNAi/Control)@A375 cells-Log2FC (calc)	Prat_152
25159151	MAPT	DVDESSPQDSPPSKASPAQDGRPPQTAAREA		1	0.0408154	0.426838	-1.22824	H	C	Differential	Human Cancer	Label Free	TiO2	Q Exactive	Diya	150223	05_2903_Raf	P10636	MAPT	S238	down-regulated	(EGF(15min)/Untreated)@HeLa cells-Log2FC (calc)	Prat_199
25159151	MAPT	ANATRIPAKTPPAPKTPPSSGEPPKSGDRSG		0.999898	0.000153855	0.0152266	-6.03726	H	C	Differential	Human Cancer	Label Free	TiO2	Q Exactive	Diya	150223	05_2903_Raf	P10636	MAPT	T498	down-regulated	(EGF(15min)/Untreated)@HeLa cells-Log2FC (calc)	Prat_199
25159151	MAPT	SEKLDFKDRVQSKIGSLDNITHVPGGGNKKI		1	0.000831562	0.0520254	-4.26464	H	C	Differential	Human Cancer	Label Free	TiO2	Q Exactive	Diya	150223	05_2903_Raf	P10636	MAPT	S673	down-regulated	(EGF(15min)/Untreated)@HeLa cells-Log2FC (calc)	Prat_199
25159151	MAPT	EPPKSGDRSGYSSPGSPGTPGSRSRTPSLPT		0.999938	0.0378352	0.637278	-0.650005	H	C	Differential	Human Cancer	Label Free	TiO2	Q Exactive	Diya	150223	05_2903_Raf	P10636	MAPT	S519	down-regulated	(EGF(15min)/Untreated)@HeLa cells-Log2FC (calc)	Prat_199
25159151	MAPT	PVPMPDLKNVKSKIGSTENLKHQPGGGKVQI		0.993163	0.00200205	0.215038	-2.21734	H	C	Differential	Human Cancer	Label Free	TiO2	Q Exactive	Diya	150223	05_2903_Raf	P10636	MAPT	S579	down-regulated	(EGF(15min)/Untreated)@HeLa cells-Log2FC (calc)	Prat_199
25159151	MAPT	EVDEDRDVDESSPQDSPPSKASPAQDGRPPQ		0.958963	0.00130468	0.43325	-1.20673	H	C	Differential	Human Cancer	Label Free	TiO2	Q Exactive	Diya	150223	05_2903_Raf	P10636	MAPT	S232	down-regulated	(Nocodazole/Untreated)@HeLa cells TiO2-Log2FC (calc)	Prat_203
25159151	MAPT	SSGEPPKSGDRSGYSSPGSPGTPGSRSRTPS		0.999827	0.0361846	0.290555	-1.78312	H	C	Differential	Human Cancer	Label Free	TiO2	Q Exactive	Diya	150223	05_2903_Raf	P10636	MAPT	S516	down-regulated	(Nocodazole/Untreated)@HeLa cells TiO2-Log2FC (calc)	Prat_203
25159151	MAPT	SEKLDFKDRVQSKIGSLDNITHVPGGGNKKI		1	0.000942665	0.318578	-1.65028	H	C	Differential	Human Cancer	Label Free	TiO2	Q Exactive	Diya	150223	05_2903_Raf	P10636	MAPT	S673	down-regulated	(Nocodazole/Untreated)@HeLa cells TiO2-Log2FC (calc)	Prat_203
25159151	MAPT	PGQKGQANATRIPAKTPPAPKTPPSSGEPPK		1	0.0205782	5.71563	2.51491	H	C	Differential	Human Cancer	Label Free	TiO2	Q Exactive	Diya	150223	05_2903_Raf	P10636	MAPT	T492	Up-regulated	(Nocodazole/Untreated)@HeLa cells TiO2-Log2FC (calc)	Prat_203
25159151	MAPT	PKKVAVVRTPPKSPSSAKSRLQTAPVPMPDL		0.929738	0.0264454	5.77139	2.52892	H	C	Differential	Human Cancer	Label Free	TiO2	Q Exactive	Diya	150223	05_2903_Raf	P10636	MAPT	S555	Up-regulated	(Nocodazole/Untreated)@HeLa cells TiO2-Log2FC (calc)	Prat_203
25159151	MAPT	NAKAKTDHGAEIVYKSPVVSGDTSPRHLSNV		1	0.0170915	2.36264	1.2404	H	C	Differential	Human Cancer	Label Free	TiO2	Q Exactive	Diya	150223	05_2903_Raf	P10636	MAPT	S713	Up-regulated	(Nocodazole/Untreated)@HeLa cells TiO2-Log2FC (calc)	Prat_203
25159151	MAPT	SPGTPGSRSRTPSLPTPPTREPKKVAVVRTP		0.999928	0.0297028	5.74967	2.52348	H	C	Differential	Human Cancer	Label Free	TiO2	Q Exactive	Diya	150223	05_2903_Raf	P10636	MAPT	T534	Up-regulated	(Nocodazole/Untreated)@HeLa cells TiO2-Log2FC (calc)	Prat_203
25159151	MAPT	EPPKSGDRSGYSSPGSPGTPGSRSRTPSLPT		0.999938	0.000268555	0.306643	-1.70537	H	C	Differential	Human Cancer	Label Free	TiO2	Q Exactive	Diya	150223	05_2903_Raf	P10636	MAPT	S519	down-regulated	(Nocodazole/Untreated)@HeLa cells TiO2-Log2FC (calc)	Prat_203
25159151	MAPT	PVPMPDLKNVKSKIGSTENLKHQPGGGKVQI		0.993163	0.00230763	0.447426	-1.16028	H	C	Differential	Human Cancer	Label Free	TiO2	Q Exactive	Diya	150223	05_2903_Raf	P10636	MAPT	S579	down-regulated	(Nocodazole/Untreated)@HeLa cells TiO2-Log2FC (calc)	Prat_203
25159151	MAPT	HLSNVSSTGSIDMVDSPQLATLADEVSASLA		1	0.00588305	3.49568	1.80557	H	C	Differential	Human Cancer	Label Free	TiO2	Q Exactive	Diya	150223	05_2903_Raf	P10636	MAPT	S739	Up-regulated	(Nocodazole/Untreated)@HeLa cells TiO2-Log2FC (calc)	Prat_203
25159151	MAPT	DVDESSPQDSPPSKASPAQDGRPPQTAAREA		1	0.0204977	0.579365	-0.787454	H	C	Differential	Human Cancer	Label Free	TiO2	Q Exactive	Diya	150223	05_2903_Raf	P10636	MAPT	S238	down-regulated	(Nocodazole/Untreated)@HeLa cells TiO2-Log2FC (calc)	Prat_203
25159151	MAPT	RENAKAKTDHGAEIVYKSPVVSGDTSPRHLS		1	0.00637703	79.3121	6.30947	H	C	Differential	Human Cancer	label free	Py1000	Q Exactive	Diya	70223	14_3003_Raf	P10636	MAPT	Y711	Up-regulated	(Pervanadate/Untreated)@HeLa cells-Log2FC (calc)	Prat_205
25404012	MAPT		SPVVSGDTS(ph)PR	0.990517		0.56132;1.3153;1.3227		H	C	Differential	Lung adenocarcinoma	SILAC	TiO2	LTQ Orbitrap Elite+LTQ Orbitrap	Mejo	10223	27_0404_Raf	P10636	MAPT	S721	down-regulated	(Erlotinib+EGF/Control)@H3255 cell line-AbsFC	Prat_20
25850435	MAPT	PVPMPDLKNVKSKIGSTENLKHQPGGGKVQI	IGS(ph)TENLK	0.994757		0.460269		H	C	Differential	Melanoma	SILAC	TiO2	LTQ Orbitrap Velos	Athira	10323	56_3005_pri	P10636	MAPT	S579	down-regulated	(AZD6244(10ÂµM)/DMSO)@WM239A cells-AvgFC	Prat_26
25850435	MAPT	GAEIVYKSPVVSGDTSPRHLSNVSSTGSIDM	SPVVSGDTS(ph)PR	0.982624		0.730855		H	C	Differential	Melanoma	SILAC	TiO2	LTQ Orbitrap Velos	Athira	10323	56_3005_pri	P10636	MAPT	S721	down-regulated	(AZD6244(30ÂµM)/DMSO)@WM239A cells-AvgFC	Prat_28
25850435	MAPT	GAEIVYKSPVVSGDTSPRHLSNVSSTGSIDM	SPVVSGDTS(ph)PR	0.980675		1.32063		H	C	Differential	Melanoma	SILAC	TiO2	LTQ Orbitrap Velos	Athira	10323	56_3005_pri	P10636	MAPT	S721	Up-regulated	(PLX4032(10ÂµM)/AZD6244(10ÂµM))@WM239A cells-AvgFC	Prat_30
25850435	MAPT	PVPMPDLKNVKSKIGSTENLKHQPGGGKVQI	IGS(ph)TENLK	0.994757		0.460153		H	C	Differential	Melanoma	SILAC	TiO2	LTQ Orbitrap Velos	Athira	10323	56_3005_pri	P10636	MAPT	S579	down-regulated	(PLX4032(10ÂµM)/DMSO)@WM239A cells-AvgFC	Prat_33
27134283	TAU	GYSSPGSPGTPGS	SGYSSPGS(ph)PGTPGSR	1	0.014		0.96	H	C	Differential	Cdk1 inhibition	SILAC	TiO2	Q-Exactive Plus	Athira	10223	56_3005_pri	P10636	MAPT	S519	Up-regulated	(Flavopiridol/DMSO)@HeLa cells-AvgFC	Prat_182
27134283	TAU	GYSSPGSPGTPGS	SGYSSPGS(ph)PGTPGSR	1	0.035		1.15	H	C	Differential	Cdk1 inhibition	SILAC	TiO2	Q-Exactive Plus	Athira	10223	56_3005_pri	P10636	MAPT	S519	Up-regulated	(RO-3306/DMSO)@HeLa cells-AvgFC	Prat_184
28009266	MAPT	KNRPCLSPKHPTP	NRPCLS(ph)PK	1			0.43957	H	C	Differential	Breast cancer	SILAC	TiO2	LTQ-Orbitrap Velos	Mejo	250123	50_2905_pri	P10636	MAPT	S411	Up-regulated	(EGF/WT Rep1)@MCF7 cell line-Log2FC	Prat_256
28102081	MAPT	EPKKVAVVRTPPKSPSSAKSRLQTAPVPMPD		0.881167	0.0292209		-2.92922	H	C	Differential	Breast Tumor	TMT	TIO2+Anti-pY	Q Exactive HF	spoorthi	240123	01_3005_Raf	P10636	MAPT	S554	down-regulated	(Her2+ve AU565 cell /Her2-ve T47D cell-Log2FC	Prat_285
28102081	MAPT	STRSSAKTLKNRPCLSPKHPTPGSSDPLIQP		1	0.0453253		-1.51705	H	C	Differential	Breast Tumor	TMT	TIO2+Anti-pY	Q Exactive HF	spoorthi	240123	01_3005_Raf	P10636	MAPT	S411	down-regulated	(Her2+ve AU565 cell /Her2-ve T47D cell-Log2FC	Prat_285
28102081	MAPT	EPKKVAVVRTPPKSPSSAKSRLQTAPVPMPD		0.881167	0.0292209		-2.92922	H	C	Differential	Breast Tumor	TMT	TIO2+Anti-pY	Q Exactive HF	spoorthi	240123	01_3005_Raf	P10636	MAPT	S554	down-regulated	(Her2+ve AU565 cell/Her2-ve MDA-MB-231 cell-Log2FC	Prat_287
28102081	MAPT	STRSSAKTLKNRPCLSPKHPTPGSSDPLIQP		1	0.0453253		-1.51705	H	C	Differential	Breast Tumor	TMT	TIO2+Anti-pY	Q Exactive HF	spoorthi	240123	01_3005_Raf	P10636	MAPT	S411	down-regulated	(Her2+ve AU565 cell/Her2-ve MDA-MB-231 cell-Log2FC	Prat_287
28102081	MAPT	STRSSAKTLKNRPCLSPKHPTPGSSDPLIQP		1	0.0453253		-1.517045776;-1.517045776;-1.517045776	H	C	Differential	Breast Tumor	TMT	TIO2+Anti-pY	Q Exactive HF	spoorthi	240123	01_3005_Raf	P10636	MAPT	S411	down-regulated	(Her2+ve HCC1954 cell/Her2-ve HCC1500 cell-Log2FC	Prat_289
28102081	MAPT	EPKKVAVVRTPPKSPSSAKSRLQTAPVPMPD		0.881167	0.0292209		-2.92922331;-2.92922331;-2.92922331	H	C	Differential	Breast Tumor	TMT	TIO2+Anti-pY	Q Exactive HF	spoorthi	240123	01_3005_Raf	P10636	MAPT	S554	down-regulated	(Her2+ve HCC1954 cell/Her2-ve HCC1500 cell-Log2FC	Prat_289
28102081	MAPT	EPKKVAVVRTPPKSPSSAKSRLQTAPVPMPD		0.881167	0.0292209		-2.92922	H	C	Differential	Breast Tumor	TMT	TIO2+Anti-pY	Q Exactive HF	spoorthi	240123	01_3005_Raf	P10636	MAPT	S554	down-regulated	(Her2+ve SKBR3/CAMA1 cell/Her2-ve T47D cell-Log2FC	Prat_291
28102081	MAPT	STRSSAKTLKNRPCLSPKHPTPGSSDPLIQP		1	0.0453253		-1.51705	H	C	Differential	Breast Tumor	TMT	TIO2+Anti-pY	Q Exactive HF	spoorthi	240123	01_3005_Raf	P10636	MAPT	S411	down-regulated	(Her2+ve SKBR3/CAMA1 cell/Her2-ve T47D cell-Log2FC	Prat_291
28102081	MAPT	PSSGEPPKSGDRSGYSSPGSPGTPGSRSRTP		0.755218	0.0189015		0.501761	H	C	Differential	Breast Tumor	TMT	TIO2+Anti-pY	Q Exactive HF	spoorthi	240123	42_0704_Raf	P10636	MAPT	S515	Up-regulated	(Her2+ve/Her2-ve)@AU565+MDA-MB-231 cell-Log2FC	Prat_277
28102081	MAPT	KSGDRSGYSSPGSPGTPGSRSRTPSLPTPPT		1	8.06E-05		-1.37259	H	C	Differential	Breast Tumor	TMT	TIO2+Anti-pY	Q Exactive HF	spoorthi	240123	42_0704_Raf	P10636	MAPT	T522	down-regulated	(Her2+ve/Her2-ve)@AU565+MDA-MB-231 cell-Log2FC	Prat_277
28102081	MAPT	STRSSAKTLKNRPCLSPKHPTPGSSDPLIQP		0.85936	0.000807027		-0.913176	H	C	Differential	Breast Tumor	TMT	TIO2+Anti-pY	Q Exactive HF	spoorthi	240123	42_0704_Raf	P10636	MAPT	S411	down-regulated	(Her2+ve/Her2-ve)@AU565+MDA-MB-231 cell-Log2FC	Prat_277
28102081	MAPT	EPKKVAVVRTPPKSPSSAKSRLQTAPVPMPD		0.999992	0.0287014		0.386787	H	C	Differential	Breast Tumor	TMT	TIO2+Anti-pY	Q Exactive HF	spoorthi	240123	42_0704_Raf	P10636	MAPT	S554	Up-regulated	(Her2+ve/Her2-ve)@AU565+MDA-MB-231 cell-Log2FC	Prat_277
28102081	MAPT	EPKKVAVVRTPPKSPSSAKSRLQTAPVPMPD		0.999992	0.0287014		0.386787	H	C	Differential	Breast Tumor	TMT	TIO2+Anti-pY	Q Exactive HF	spoorthi	240123	42_0704_Raf	P10636	MAPT	S554	Up-regulated	(Her2+ve/Her2-ve)@AU565+T47D cell-Log2FC	Prat_279
28102081	MAPT	PSSGEPPKSGDRSGYSSPGSPGTPGSRSRTP		0.755218	0.0189015		0.501761	H	C	Differential	Breast Tumor	TMT	TIO2+Anti-pY	Q Exactive HF	spoorthi	240123	42_0704_Raf	P10636	MAPT	S515	Up-regulated	(Her2+ve/Her2-ve)@AU565+T47D cell-Log2FC	Prat_279
28102081	MAPT	KSGDRSGYSSPGSPGTPGSRSRTPSLPTPPT		1	8.06E-05		-1.37259	H	C	Differential	Breast Tumor	TMT	TIO2+Anti-pY	Q Exactive HF	spoorthi	240123	42_0704_Raf	P10636	MAPT	T522	down-regulated	(Her2+ve/Her2-ve)@AU565+T47D cell-Log2FC	Prat_279
28102081	MAPT	STRSSAKTLKNRPCLSPKHPTPGSSDPLIQP		0.85936	0.000807027		-0.913176	H	C	Differential	Breast Tumor	TMT	TIO2+Anti-pY	Q Exactive HF	spoorthi	240123	42_0704_Raf	P10636	MAPT	S411	down-regulated	(Her2+ve/Her2-ve)@AU565+T47D cell-Log2FC	Prat_279
28102081	MAPT	KSGDRSGYSSPGSPGTPGSRSRTPSLPTPPT		0.99734	1		-1.372585565;-1.372585565;-1.372585565	H	C	Differential	Breast Tumor	TMT	TIO2+Anti-pY	Q Exactive HF	spoorthi	240123	42_0704_Raf	P10636	MAPT	T522	down-regulated	(Her2+ve/Her2-ve)@HCC1954+HCC1500 cell-Log2FC	Prat_281
28102081	MAPT	PSSGEPPKSGDRSGYSSPGSPGTPGSRSRTP		0.982854	0.755218		0.501760684;0.501760684	H	C	Differential	Breast Tumor	TMT	TIO2+Anti-pY	Q Exactive HF	spoorthi	240123	42_0704_Raf	P10636	MAPT	S515	Up-regulated	(Her2+ve/Her2-ve)@HCC1954+HCC1500 cell-Log2FC	Prat_281
28102081	MAPT	EPKKVAVVRTPPKSPSSAKSRLQTAPVPMPD		0.999999	0.999992		0.38678689;0.38678689	H	C	Differential	Breast Tumor	TMT	TIO2+Anti-pY	Q Exactive HF	spoorthi	240123	42_0704_Raf	P10636	MAPT	S554	Up-regulated	(Her2+ve/Her2-ve)@HCC1954+HCC1500 cell-Log2FC	Prat_281
28102081	MAPT	STRSSAKTLKNRPCLSPKHPTPGSSDPLIQP		1	0.85936		-0.9131765;-0.9131765;-0.9131765	H	C	Differential	Breast Tumor	TMT	TIO2+Anti-pY	Q Exactive HF	spoorthi	240123	42_0704_Raf	P10636	MAPT	S411	down-regulated	(Her2+ve/Her2-ve)@HCC1954+HCC1500 cell-Log2FC	Prat_281
28102081	MAPT	EPPKSGDRSGYSSPGSPGTPGSRSRTPSLPT		1	0.0454864		0.552668	H	C	Differential	Breast Tumor	TMT	TIO2+Anti-pY	Q Exactive HF	spoorthi	240123	42_0704_Raf	P10636	MAPT	S519	Up-regulated	(Her2+ve/Her2-ve)@SKBR3/CAMA1+T47D cell-Log2FC	Prat_283
28102081	MAPT	STRSSAKTLKNRPCLSPKHPTPGSSDPLIQP		1	0.000807027		-0.913176	H	C	Differential	Breast Tumor	TMT	TIO2+Anti-pY	Q Exactive HF	spoorthi	240123	42_0704_Raf	P10636	MAPT	S411	down-regulated	(Her2+ve/Her2-ve)@SKBR3/CAMA1+T47D cell-Log2FC	Prat_283
28102081	MAPT	EPKKVAVVRTPPKSPSSAKSRLQTAPVPMPD		0.974602	0.0287014		0.386787	H	C	Differential	Breast Tumor	TMT	TIO2+Anti-pY	Q Exactive HF	spoorthi	240123	42_0704_Raf	P10636	MAPT	S554	Up-regulated	(Her2+ve/Her2-ve)@SKBR3/CAMA1+T47D cell-Log2FC	Prat_283
28209619	MAPT	KTDHGAEIVYKSPVVSGDTSPRHLSNVSSTG	_AKTDHGAEIVYKS(ph)PVVS(ph)GDTS(ph)PR_	0.9999			1.80045	H	C	Differential	Breast Cancer	dimethyl-label	Fe-IMAC	Orbitrap Q Exactive Plus	spoorthi	20223	44_0904_pri	P10636	MAPT	S717	Up-regulated	(Lapatinib+BT-474-J4 cell line/BT-474 cell line)-Log2FC	Prat_311
28209619	MAPT	SEKLDFKDRVQSKIGSLDNITHVPGGGNKKI	_IGS(ph)LDNITHVPGGGNK_	1			0.8434	H	C	Differential	Breast Cancer	dimethyl-label	Fe-IMAC	Orbitrap Q Exactive Plus	spoorthi	20223	44_0904_pri	P10636	MAPT	S673	Up-regulated	(Lapatinib+BT-474-J4 cell line/BT-474 cell line)-Log2FC	Prat_311
28209619	MAPT	KSGDRSGYSSPGSPGTPGSRSRTPSLPTPPT	_SGYS(ph)S(ph)PGS(ph)PGT(ph)PGSR_	0.997366			1.17045	H	C	Differential	Breast Cancer	dimethyl-label	Fe-IMAC	Orbitrap Q Exactive Plus	spoorthi	20223	44_0904_pri	P10636	MAPT	T522	Up-regulated	(Lapatinib+BT-474-J4 cell line/BT-474 cell line)-Log2FC	Prat_311
28209619	MAPT	PSSGEPPKSGDRSGYSSPGSPGTPGSRSRTP	_SGYS(ph)S(ph)PGS(ph)PGTPGSR_	0.999004			1.39068	H	C	Differential	Breast Cancer	dimethyl-label	Fe-IMAC	Orbitrap Q Exactive Plus	spoorthi	20223	44_0904_pri	P10636	MAPT	S515	Up-regulated	(Lapatinib+BT-474-J4 cell line/BT-474 cell line)-Log2FC	Prat_311
28209619	MAPT	SSGEPPKSGDRSGYSSPGSPGTPGSRSRTPS	_SGYS(ph)S(ph)PGS(ph)PGTPGSR_	0.999967			1.04222	H	C	Differential	Breast Cancer	dimethyl-label	Fe-IMAC	Orbitrap Q Exactive Plus	spoorthi	20223	44_0904_pri	P10636	MAPT	S516	Up-regulated	(Lapatinib+BT-474-J4 cell line/BT-474 cell line)-Log2FC	Prat_311
28209619	MAPT	PVPMPDLKNVKSKIGSTENLKHQPGGGKVQI	_IGS(ph)TENLK_	0.982633			1.59448	H	C	Differential	Breast Cancer	dimethyl-label	Fe-IMAC	Orbitrap Q Exactive Plus	spoorthi	20223	44_0904_pri	P10636	MAPT	S579	Up-regulated	(Lapatinib+BT-474-J4 cell line/BT-474 cell line)-Log2FC	Prat_311
28209619	MAPT	PTPPTREPKKVAVVRTPPKSPSSAKSRLQTA	_T(ph)PPKS(ph)PSSAK_	1			0.8478	H	C	Differential	Breast Cancer	dimethyl-label	Fe-IMAC	Orbitrap Q Exactive Plus	spoorthi	20223	44_0904_pri	P10636	MAPT	T548	Up-regulated	(Lapatinib+BT-474-J4 cell line/BT-474 cell line)-Log2FC	Prat_311
28209619	MAPT	SPGSPGTPGSRSRTPSLPTPPTREPKKVAVV	_SRTPS(ph)LPTPPTR_	0.753762			2.2585	H	C	Differential	Breast Cancer	dimethyl-label	Fe-IMAC	Orbitrap Q Exactive Plus	spoorthi	20223	44_0904_pri	P10636	MAPT	S531	Up-regulated	(Lapatinib+BT-474-J4 cell line/BT-474 cell line)-Log2FC	Prat_311
28209619	MAPT	GAEIVYKSPVVSGDTSPRHLSNVSSTGSIDM	_TDHGAEIVYKS(ph)PVVS(ph)GDTS(ph)PR_	0.887826			1.88722	H	C	Differential	Breast Cancer	dimethyl-label	Fe-IMAC	Orbitrap Q Exactive Plus	spoorthi	20223	44_0904_pri	P10636	MAPT	S721	Up-regulated	(Lapatinib+BT-474-J4 cell line/BT-474 cell line)-Log2FC	Prat_311
[truncated: 497 more rows]

## Sheet: S1c
Supplementary Table S1c: Co-occurrence of Tau phosphosites
[truncated: 562 more rows]

[truncated: 7 more sheets: S2a, S2b, S3, S4, S5a, S5b, S6]
